# Supplementary material for: RNA-Seq Analysis of the Effect of Zinc Deficiency on Microsporum canis, ZafA Gene Is Important for Growth and Pathogenicity
Source: Front Cell Infect Microbiol. 2021 Sep 16;11:727665. doi: 10.3389/fcimb.2021.727665 (PMC8481874; doi:10.3389/fcimb.2021.727665)
Supplement: Supplementary Material 1 — The concentration, purity and integrity of RNA. [file DataSheet_1.zip]

Archive with 15 entries (15 files):
- Supplementary Material 1.docx
- Supplementary Material 2.docx
- Supplementary Material 3.xls
- Supplementary Material 4.xls
- Supplementary Material 5.xls
- Supplementary Material 6.docx
- Supplementary Material 7.docx
- Supplementary Material 8.xls
- Supplementary Material 9.xls
- Supplementary Material 10.xls
- Supplementary Material 11.tif
- Supplementary Material 12.tif
- Supplementary Material 13.tif
- Supplementary Material 14.docx
- Supplementary Material 15.docx
