# Supplementary material for: RNA-Seq Analysis of the Effect of Zinc Deficiency on Microsporum canis, ZafA Gene Is Important for Growth and Pathogenicity
Source: Front Cell Infect Microbiol. 2021 Sep 16;11:727665. doi: 10.3389/fcimb.2021.727665 (PMC8481874; doi:10.3389/fcimb.2021.727665)
Supplement: Supplementary Material 1 — The concentration, purity and integrity of RNA. [file DataSheet_1.zip › Supplementary Material 3.xls]

## Sheet: Additional file 2
GeneID	NORM_2	NORM_3	Zn200_1	Zn200_2	Zn200_3	Zn800_1	Zn800_2	Zn800_3
MCYG_00001	46.5966	48.5322	62.1884	54.1993	72.3263	47.8099	46.0622	51.3529
MCYG_00002	458.39	605.264	327.239	209.621	238.421	325.878	203.919	246.59
MCYG_00003	180.421	218.207	112.21	128.022	69.452	108.417	73.7284	97.9976
MCYG_00004	57.6278	79.1168	62.2776	62.4414	181.009	63.5762	51.8618	56.6793
MCYG_00005	107.169	190.805	60.224	74.9484	44.6072	102.472	46.1571	55.7905
MCYG_00006	26.2672	24.8443	51.3053	55.8007	34.146	48.2243	30.212	43.787
MCYG_00007	69.3381	79.7453	90.8319	87.8996	33.9722	73.5534	65.1626	73.1503
MCYG_00008	25.2046	40.5229	33.7009	45.4388	70.95	45.8735	26.4963	32.7849
MCYG_00009	63.7773	58.1414	88.8689	50.3358	26.7586	55.9322	55.257	36.4046
MCYG_00010	11.7199	17.0776	47.8663	33.8487	35.7636	26.5726	38.5709	33.301
MCYG_00011	34.7164	42.9151	47.1715	34.8029	17.9726	33.2412	28.199	22.3885
MCYG_00012	136.45	74.9644	354.195	389.209	325.346	215.849	186.617	295.043
MCYG_00013	15.8312	20.2629	6.2984	15.2256	254.33	8.2543	14.2383	18.9832
MCYG_00014	107.849	187.788	103.391	124.934	206.384	111.664	126.627	126.607
MCYG_00015	12.4311	10.1292	37.1731	20.7315	15.6364	17.6846	12.6933	17.0289
MCYG_00016	85.0894	79.3961	71.8971	66.3876	63.1316	97.7652	100.012	68.2319
MCYG_00017	105.751	91.3	82.1354	82.5602	86.5616	158.834	61.703	57.1004
MCYG_00018	67.1756	91.7728	43.7094	53.5642	32.8843	33.3182	53.7281	38.3455
MCYG_00019	753.939	610.026	490.039	361.382	1174.6	1026.7	729.352	419.3
MCYG_00020	2.0733	3.2261	4.9998	4.9016	6.8118	2.9226	5.3741	3.3314
MCYG_00021	27.388	17.8609	27.5832	24.5948	41.8158	21.1784	23.4631	15.9514
MCYG_00022	16.567	10.8464	23.0693	17.7114	13.9787	18.4793	24.0137	26.9502
MCYG_00023	47.045	25.0006	35.744	35.8439	31.9557	27.2299	35.4042	37.3236
MCYG_00024	156.842	88.8838	65.2106	46.8875	24.4665	60.1381	72.0347	62.4092
MCYG_00025	57.0647	63.2971	69.4872	69.6969	39.9114	65.9124	50.5683	66.5796
MCYG_00026	11.1358	16.1683	8.8178	9.4205	12.2734	11.0784	6.7855	6.7474
MCYG_00027	11.5088	10.8226	48.8853	24.8038	26.9786	21.4612	22.8137	22.277
MCYG_00028	16.3583	19.5371	41.0516	25.4766	30.0146	22.3269	23.2752	33.6489
MCYG_00029	61.2628	68.9149	62.2377	54.4625	60.6624	56.9012	40.8094	50.2746
MCYG_00030	1.1283	1.2155	1.2004	1.0003	2.2051	0.9664	1.2726	0.7146
MCYG_00031	19.9286	22.2456	38.4245	62.9024	69.9064	23.4023	33.3839	93.5314
MCYG_00032	27.8979	38.4901	32.3096	53.4017	18.8973	25.4936	24.8795	64.9172
MCYG_00033	1.7136	4.634	8.942	16.624	5.9044	3.4984	7.7341	5.5886
MCYG_00034	25.7465	28.3484	37.698	76.5214	8.8969	33.2581	20.0213	28.5608
MCYG_00035	44.2521	64.0268	81.5377	93.9969	53.1977	87.9934	35.8834	59.2417
MCYG_00036	257.748	357.899	240.129	165.257	103.258	195.918	89.2931	253.204
MCYG_00037	15.4789	12.9292	16.5763	11.3851	17.2566	20.5684	7.7677	8.8372
MCYG_00038	5.0103	10.1609	24.0504	29.2095	13.1394	23.0734	13.071	18.1182
MCYG_00039	17.0602	8.168	74.4895	48.7611	46.226	62.8412	47.8892	61.6687
MCYG_00040	175.915	216.142	285.763	179.891	922.47	444.96	419.484	229.268
MCYG_00041	25.5503	27.3394	17.3061	11.3846	23.6869	16.2599	36.9804	16.5589
MCYG_00042	32.2501	26.5136	39.5822	39.2001	47.0125	54.8424	39.0607	53.2615
MCYG_00043	29.9232	43.4424	38.8218	38.8646	48.8861	30.7982	31.4011	31.4546
MCYG_00044	253.396	43.0432	96.7101	36.1818	92.1819	50.2215	170.73	50.4086
MCYG_00045	176.586	211.504	116.877	142.754	94.1462	104.427	74.0691	117.101
MCYG_00046	209.303	191.953	194.553	220.588	592.265	175.392	126.944	157.988
MCYG_00047	88.0192	122.624	110.814	108.958	74.4869	96.141	68.7986	75.7612
MCYG_00048	66.8568	49.9953	43.1464	41.6268	25.0768	54.9815	31.9405	30.1392
MCYG_00049	26.2782	28.4989	28.8058	24.8729	18.4398	32.3618	28.8008	20.7989
MCYG_00050	79.4695	60.5637	182.971	160.205	91.9724	128.713	211.713	177.052
MCYG_00051	43.7068	42.9342	76.6353	65.6457	87.9448	49.2722	60.5885	51.4525
MCYG_00052	13.2152	13.3802	29.201	17.8202	17.4856	16.5586	21.6565	19.5525
MCYG_00053	124.437	119.196	241.671	169.327	92.3867	178.111	134.717	158.435
MCYG_00054	3.7064	2.928	7.5711	3.8945	20.1558	6.1341	8.1222	5.4339
MCYG_00055	2.7695	4.4862	6.4168	4.2438	3.2945	3.1133	4.5392	4.396
MCYG_00056	91.5939	48.1589	171.681	145.995	182.531	116.378	130.693	163.849
MCYG_00057	178.417	45.8434	61.5839	71.251	56.3408	70.4191	55.4382	61.3856
MCYG_00058	2.405	4.4	7.3991	5.7997	190.857	12.0993	4.9802	5.0495
MCYG_00059	64.2212	138.436	81.9476	79.1367	657.271	96.394	74.8629	101.633
MCYG_00060	37.6506	47.1657	32.8189	33.2771	5.4046	21.2601	23.5392	20.4315
MCYG_00061	52.8156	69.2421	86.1031	91.048	80.3371	131.131	48.5893	57.2467
MCYG_00062	26.4069	12.1364	116.647	63.752	37.6885	57.4829	78.4802	81.323
MCYG_00063	30.7849	22.0563	76.6147	71.2609	70.8269	90.2408	59.7789	66.6892
MCYG_00064	33.8868	28.3835	51.281	39.388	33.3805	39.0509	28.3671	38.265
MCYG_00065	21.4163	12.1153	57.554	36.3782	50.8623	33.9973	43.7584	45.6658
MCYG_00066	8.5058	4.0724	5.6709	7.541	2.5296	8.044	7.9943	5.4869
MCYG_00067	48.0911	11.1646	96.3106	55.9806	77.3167	78.0216	82.2128	46.0987
MCYG_00068	46.5824	68.4458	71.503	52.0007	52.1844	44.1738	30.2685	29.1622
MCYG_00069	13.1424	10.8989	3.6007	3.2192	30.1265	4.4933	9.447	5.1508
MCYG_00070	592.495	369.325	154.868	81.7232	8.875	275.529	129.43	99.9384
MCYG_00071	50.9578	44.5849	33.5067	16.295	8.8295	47.7634	40.6083	24.2114
MCYG_00072	44.1687	82.3406	7.9494	7.5084	11.6304	15.6887	20.2648	8.2725
MCYG_00073	10.4079	8.0153	11.5663	15.202	45.4849	18.7256	9.5696	7.9268
MCYG_00074	84.3684	52.3662	111.243	80.9891	71.815	107.538	105.33	105.175
MCYG_00075	55.7575	54.0025	45.0878	35.7508	27.9702	31.7658	37.1904	31.9471
MCYG_00076	13.0653	22.71	23.0006	17.1701	15.8056	23.483	23.0652	16.2173
MCYG_00077	51.4556	60.3153	170.361	44.3777	194.499	60.9097	60.7426	52.3513
MCYG_00078	28.8216	21.1762	68.4387	44.7803	56.1259	23.8843	54.0071	42.7977
MCYG_00079	265.786	368.86	335.916	274.178	78.1811	219.444	203.145	197.141
MCYG_00080	46.1445	78.073	48.7191	38.1435	78.7641	39.89	55.9346	54.7235
MCYG_00081	9.387	17.4298	6.1339	9.6745	4.9079	9.1908	7.3606	6.7124
MCYG_00082	35.6543	37.5414	39.24	39.7886	81.8379	48.528	47.0001	34.8918
MCYG_00083	20.8887	18.9646	15.1387	18.4886	6.6758	9.4045	40.1598	16.817
MCYG_00084	25.815	26.2749	31.4554	25.5011	22.0543	22.7729	19.2397	20.8636
MCYG_00085	143.622	186.055	139.135	147.65	47.2947	135.115	142.762	196.743
MCYG_00086	9.3145	6.5719	2.6287	3.0048	7.3868	3.3678	5.5679	4.3469
MCYG_00087	108.288	71.9977	149.428	158.271	236.13	145.889	81.6737	102.135
MCYG_00088	48.2785	34.908	40.3646	39.1354	25.2251	38.8966	47.1962	29.7606
MCYG_00089	615.551	409.615	180.075	156.621	215.448	175.646	508.137	510.324
MCYG_00090	181.729	72.3677	32.987	24.5492	27.7794	30.161	65.8891	47.6122
MCYG_00091	12.9484	20.5465	13.9071	15.2252	26.1957	13.0376	7.43	6.8991
MCYG_00092	12.2047	11.9249	31.783	18.5964	52.0113	26.7255	26.7427	15.1933
MCYG_00093	24.9468	30.9896	6.829	10.4054	9.4528	18.4433	10.406	5.9784
MCYG_00094	23.3656	17.5366	38.9899	26.0858	33.5275	38.8269	51.4747	37.5869
MCYG_00095	29.6069	23.4546	42.1599	24.3343	63.9786	23.253	187.867	119.949
MCYG_00096	19.0773	17.9896	21.6461	17.3163	13.5693	16.0842	44.2549	24.6461
MCYG_00097	9.6423	8.4922	19.0602	14.7753	28.9868	17.0013	15.2809	17.1952
MCYG_00098	34.9327	84.8449	78.168	64.5614	220.097	78.0822	62.1541	44.3206
MCYG_00099	90.1904	154.576	89.3127	95.2307	71.6477	80.3193	97.1189	86.5962
MCYG_00100	32.808	18.8895	44.4394	48.0172	23.5166	36.8284	64.1423	57.5317
MCYG_00101	137.014	134.191	94.4724	100.586	176.962	117.204	151.69	111.676
MCYG_00102	88.2368	93.1273	208.69	124.09	67.3583	129.788	154.994	129.317
MCYG_00103	205.798	124.576	113.524	49.9921	82.9449	22.1414	744.104	225.49
MCYG_00104	17.8529	20.7493	7.5627	4.48	33.1225	10.5256	14.258	5.2444
MCYG_00105	27.734	34.1648	30.1444	15.7166	19.3194	20.4726	38.4655	28.2469
MCYG_00106	57.617	49.1014	60.9844	49.7306	211.928	40.9433	57.68	59.5107
MCYG_00107	387.16	547.491	164.137	221.549	72.9906	129.007	184.753	189.759
MCYG_00108	40.92	55.1	47.9745	41.6537	40.97	49.2347	22.3794	37.6994
MCYG_00109	1.9448	1.9154	4.8712	5.0357	26.2744	5.3838	3.6447	2.8936
MCYG_00110	12.9198	16.1747	232.173	174.406	69.8434	109.928	151.146	217.224
MCYG_00111	1.9597	3.4033	41.5019	28.4188	7.5235	13.4183	32.2019	43.7046
MCYG_00112	53.3368	31.4295	31.8909	27.0563	39.4216	41.0419	41.8341	35.8601
MCYG_00113	394.726	292.255	198.303	274.619	101.679	236.88	227.811	194.546
MCYG_00114	0.6969	0.7007	0.2768	0.6407	2.4871	1.0446	1.0618	0.6866
MCYG_00115	20.5622	32.6258	25.1714	16.9111	54.1278	27.5994	17.8223	12.3447
MCYG_00116	16.2252	8.3268	21.1352	9.4609	53.0176	9.6905	82.4689	34.9274
MCYG_00117	853.699	951.774	697.285	788.861	1076.08	1008.77	868.089	704.405
MCYG_00118	2.0136	1.4595	4.4081	3.3151	13.4527	5.4922	2.8992	1.6839
MCYG_00119	1.5228	2.3885	3.0121	1.8761	2.8259	2.2368	2.5563	1.9203
MCYG_00120	20.2812	29.4094	52.5413	45.9739	45.8977	65.764	41.329	53.4144
MCYG_00121	65.6924	63.6951	96.9172	82.0036	71.2049	82.9658	79.8558	91.0529
MCYG_00122	49.3824	38.8891	24.8477	23.5326	56.1097	24.3958	30.9938	21.617
MCYG_00123	519.136	317.073	311.016	287.834	241.436	353.402	358.812	258.938
MCYG_00124	757.558	336.973	287.066	244.193	63.09	209.236	664.601	482.529
MCYG_00125	12.4143	13.8019	14.2237	12.4839	11.0403	17.3326	14.7065	12.7305
MCYG_00126	4.9284	6.4686	7.7391	5.7993	3.504	7.785	8.8773	6.2896
MCYG_00127	20.6144	25.3718	18.8462	10.8925	5.9192	21.1314	16.5899	14.24
MCYG_00128	96.5125	99.0699	92.5784	81.893	87.7393	84.6459	69.7599	63.2357
MCYG_00129	4.7017	2.153	7.4329	5.0932	5.4546	4.4132	5.919	3.9213
MCYG_00130	105.013	88.806	215.6	39.9392	88.0004	103.669	56.3466	27.6733
MCYG_00131	5.7194	2.6698	19.3095	11.4246	7.3706	11.7363	15.0514	17.0721
MCYG_00132	73.9805	24.2277	16.4898	26.7967	43.9309	56.423	19.1564	33.966
MCYG_00133	45.1801	41.4269	34.5522	24.8065	25.657	28.3333	23.1797	24.2965
MCYG_00134	32.6287	50.9662	20.597	14.8209	13.4002	15.5014	7.586	11.1937
MCYG_00135	57.5919	113.748	54.3378	97.375	100.496	60.597	50.6941	53.6165
MCYG_00136	60.5729	45.5866	71.8589	36.8953	94.8383	36.1158	119.295	63.9771
MCYG_00137	259.476	241.552	125.549	151.245	211.63	212.944	437.324	251.715
MCYG_00138	43.9765	53.1367	26.8398	40.2305	46.7746	35.8986	23.3581	28.4597
MCYG_00139	7.24	7.9411	19.1168	16.4648	4.763	10.5641	9.9596	19.5616
MCYG_00140	15.6269	26.1983	23.449	39.8278	8.9272	56.0913	12.9715	69.1912
MCYG_00141	205.704	124.839	97.6397	49.6562	168.236	107.194	80.1789	98.8624
MCYG_00142	77.7041	90.5648	213.307	212.404	149.238	153.25	132.059	289.459
MCYG_00143	16.0847	25.0405	22.9788	32.5185	22.6316	32.793	36.436	46.3476
MCYG_00144	10.3284	10.2012	9.5561	11.5628	338.745	14.0922	32.2381	24.8406
MCYG_00145	4.6246	3.9705	17.5844	13.7351	9.6119	12.7535	14.7253	11.8001
MCYG_00146	73.8265	159.153	107.642	65.6072	130.363	157.762	217.151	112.02
MCYG_00147	34.3629	31.8961	30.743	37.2204	104.364	40.9222	32.01	18.3932
MCYG_00148	4.5289	2.8817	4.3277	3.4699	8.862	4.0664	5.5001	3.5674
MCYG_00149	22.7959	51.5897	46.1481	43.8329	34.0183	46.843	40.8764	37.4312
MCYG_00150	291.559	952.166	801.651	2269.78	251.418	1115.4	221.132	1087.32
MCYG_00151	240.787	226.462	494.654	353.963	354.616	296.368	300.486	273.279
MCYG_00152	452.083	378.188	514.472	512.186	208.738	276.371	556.621	564.02
MCYG_00153	34.8451	38.4552	46.381	47.0564	26.1628	66.8364	33.7443	45.4768
MCYG_00154	2.4335	1.7385	3.472	4.1509	2.3997	3.3355	3.14	2.8076
MCYG_00155	47.8598	45.4104	70.3686	69.2775	69.5252	37.2138	41.373	38.6191
MCYG_00156	105.226	164.327	244.455	146.683	144.58	158.853	140.072	147.598
MCYG_00157	202.688	250.979	260.491	227.355	156.642	323.65	195.659	176.568
MCYG_00158	681.811	332.969	317.385	263.427	220.918	339.339	586.218	480.809
MCYG_00159	66.4481	77.4996	51.6017	49.9973	34.7955	55.8782	38.8322	36.1219
MCYG_00160	10.1887	6.6308	44.5157	32.623	339.249	12.9926	4.8244	4.6105
MCYG_00161	2.5342	9.0452	510.629	381.995	8424.92	142.677	2.8431	3.5578
MCYG_00162	7.0998	7.8264	8.2562	7.4321	5.1896	16.3472	8.7793	5.8993
MCYG_00163	9.359	29.7978	44.5085	51.9101	74.2217	125.124	27.1527	49.2039
MCYG_00164	5.3814	5.6566	13.6798	8.8909	19.4183	13.8406	9.9947	14.4837
MCYG_00165	25.8009	12.794	39.8675	26.6463	37.1123	22.7395	56.3754	44.3107
MCYG_00166	111.066	67.9369	51.3758	50.1404	46.0927	42.4009	88.9461	66.7111
MCYG_00167	5.9993	4.8153	2.6732	1.715	13.5236	2.3992	4.9019	2.2351
MCYG_00168	102.484	85.9962	122.864	96.4828	84.7316	111.923	126.512	86.2122
MCYG_00169	56.1338	74.3626	53.5439	80.8639	46.877	45.4719	42.5238	48.8283
MCYG_00170	113.034	94.7902	150.855	175.717	88.1295	146.839	108.536	124.574
MCYG_00171	151.759	181.227	145.918	312.414	76.6742	314.984	99.0717	222.187
MCYG_00172	20.0578	15.1804	39.9873	73.2584	43.7875	38.6535	49.0908	59.5006
MCYG_00173	3.1969	5.105	7.0585	13.3131	6.2637	9.1606	7.0326	10.931
MCYG_00174	10.9985	17.8489	20.0321	19.3758	17.3422	19.9703	17.1455	13.4175
MCYG_00175	4.9062	11.3791	22.3215	15.4802	12.2031	18.614	15.2665	11.6446
MCYG_00176	1.8786	2.2848	10.0011	5.4602	25.0507	9.7644	7.7053	4.2091
MCYG_00177	9.2299	5.3556	14.7736	3.9475	16.169	4.491	15.2264	10.247
MCYG_00178	6.4302	8.2953	6.525	3.4149	16.2064	2.0794	4.6117	3.1531
MCYG_00179	20.8887	36.3618	5.1639	4.185	29.3734	4.5562	9.7938	7.3104
MCYG_00180	78.5073	52.2217	21.2645	16.2912	255.224	33.2415	42.9636	42.9864
MCYG_00181	73.9742	41.3913	58.3346	50.6897	64.0234	55.8848	126.16	76.7489
MCYG_00182	2.4467	3.8842	7.4421	5.4463	2.2212	6.1765	4.9763	9.4519
MCYG_00183	64.3141	61.1653	87.6152	74.4321	53.1295	72.8269	62.1994	53.4971
MCYG_00184	23.3772	40.5435	33.8856	30.7253	28.2574	43.7096	29.0092	18.2022
MCYG_00185	21.9242	26.8911	83.1536	107.973	44.162	46.4829	92.8057	69.8285
MCYG_00186	24.3022	21.6853	18.7624	24.7176	7.0165	13.0905	39.9295	21.4986
MCYG_00187	45.0199	71.4698	108.445	66.5433	98.5249	88.7068	73.0367	66.7432
MCYG_00188	79.7852	98.2092	146.618	110.71	119.062	121.889	125.44	112.532
MCYG_00189	86.1683	91.1569	104.5	123.922	66.7866	75.1527	67.1968	107.107
MCYG_00190	201.431	180.339	176.541	246.615	284.709	178.677	111.075	154.144
MCYG_00191	25.8788	34.404	18.8096	16.8864	16.2978	21.7256	14.4109	10.1723
MCYG_00192	73.2732	129.863	41.277	42.2677	142.158	60.7036	52.5992	42.1211
MCYG_00193	17.7547	18.0151	20.5728	16.5038	42.0081	20.4603	13.6293	12.5885
MCYG_00194	41.3701	33.3814	60.8228	41.1104	31.9088	44.0894	36.0477	29.6744
MCYG_00195	20.833	23.5931	32.2123	23.539	20.0619	32.2409	31.5663	47.3838
MCYG_00196	30.2386	27.8541	35.8174	26.9999	26.8713	34.033	28.1176	40.2236
MCYG_00197	43.2216	111.977	48.5129	52.653	98.4235	76.0622	50.2224	90.5633
MCYG_00198	124.155	136.949	138.363	105.931	257.47	129.754	159.948	95.1515
MCYG_00199	291.997	230.985	247.058	186.748	612.106	515.173	355.732	194.668
MCYG_00200	22.7009	32.9213	27.3303	30.7539	22.3377	37.0634	20.9519	23.0608
MCYG_00201	411.406	520.709	328.062	218.792	916.408	520.959	589.184	306.393
MCYG_00202	131.274	83.7374	115.403	60.3971	47.01	131.487	135.44	87.2858
MCYG_00203	143.206	58.6018	39.2941	84.0657	9.3955	19.0969	31.6689	64.7219
MCYG_00204	42.927	35.8929	47.7807	42.7321	46.6163	44.747	60.4057	47.2766
MCYG_00205	41.9313	34.538	65.2201	42.349	101.35	52.4714	55.036	40.1622
MCYG_00206	78.5397	76.7068	83.4243	65.0264	32.6819	66.782	64.9303	53.1785
MCYG_00207	82.9903	88.3002	49.0936	99.6583	24.6107	83.045	248.786	170.9
MCYG_00208	62.546	73.1334	32.3745	73.0528	56.8062	63.0193	125.876	107.625
MCYG_00209	81.6037	71.6752	60.1495	45.7532	34.5954	53.2725	68.6224	58.3605
MCYG_00210	122.528	134.022	88.0993	102.925	72.8028	115.993	47.5434	44.3165
MCYG_00211	0.9606	1.1268	6.2	3.2383	1.1427	2.5196	5.7876	3.7855
MCYG_00212	77.1723	75.8705	74.4281	70.0146	45.3334	97.3949	81.2538	75.7876
MCYG_00213	31.6275	31.7574	41.4108	43.9423	40.2048	31.2974	42.9981	41.4406
MCYG_00214	77.8539	68.2113	40.4202	49.8936	39.7953	52.4899	37.4374	37.819
MCYG_00215	350.467	317.509	242.621	198.588	787.234	470.925	332.749	198.755
MCYG_00216	24.5155	45.4458	41.047	27.6715	76.5204	27.1079	35.699	24.3685
MCYG_00217	17.5391	10.0108	27.8596	20.6568	19.7603	23.5296	17.063	24.45
MCYG_00218	30.7169	33.6125	36.1396	26.6965	40.7168	35.9186	31.2733	31.3449
MCYG_00219	51.0947	45.3917	16.3827	14.5233	6.7857	26.5632	18.962	13.2572
MCYG_00220	15.6828	20.7382	26.9138	12.2247	112.29	39.3475	21.0017	21.7067
MCYG_00221	2.1264	2.4434	3.8007	2.9675	3.6137	2.3335	4.2917	2.1698
MCYG_00222	101.983	89.6592	144.604	103.479	162.739	132.521	133.981	133.046
MCYG_00223	126.687	107.623	104.728	120.67	82.5561	95.1983	123.007	135.329
MCYG_00224	8.3203	8.0017	10.022	4.4069	13.7705	6.1677	5.7871	3.7422
MCYG_00225	4.03	2.7763	10.9824	6.5527	16.5014	9.9903	6.2097	4.9629
MCYG_00226	2.4238	2.1849	1.7428	2.7664	1.5659	2.8656	1.667	1.3792
MCYG_00227	66.8112	54.5462	60.7109	50.9805	74.5096	147.203	18.0234	20.9524
MCYG_00228	43.5579	93.4683	66.8607	52.284	41.6802	62.0001	40.2624	31.0428
MCYG_00229	63.8564	42.777	68.5431	54.12	52.6504	68.9639	38.98	42.1003
MCYG_00230	27.5571	46.0782	49.4317	26.702	78.8164	33.845	45.8023	31.3573
MCYG_00231	43.2459	49.9166	67.7174	63.4046	44.0065	68.1107	47.6921	55.3294
MCYG_00232	12.9658	18.0757	15.4991	13.1396	49.1048	26.2327	27.0583	20.8343
MCYG_00233	29.1128	15.3835	37.259	24.9072	27.3696	16.5994	23.9086	36.3508
MCYG_00234	20.8137	23.8233	18.3556	17.7578	17.4155	15.8848	19.4714	24.0972
MCYG_00235	33.0172	41.1635	66.8823	39.6059	212.37	67.886	51.0036	38.1161
MCYG_00236	76.3902	100.628	68.95	54.2943	122.16	49.0902	58.8457	44.2548
MCYG_00237	441.624	314.392	182.76	243.958	128.092	340.098	172.002	195.832
MCYG_00238	16.6778	25.2547	18.6005	27.1144	27.0373	20.9203	22.0999	25.2979
MCYG_00239	10.2376	8.2864	13.2731	18.2035	115.925	15.2483	11.5312	13.9241
MCYG_00240	4.356	4.1871	13.0903	9.2201	10.2212	7.3541	13.585	11.059
MCYG_00241	43.3733	40.4794	58.0234	58.2241	41.832	54.3635	36.1493	35.5851
MCYG_00242	36.3425	29.6584	50.9358	64.3798	41.399	65.6007	41.4282	41.1284
MCYG_00243	19.8523	25.5403	34.1056	23.2733	19.1085	22.1969	19.1591	17.3329
MCYG_00244	26.417	44.5039	28.3542	22.712	36.7025	32.0013	34.8158	24.0892
MCYG_00245	95.2279	182.118	67.4406	54.256	299.432	85.9261	93.3702	71.2496
MCYG_00246	250.005	359.043	299.532	419.966	172.878	254.8	154.38	242.935
MCYG_00247	247.629	331.219	404.952	630.282	274.872	321.583	209.737	387.528
MCYG_00248	12.8825	15.728	30.1212	24.4614	40.3959	24.9984	34.0296	27.4935
MCYG_00249	10.4417	9.0178	8.6935	6.8924	73.5717	13.6442	14.8519	5.935
MCYG_00250	17.1986	19.8444	34.6104	21.9337	42.3095	28.2311	17.1368	19.1511
MCYG_00251	118.385	152.13	118.964	108.313	138.558	112.464	109.261	87.2129
MCYG_00252	16.2595	30.4774	23.4148	30.1985	40.4332	23.8195	21.7962	15.7775
MCYG_00253	5.5302	5.9451	7.4767	9.8561	10.1462	7.4601	6.6109	4.6311
MCYG_00254	3.4819	4.501	3.8256	3.5754	1.3179	3.3041	2.2547	1.6038
MCYG_00255	70.9815	87.1973	116.542	100.037	159.541	70.857	56.1755	77.5614
MCYG_00256	3.9638	2.9226	17.1608	9.374	21.009	8.8292	11.3646	15.6857
MCYG_00257	107.656	104.184	69.3064	88.837	89.9213	54.3662	65.7446	44.2779
MCYG_00258	19.1965	16.1157	5.4732	3.2328	58.0312	5.5314	7.45	4.2444
MCYG_00259	50.5619	125.197	90.5498	108.697	94.9381	104.204	53.9244	65.1977
MCYG_00260	40.9645	51.5865	105.308	96.3358	94.8587	79.7209	69.8851	64.0619
MCYG_00261	161.861	203.681	137.992	162.269	75.0864	126.184	81.1124	97.4736
MCYG_00262	38.831	60.5893	104.677	143.911	112.915	110.918	60.1612	90.241
MCYG_00263	117.526	120.35	196.808	202.652	161.327	181.983	176.109	145.091
MCYG_00264	19.4972	17.5803	25.748	28.9439	38.2026	28.6744	20.166	23.283
MCYG_00265	6.8516	4.8384	16.8365	4.2799	22.1842	4.9598	8.04	5.6354
MCYG_00266	16.2171	10.9484	13.1982	11.3652	588.805	14.4827	15.4967	9.439
MCYG_00267	75.0791	89.3373	56.4681	68.1415	5.7356	63.132	29.6514	46.3491
MCYG_00268	14.5706	10.7649	87.0596	64.606	43.4428	43.0157	39.0344	68.6338
MCYG_00269	15.2431	17.5586	30.3407	28.039	14.8114	25.2951	17.2724	25.2559
MCYG_00270	340.791	520.797	186.222	187.067	105.516	143.604	231.587	207.662
MCYG_00271	19.243	19.8287	29.3463	24.8217	19.1897	12.4841	42.1274	22.2359
MCYG_00272	0.9873	1.9853	2.2352	1.5431	3.8757	0.9619	4.0203	1.6535
MCYG_00273	158.693	210.453	74.8567	67.2843	57.8813	80.5967	90.0276	66.1563
MCYG_00274	42.766	90.0636	62.3215	28.533	10.5184	28.5852	14.5523	35.9842
MCYG_00275	7.1343	3.3263	8.7763	4.6221	33.5513	19.8214	6.4127	5.4537
MCYG_00276	2.6327	4.8761	2.6418	3.376	2.1428	3.323	1.6697	0.8191
MCYG_00277	11.7944	25.8972	44.5254	44.7128	43.2865	45.2261	18.3946	21.1817
MCYG_00278	30.4161	29.8985	28.0116	24.2506	35.1928	25.466	35.2496	37.5246
MCYG_00279	53.9452	29.3789	155.176	130.193	141.713	115.143	79.4656	126.825
MCYG_00280	31.1022	35.6155	33.1283	56.7327	37.1114	30.8888	24.5845	35.3672
MCYG_00281	506.73	736.463	302.688	593.843	1562.96	446.267	242.555	293.82
MCYG_00282	125.912	102.449	70.0106	74.031	206.483	54.3393	47.4918	49.154
MCYG_00283	58.8797	123.228	49.9704	81.8878	44.5966	33.9338	33.3133	55.3226
MCYG_00284	21.7951	60.6136	33.8332	51.1074	40.8824	56.8689	11.7774	44.5214
MCYG_00285	32.936	38.7639	54.2658	53.29	39.8174	41.388	54.7731	66.6275
MCYG_00286	19.5925	10.7728	36.0951	28.4415	59.6689	40.8835	34.8668	34.1567
MCYG_00287	63.7809	22.5179	20.1119	17.9801	18.2923	27.0315	39.8546	16.7487
MCYG_00288	100.031	63.9913	90.2759	49.8975	70.7857	72.1937	147.939	124.842
MCYG_00289	18.9454	25.3111	44.6373	35.0664	20.7664	37.4945	33.6339	30.6594
MCYG_00290	6.794	7.0713	14.8136	11.1327	14.3989	14.2126	9.8272	11.3798
MCYG_00291	876.168	680.769	453.923	324.385	1052.22	799.123	611.634	378.381
MCYG_00292	1.4722	0.4934	0.71	0.2256	0.9173	0.8143	0.8739	0.4835
MCYG_00293	14.0125	11.1312	14.0927	11.2869	33.6781	18.9362	22.3564	12.8192
MCYG_00294	30.9673	8.4915	11.4614	16.6084	17.5817	28.3065	19.8862	19.0683
MCYG_00295	10.2525	6.8721	2.3076	5.4463	9.7569	3.671	6.3429	5.836
MCYG_00296	7.0905	6.407	28.0202	13.0793	6.0324	18.262	20.1761	23.8747
MCYG_00297	125.45	33.1833	87.3536	79.9631	27.2279	166.199	78.5752	88.8383
MCYG_00298	40.4656	47.3371	20.6255	33.8092	13.8187	22.1392	23.9108	17.7355
MCYG_00299	24.5048	23.2803	17.8172	15.3612	27.7449	12.8249	24.0952	15.4963
MCYG_00300	138.29	210.209	40.3543	42.6745	25.3735	51.7287	40.0961	48.549
MCYG_00301	36.4644	23.9392	61.6547	49.0163	75.6614	47.4613	109.26	88.4495
MCYG_00302	42.2231	10.1983	37.5165	20.5291	50.7423	22.5212	99.052	53.0707
MCYG_00303	61.9478	30.4699	48.5909	35.9555	15.4629	40.1631	142.901	87.0102
MCYG_00304	29.7876	10.3801	21.7806	11.0481	12.986	10.0203	60.41	37.3507
MCYG_00305	479.752	176.579	183.487	112.65	232.895	145.86	811.932	449.929
MCYG_00306	19.9485	17.4202	29.4616	29.0395	34.2862	34.9535	19.7302	16.424
MCYG_00307	7.6788	1.5441	12.4178	7.766	12.9188	8.961	15.8624	17.4001
MCYG_00308	23.1796	22.3559	52.8366	43.4516	90.3809	49.5087	23.3655	16.6623
MCYG_00309	42.2746	28.5809	45.4606	30.5182	31.4771	35.3194	28.2936	33.1995
MCYG_00310	712.651	662.348	357.152	291.739	1064.36	842.406	633.005	335.443
MCYG_00311	603.361	730.707	470.097	610.154	578.389	808.357	623.347	581.551
MCYG_00312	16.6683	11.7054	12.192	11.2933	12.5985	8.1485	22.0355	11.6721
MCYG_00313	16.4887	16.7031	30.2961	24.9018	25.0829	20.7969	48.3948	32.3147
MCYG_00314	34.8306	32.3138	81.348	37.5692	38.9497	38.633	46.6961	63.4499
MCYG_00315	47.3894	29.4497	131.063	90.1522	73.4578	112.146	77.7349	87.5146
MCYG_00316	10.1503	9.7869	20.9371	20.5927	11.1413	13.3901	16.9571	17.3662
MCYG_00317	7.1578	6.0799	15.4773	10.4103	26.2414	12.9251	15.4094	8.3285
MCYG_00318	47.3619	29.0683	48.2564	35.8203	43.6353	36.122	44.2084	40.6427
MCYG_00319	3.697	5.2941	8.4435	6.3346	4.6978	5.2265	6.5405	3.8079
MCYG_00320	13.9323	12.3829	14.2133	8.5595	15.8237	10.296	10.5172	8.6784
MCYG_00321	42.2079	51.3921	67.5319	50.4898	218.924	97.893	80.2423	66.4835
MCYG_00322	15.7443	8.4341	20.9145	15.6625	42.4567	29.2166	31.2667	34.9392
MCYG_00323	17.481	20.8245	28.4315	24.0575	16.8035	22.4349	25.7157	41.6822
MCYG_00324	7.4615	4.1718	21.902	21.4336	11.8202	11.7701	13.2031	40.0903
MCYG_00325	1.7249	1.4604	1.0818	0.9599	2.1059	1.1226	3.4705	1.2075
MCYG_00326	32.9705	37.4893	51.9813	50.5784	54.6252	25.0188	80.2915	56.7318
MCYG_00327	17.7637	6.9669	47.4766	28.6822	36.1675	35.1629	45.5315	43.6221
MCYG_00328	20.933	21.0868	46.6673	30.5248	54.302	25.6464	28.1898	22.6147
MCYG_00329	85.2538	84.8298	54.5765	42.9213	72.7396	62.5478	62.9339	44.8927
MCYG_00330	28.4336	34.5765	34.6839	22.0848	50.0635	35.0262	73.1648	40.8416
MCYG_00331	102.028	82.6728	77.1438	77.3584	59.6869	71.1306	126.599	98.9318
MCYG_00332	67.0254	79.7462	96.4862	116.112	67.3214	141.674	80.6891	110.301
MCYG_00333	14.7156	13.5416	3.7893	7.7681	2.8928	8.1544	7.177	6.3275
MCYG_00334	708.832	324.642	49.1703	32.4006	465.437	54.2506	269.587	82.9906
MCYG_00335	11.4388	4.2212	18.4458	14.8739	19.9699	12.7694	23.7288	18.2295
MCYG_00336	39.555	19.8595	51.1877	43.9594	32.0427	45.7085	36.1565	53.7314
MCYG_00337	24.4845	34.6761	37.2533	32.738	15.346	32.4568	59.5387	40.2039
MCYG_00338	104.612	120.623	125.882	85.8915	65.5644	105.246	167.142	107.356
MCYG_00339	5.2751	9.9553	7.4707	5.2276	11.1615	6.092	9.4324	5.2397
MCYG_00340	25.0219	22.6066	61.2823	56.2749	50.2436	45.1836	35.0518	61.9948
MCYG_00341	17.1504	15.5418	21.31	22.8743	7.3822	15.3475	15.0029	22.6216
MCYG_00342	5.1232	4.7412	95.316	90.1509	26.7842	46.4553	50.3893	115.258
MCYG_00343	5.5335	16.1199	34.574	18.1324	10.2957	14.5144	17.6868	40.8873
MCYG_00344	26.5099	26.4179	40.2545	95.9834	1.9535	22.4166	15.597	38.4833
MCYG_00345	18.965	26.1077	35.3064	39.3921	105.052	24.0995	41.868	26.6791
MCYG_00346	5.0981	3.0871	13.2886	6.7645	3.6181	9.5734	2.9128	2.6255
MCYG_00347	12.1229	16.6209	13.351	15.4522	4.9891	13.1919	28.3412	12.215
MCYG_00348	27.8817	66.399	8.7877	12.5986	2.547	15.1901	18.1887	12.9377
MCYG_00349	192.512	236.194	351.925	374.899	237.208	279.127	232.853	286.923
MCYG_00350	236.456	313.961	404.127	458.896	218.884	527.342	353.014	395.612
MCYG_00351	36.0548	28.0561	18.812	15.0237	12.2313	15.6946	17.6616	19.3161
MCYG_00352	10.2581	14.5264	26.9429	18.4641	18.7338	23.2796	23.1132	20.8532
MCYG_00353	6.7942	5.6133	10.6667	8.065	9.782	8.8646	8.6425	9.0244
MCYG_00354	21.6569	24.6669	17.4023	14.9887	17.1116	19.5093	13.5647	16.2386
MCYG_00355	11.3605	8.485	21.1003	13.5617	25.6983	22.6226	17.7281	16.3267
MCYG_00356	17.6314	14.318	20.7953	16.6322	20.5942	13.8562	12.9783	12.8904
MCYG_00357	11.3751	12.599	23.8503	10.6852	14.7892	12.8454	15.8784	12.4776
MCYG_00358	30.2384	27.6086	24.3888	15.4803	14.0044	15.5182	24.9183	24.2273
MCYG_00359	15.8403	12.3447	16.1959	12.3824	15.7692	17.5058	21.1715	19.4823
MCYG_00360	2.7767	2.9779	13.3082	8.0843	20.0389	11.0984	14.1018	13.7086
MCYG_00361	14.4207	9.0314	29.0151	26.6063	54.5537	34.4415	42.0861	35.8534
MCYG_00362	52.9722	62.5932	93.9073	72.0696	94.8305	61.4701	98.807	71.8234
MCYG_00363	68.4645	97.2085	77.1826	88.8916	65.0841	76.9417	92.0987	96.7787
MCYG_00364	8.5163	12.2914	14.4853	11.0504	6.6994	15.3641	9.389	10.0482
MCYG_00365	0.9044	2.3641	6.4658	1.2472	0.7531	1.0167	2.9311	3.8313
MCYG_00366	140.355	174.27	199.258	113.429	42.1258	60.1943	177.347	156.819
MCYG_00367	2.4384	3.6774	9.3482	5.0929	67.1559	7.5479	7.1144	5.7969
MCYG_00368	39.0895	56.4401	80.7409	45.7239	46.4999	75.6449	68.4188	61.8555
MCYG_00369	2.4204	2.2628	16.6723	7.3983	61.273	5.5691	8.3282	8.1579
MCYG_00370	378.79	383.783	182.458	187.858	185.336	246.476	193.271	157.813
MCYG_00371	61.7876	73.5216	40.6624	64.6254	38.4362	50.6811	46.6372	35.0721
MCYG_00372	24.5842	27.3195	24.4278	23.5323	43.0014	19.6363	28.9657	20.954
MCYG_00373	141.043	194.898	82.105	89.4995	130.478	132.391	77.2167	72.6649
MCYG_00374	151.84	215.906	90.6354	98.3219	109.785	176.803	88.0162	84.2985
MCYG_00375	119.65	165.213	359.041	443.161	435.975	1284.61	258.448	226.167
MCYG_00376	61.8566	61.6794	128.821	134.739	92.5579	100.568	80.923	88.3973
MCYG_00377	93.6115	75.4306	41.2732	53.5235	43.1477	61.2218	32.8471	40.5649
MCYG_00378	98.928	80.5819	149.237	186.076	54.9443	152.862	85.7977	99.2935
MCYG_00379	306.922	363.479	150.994	329.705	90.9883	258.47	81.4136	73.1725
MCYG_00380	4.2896	4.792	11.4599	7.1052	9.0918	9.5931	8.6149	4.9808
MCYG_00381	0.3731	2.251	0.8893	0.6004	12.4287	0.6292	1.473	0.3676
MCYG_00382	0.2381	0.8979	2.7667	2.6273	8.888	1.9185	1.9543	1.0851
MCYG_00383	13.0242	15.777	16.7348	27.2673	5.1333	21.5795	16.7571	14.6094
MCYG_00384	21.4282	8.4935	32.193	30.6174	51.8694	28.6629	48.1152	30.6012
MCYG_00385	313.829	230.794	232.484	198.455	184.581	274.642	204.349	178.48
MCYG_00386	110.175	144.772	174.034	134.701	198.048	212.856	139.872	129.905
MCYG_00387	5171.24	4997.06	8207.1	11524.8	3011.77	6752.19	5996.73	13473.8
MCYG_00388	60.6522	70.0661	87.1744	84.4838	67.145	75.1279	84.5178	87.0345
MCYG_00389	31.7149	28.6749	52.7406	28.96	57.541	44.4062	111.621	67.9506
MCYG_00390	15.0784	23.4623	54.0083	85.4896	131.964	75.133	34.3105	28.915
MCYG_00391	134.352	206.882	148.67	149.28	89.0128	154.977	199.169	125.556
MCYG_00392	9.4044	11.413	77.1293	41.2902	68.8932	37.6899	38.2835	31.9037
MCYG_00393	4.2696	4.6277	7.2074	4.5867	12.4183	6.6151	5.1713	5.7354
MCYG_00394	86.2083	76.3696	74.0894	46.5313	109.015	55.0986	98.8288	83.7466
MCYG_00395	11.7596	7.4337	23.0709	19.788	17.4078	25.8306	20.0377	21.4529
MCYG_00396	11.5447	9.9846	17.1087	10.1711	16.7599	18.7151	20.1477	15.9677
MCYG_00397	9.7395	5.1154	8.834	7.8854	1.2969	9.3145	6.7047	4.1533
MCYG_00398	69.466	37.665	273.24	183.861	161.926	286.679	580.152	430.733
MCYG_00399	81.4627	38.196	100.803	103.164	36.8056	71.7638	189.02	227.751
MCYG_00400	8.2784	10.7014	15.6269	12.4652	5.979	13.057	15.6723	10.8607
MCYG_00401	11.4012	13.7557	25.5465	15.3589	17.3955	20.6366	18.2906	20.4628
MCYG_00402	15.5833	13.6713	13.7761	13.9251	14.3736	12.8136	21.2716	12.1529
MCYG_00403	14.6745	19.0857	33.8889	32.7703	46.4438	22.4239	41.2566	27.9534
MCYG_00404	7.6354	9.0537	15.9218	13.773	20.2144	11.7865	21.7949	15.6786
MCYG_00405	44.0044	35.1677	11.5625	21.5775	35.8372	15.8972	19.5975	13.7842
MCYG_00406	4.1937	5.2706	0.7496	1.0603	3.6169	1.2572	1.0456	1.2395
MCYG_00407	14.4051	6.8302	52.4695	96.1513	46.2474	35.9444	31.7135	82.3498
MCYG_00408	19.3068	37.1845	16.3205	40.3426	22.8177	14.8919	26.5676	32.4225
MCYG_00409	69.8123	57.7411	82.8279	79.3553	58.1249	66.9167	79.961	67.9883
MCYG_00410	652.408	756.092	413.163	369.064	269.175	468.967	374.09	313.457
MCYG_00411	23.0747	21.9803	52.6779	52.6657	23.2643	46.5452	29.5257	46.1041
MCYG_00412	152.781	151.91	92.6929	108.353	81.6116	91.2712	61.7392	70.4635
MCYG_00413	14.8716	18.2719	17.4066	12.793	28.3351	14.2226	19.4722	20.2007
MCYG_00414	2.8388	2.8377	7.0976	5.8159	6.0219	3.7692	5.7956	5.828
MCYG_00415	9.4453	17.6014	13.7774	16.2077	15.6431	14.5843	21.6198	14.3595
MCYG_00416	8.2389	8.9578	28.1199	26.1743	5.2612	20.3661	45.3005	31.2724
MCYG_00417	9.3995	9.9428	14.4087	16.5638	66.2152	9.7226	28.3164	13.0708
MCYG_00418	11.4221	7.6357	7.9635	5.2507	36.3535	8.2413	30.0166	7.9011
MCYG_00419	25.3993	27.7652	25.0857	25.6248	15.5128	22.1011	46.3949	39.7187
MCYG_00420	11.3752	13.0192	21.055	16.4731	71.3489	8.8451	63.4829	13.5104
MCYG_00421	44.452	112.324	336.242	490.028	480.919	776.487	75.1442	112.766
MCYG_00422	11.9811	6.7221	29.0626	13.1915	8.3669	14.6409	24.7363	26.1371
MCYG_00423	8.3821	23.9645	4.6313	4.047	16.1265	3.3339	6.2265	9.3884
MCYG_00424	0.3982	1.6016	3.9148	6.1328	4.8557	5.7451	3.8059	5.1004
MCYG_00425	6.5515	7.8222	23.2736	10.0643	24.2086	13.7887	29.4008	18.315
MCYG_00426	43.0561	74.2507	51.2498	42.68	33.451	52.3742	39.804	32.5638
MCYG_00427	104.957	159.381	78.8367	81.9239	110.761	119.55	86.3226	65.5939
MCYG_00428	120.42	130.007	89.4415	85.7785	64.5271	118.214	90.5798	74.6181
MCYG_00429	48.2155	47.9124	58.7914	82.4913	45.8966	40.4435	50.107	168.488
MCYG_00430	24.2212	33.0879	9.4114	11.0135	12.2142	13.1208	13.7839	12.3205
MCYG_00431	52.6573	54.9544	46.9332	46.7785	29.8392	47.3672	35.6327	77.1497
MCYG_00432	17.8721	31.9541	25.4877	20.7813	23.4728	30.7271	22.8163	17.9264
MCYG_00433	35.542	104.876	35.356	24.1226	51.3059	37.7696	28.3422	18.1377
MCYG_00434	15.39	6.9468	61.2868	31.1828	34.0769	30.9817	35.853	40.8891
MCYG_00435	151.216	122.936	113.591	102.743	81.2297	117.69	96.3169	85.6446
MCYG_00436	260.642	234.849	102.297	150.317	99.6334	142.909	94.1471	101.835
MCYG_00437	28.9238	19.4694	27.1875	23.4564	29.2071	23.7277	29.9104	25.7792
MCYG_00438	10.0683	7.9157	23.4983	17.1566	19.4965	15.2612	13.4945	10.5161
MCYG_00439	133.861	128.463	142.349	153.022	101.359	104.159	90.6653	126.406
MCYG_00440	28.4269	25.8337	38.7374	33.995	25.3917	31.1818	44.5754	31.1584
MCYG_00441	60.595	67.6004	44.9137	36.8749	111.355	72.3307	58.8543	29.1802
MCYG_00442	217.893	269.833	211.351	154.542	655.876	465.837	360.369	204.299
MCYG_00443	148.292	95.5233	142.057	136.209	98.3126	111.392	147.256	117.482
MCYG_00444	22.0085	21.087	41.0645	21.4586	27.5004	28.7312	15.3523	15.5628
MCYG_00445	58.6746	27.3229	91.3099	59.8392	67.0203	62.3376	71.7222	67.8494
MCYG_00446	97.3969	67.1622	130.499	128.659	125.481	94.0095	107.021	103.343
MCYG_00447	509.391	466.846	346.24	281.335	840.093	674.198	535.454	316.666
MCYG_00448	3.3373	3.8773	7.4451	7.5515	5.6241	7.3225	6.6562	5.6625
MCYG_00449	7.8982	13.8969	19.3269	19.9372	13.8416	23.7295	16.9954	17.8555
MCYG_00450	169.512	143.722	349.721	328.23	197.111	285.222	234.506	329.051
MCYG_00451	205.438	228.678	194.468	187.871	160.98	225.15	160.321	160.996
MCYG_00452	51.4441	38.8986	59.8149	59.3748	39.9938	40.168	65.0233	59.4632
MCYG_00453	18.3998	13.0429	18.8096	11.9878	24.0924	11.6069	22.909	23.0834
MCYG_00454	33.0162	26.1209	15.7294	10.4502	46.1788	14.5125	15.4681	11.4647
MCYG_00455	137.863	127.622	166.126	173.024	84.0254	218.336	139.659	182.623
MCYG_00456	7.8674	6.235	9.0437	2.7657	2.6425	10.7863	3.3844	2.0517
MCYG_00457	11.2051	11.6781	19.9299	12.4755	39.549	12.8931	14.0019	14.7416
MCYG_00458	14.2261	16.0385	18.7301	11.643	28.5472	13.2832	12.4621	12.9128
MCYG_00459	0.4688	1.0712	2.6152	2.6839	0.7097	2.1558	2.9395	1.3436
MCYG_00460	2.364	4.1456	7.9593	6.4192	12.0986	9.4762	8.1552	8.3411
MCYG_00461	0.1869	0.3759	0.7518	0.6445	1.8068	1.0507	0.8933	0.6446
MCYG_00462	0.132	0.0664	0.2359	0.8799	2.0414	0.1979	0.384	0.065
MCYG_00463	2.4246	1.5513	4.8261	1.7225	6.1945	4.3774	4.5565	2.9859
MCYG_00464	4.4634	5.7619	11.7532	8.0301	2.8514	7.0411	13.2802	9.8534
MCYG_00465	5.2601	4.5166	13.3678	7.3849	5.3654	10.8362	11.5314	9.7302
MCYG_00466	28.1041	27.4771	21.1611	16.7731	24.6416	19.6277	24.5235	14.3455
MCYG_00467	29.0896	17.7047	14.8627	12.8369	27.4165	14.4259	13.3427	11.4382
MCYG_00468	103.866	132.272	121.072	162.01	96.3607	137.638	78.3697	106.221
MCYG_00469	76.9212	132.245	165.463	213.736	218.523	147.407	127.239	144.9
MCYG_00470	48.0356	19.4918	31.3141	33.4697	9.4809	10.6545	26.2252	20.7976
MCYG_00471	338.552	496.548	1360.34	1398.28	204.89	827.199	837.509	910.619
MCYG_00472	0.3291	1.8198	1.0784	0.6051	4.1105	1.4181	1.3674	0.6484
MCYG_00473	1.0384	2.3728	5.6806	3.9057	37.2265	5.0761	9.4142	5.3478
MCYG_00474	55.2223	54.4391	97.1275	73.907	96.2653	101.555	83.4845	71.2384
MCYG_00475	16.114	19.4918	4.8126	3.7895	2.9074	2.9958	6.1449	6.5094
MCYG_00476	47.1494	27.2912	54.9492	53.3595	41.1917	54.8347	49.3528	57.7695
MCYG_00477	12.7268	38.9079	143.266	87.0925	58.8964	44.8202	153.532	135.784
MCYG_00478	28.3471	43.0777	10.9584	14.5233	23.3601	32.8797	15.3304	13.4309
MCYG_00479	85.9197	82.1242	104.88	107.542	73.2649	100.112	62.1913	78.5309
MCYG_00480	143.718	110.544	97.3679	49.8816	26.8694	54.9321	393.181	94.7404
MCYG_00481	34.4077	25.6396	30.1113	22.4223	33.7839	22.0237	34.2852	27.3591
MCYG_00482	336.319	308.73	175.743	229.632	162.217	253.769	211.179	178.059
MCYG_00483	25.789	39.7748	25.9634	29.1512	23.1822	21.7087	21.0826	32.7311
MCYG_00484	13.9981	21.9174	17.4617	15.3501	10.3206	17.8121	12.4509	12.8573
MCYG_00485	13.1004	18.0965	17.2391	17.1243	18.7007	10.7996	10.177	11.2793
MCYG_00486	313.45	411.205	1402.84	637.791	454.584	1446.53	740.098	540.58
MCYG_00487	176.018	204.315	142.162	155.423	132.538	169.986	147.303	140.828
MCYG_00488	39.1853	33.9692	40.7582	33.0992	35.9971	50.3064	31.3231	43.5121
MCYG_00489	30.2228	13.6133	32.8917	21.3775	40.4583	14.1033	175.413	86.1115
MCYG_00490	5.7981	3.9705	12.7842	5.2154	23.7196	5.2947	30.8459	15.3042
MCYG_00491	157.352	154.361	216.58	198.444	68.9947	186.004	181.708	185.793
MCYG_00492	910.706	240.493	128.723	129.708	233.681	121.555	90.3786	77.5982
MCYG_00493	14.8142	20.0895	27.9455	24.4385	15.0777	26.2884	49.614	49.8699
MCYG_00494	146.15	108.172	154.022	189.444	48.8725	141.438	229.152	231.807
MCYG_00495	48.7601	20.0824	25.0006	20.1132	48.8689	22.9149	21.8999	26.1279
MCYG_00496	65.515	43.7376	149.058	154.645	84.1535	171.256	146.921	151.478
MCYG_00497	3.0803	2.8588	16.6581	18.953	38.3337	20.6875	18.5098	23.2275
MCYG_00498	32.8159	31.3545	17.8816	18.0605	25.4892	14.2442	45.9886	28.1385
MCYG_00499	298.035	210.24	295.531	218.429	196.293	168.169	468.16	362.711
MCYG_00500	21.8968	34.3908	31.008	33.7583	23.5528	27.4654	16.6648	22.9127
MCYG_00501	50.7802	48.7691	29.8847	19.6559	18.4221	23.0723	19.5366	21.2053
MCYG_00502	39.0125	42.1118	36.8255	40.7369	34.9841	45.0439	25.1113	25.0537
MCYG_00503	5.33	3.9794	6.4769	6.1134	6.9054	4.5481	10.0649	7.8247
MCYG_00504	415.936	404.595	138.834	149.455	82.8994	145.285	201.815	171.169
MCYG_00505	86.4434	43.0325	16.4606	21.8281	17.3799	13.6866	26.2291	82.5813
MCYG_00506	35.2382	16.2894	5.6709	2.0482	0.4818	1.2901	6.3113	10.1757
MCYG_00507	40.8307	10.6347	17.0308	14.8138	61.6497	10.0578	20.2584	27.0046
MCYG_00508	46.2153	26.2914	34.4023	28.4088	13.0776	13.918	34.0162	17.9813
MCYG_00509	81.5132	68.7497	135.581	112.977	95.3049	126.166	118.837	104.296
MCYG_00510	73.2292	64.7052	71.6309	50.5627	116.748	83.526	77.1039	50.435
MCYG_00511	13.2589	23.3671	17.5412	18.7258	27.6468	22.5558	18.979	15.5214
MCYG_00512	40.2612	68.9481	45.8115	101.431	53.3504	47.139	29.0158	39.0479
MCYG_00513	12.52	14.686	23.343	18.0995	25.443	19.3625	16.5881	17.5825
MCYG_00514	62.7748	37.1363	20.0257	15.353	4.719	13.8605	25.1487	14.2072
MCYG_00515	196.29	170.895	175.291	144.537	142.077	113.294	125.45	103.714
MCYG_00516	32.9009	35.3935	69.8208	26.763	16.6965	29.4921	81.9006	71.947
MCYG_00517	50.3719	60.9742	162.889	166.701	61.3009	166.15	320.775	243.4
MCYG_00518	290.959	360.308	1405.04	2071	361.173	8748.49	2432.54	1973.53
MCYG_00519	193.331	134.236	245.775	259.048	176.909	305.662	241.437	189.268
MCYG_00520	5.401	9.3717	7.2142	6.1003	2.9016	7.2575	6.0449	3.576
MCYG_00521	43.3819	37.1236	94.0208	62.0998	108.789	69.8345	86.2504	64.3978
MCYG_00522	1.662	1.7568	3.5546	4.5255	1.0139	2.3474	2.9218	2.3512
MCYG_00523	23.6001	16.2626	40.4632	28.0683	50.5221	23.5703	32.131	22.4589
MCYG_00524	341.534	196.705	322.896	265.685	554.102	148.547	462.327	360.554
MCYG_00525	487.945	378.587	234.791	274.719	263.239	161.366	373.905	316.64
MCYG_00526	422.23	516.471	278.505	241.552	188.643	207.691	231.076	293.908
MCYG_00527	263.522	208.794	223.214	110.58	366.102	102.102	197.19	181.545
MCYG_00528	676.068	675.508	324.997	176.261	240.074	122.227	386.111	258.555
MCYG_00529	51.6975	68.7626	48.6304	65.7794	95.5873	73.5379	31.2951	26.3001
MCYG_00530	31.147	30.6917	75.0252	81.584	103.626	176.823	24.2766	28.9449
MCYG_00531	21.8505	57.1983	967.483	55.002	474.252	98.2944	189.993	341.464
MCYG_00532	160.649	220.817	157.565	107.727	124.427	137.045	148.984	146.572
MCYG_00533	31.4353	27.0908	21.1931	12.6989	29.2761	15.6873	22.122	12.1378
MCYG_00534	36.7239	49.9071	43.4502	22.2621	55.3444	38.777	42.9279	27.8597
MCYG_00535	61.4825	42.967	153.193	108.835	138.939	100.666	114.942	121.964
MCYG_00536	162.73	193.332	225.25	201.604	213.119	209.237	221.377	228.14
MCYG_00537	26.1908	18.6585	48.1919	42.09	24.4427	41.0049	45.8461	40.7187
MCYG_00538	2.9436	2.1977	9.7586	4.3677	5.4605	3.1234	24.3658	4.8957
MCYG_00539	90.2438	103.443	111.957	134.984	142.315	132.268	81.6858	83.8548
MCYG_00540	19.5035	21.9041	43.9334	41.0901	26.0639	30.8968	27.6057	41.4758
MCYG_00541	116.486	141.802	170.633	103.664	53.74	87.4868	111.176	203.865
MCYG_00542	67.8657	24.43	38.9836	30.1439	59.4119	28.2793	93.4667	32.6977
MCYG_00543	7.6848	4.5473	8.4654	8.3166	12.046	5.7742	21.371	12.8945
MCYG_00544	84.6311	61.9303	63.844	63.4424	62.1372	55.2307	124.62	75.4063
MCYG_00545	45.8507	44.8813	30.8237	32.7394	31.687	32.5818	69.4549	51.6434
MCYG_00546	68.6538	74.9822	136.646	111.055	193.873	106.602	151.661	115.262
MCYG_00547	13.6107	17.0087	20.1906	14.4896	22.5165	13.6691	18.9586	15.2009
MCYG_00548	77.8617	59.8035	152.509	109.324	146.061	112.945	119.792	93.8309
MCYG_00549	6.679	3.3576	54.8575	18.4222	32.5375	24.0143	37.3341	34.938
MCYG_00550	55.1885	72.8141	42.4839	24.1069	61.012	30.4215	34.2282	24.5151
MCYG_00551	551.747	232.064	128.976	56.4319	79.7466	78.343	146.454	112.995
MCYG_00552	28.2406	12.4595	46.5435	33.0854	29.9367	28.5438	28.1073	34.096
MCYG_00553	86.0961	88.6846	36.2595	35.8483	136.83	48.1642	54.0161	41.7318
MCYG_00554	9.9087	8.8796	17.1971	13.3681	6.9185	14.9324	24.6141	18.4631
MCYG_00555	37.6175	38.6911	41.063	125.661	23.0945	17.6279	20.0147	16.358
MCYG_00556	26.5716	52.0657	60.5152	57.5117	27.2597	61.1031	23.7922	23.6394
MCYG_00557	21.0268	58.0579	231.88	41.8655	51.8816	45.3087	32.8438	27.3982
MCYG_00558	4.8193	8.3	40.3837	14.6874	12.8989	13.5773	7.1756	5.4734
MCYG_00559	9.6674	13.484	31.0857	36.3374	45.9159	21.7884	15.2607	24.1146
MCYG_00560	30.4132	41.3138	43.0301	40.9779	55.6239	35.6723	41.0526	29.0473
MCYG_00561	63.1707	82.8099	62.7273	59.3547	116.993	72.3933	77.858	56.613
MCYG_00562	13.4236	16.5638	14.3594	11.6872	25.1623	10.6316	8.6202	7.7647
MCYG_00563	13.3351	11.0806	52.2002	52.1827	292.026	71.319	70.8886	37.1336
MCYG_00564	389.611	498.421	308.227	239.881	745.17	642.971	453.121	277.469
MCYG_00565	306.776	408.466	199.134	321.365	409.919	300.466	280.046	282.836
MCYG_00566	23.5107	15.5852	12.3038	9.5242	9.7271	11.3099	13.9103	14.4151
MCYG_00567	32.799	45.7688	33.6236	36.7018	22.4243	41.7913	35.7692	31.7677
MCYG_00568	32.6001	38.9327	28.1393	22.2602	35.4224	30.6585	23.1273	19.7799
MCYG_00569	107.19	119.368	95.9809	84.9884	92.5882	92.0133	87.5862	75.8172
MCYG_00570	531.477	491.286	289.153	465.971	334.552	482.808	254.613	276.805
MCYG_00571	36.3905	39.3368	5.6356	8.5522	1.6822	8.3253	5.7716	5.1394
MCYG_00572	2.2838	4.3772	9.2271	8.3006	10.2304	6.2044	6.9987	5.2032
MCYG_00573	37.4567	51.978	54.044	50.8867	31.9946	54.1917	47.6867	44.5367
MCYG_00574	18.6949	12.6766	11.0087	10.2929	28.4452	16.5356	14.0007	11.2438
MCYG_00575	63.0409	98.7901	25.6438	28.0807	42.9263	37.7958	32.879	49.6867
MCYG_00576	28.4574	7.9012	43.8408	36.0438	71.9537	63.4451	64.1945	59.1816
MCYG_00577	3.8759	2.5532	2.9121	2.2119	3.7135	1.8602	1.7454	1.5519
MCYG_00578	96.4242	136.984	87.3164	87.7956	153.591	76.2915	97.2257	64.791
MCYG_00579	14.4493	16.0681	13.8652	10.9168	10.3068	9.5122	9.7029	7.6513
MCYG_00580	390.781	449.083	425.812	472.52	9210.77	463.579	523.24	407.949
MCYG_00581	316.625	381.077	160.21	205.386	209.62	207.307	279.999	194.168
MCYG_00582	57.5696	44.1155	61.474	48.066	48.2556	51.8399	45.0904	41.3232
MCYG_00583	559.728	453.115	85.5436	112.676	32.7599	69.0308	83.2641	124.142
MCYG_00584	56.3723	41.6101	8.1917	8.9963	4.4979	10.6991	9.3124	7.1568
MCYG_00585	48.8703	53.1687	84.805	82.0309	63.8046	72.9749	49.5747	59.1325
MCYG_00586	86.7738	120.243	100.25	78.8235	92.5586	119.503	81.8917	84.3073
MCYG_00587	17.3941	21.9967	38.9197	38.6124	24.0483	57.0673	27.8505	31.5889
MCYG_00588	14.8661	15.8631	23.4492	22.1778	25.7474	15.4951	17.3482	14.1973
MCYG_00589	2.3507	1.3235	5.1352	3.3859	11.3529	3.5585	4.2196	2.7945
MCYG_00590	27.6301	44.4356	88.3112	122.697	47.0961	50.9331	45.2043	117.015
MCYG_00591	11.5702	8.0804	52.5054	32.8686	28.7223	32.7891	38.6916	48.8385
MCYG_00592	42.8327	91.9716	46.7627	52.8915	80.3589	61.9378	63.4759	59.2022
MCYG_00593	268.141	103.052	444.168	389.682	210.882	263.634	292.704	317.449
MCYG_00594	17.0534	15.5049	44.8995	36.2997	15.2984	28.5132	29.724	38.0106
MCYG_00595	62.2364	72.5056	33.5415	46.718	53.2013	44.7344	30.0909	34.2103
MCYG_00596	56.2606	52.2587	56.5359	62.4968	44.1966	61.8103	59.7197	64.2246
MCYG_00597	137.604	245.262	202.151	274.768	276.899	243.765	186.462	184.123
MCYG_00598	24.1955	20.9567	72.4215	88.3267	20.3035	22.6516	148.085	105.922
MCYG_00599	24.2302	16.1514	28.4733	30.5236	26.196	22.6232	56.4594	44.5122
MCYG_00600	26.0021	17.7915	98.9614	58.4933	35.9194	48.5081	69.9708	75.6531
MCYG_00601	6.8197	5.5054	11.092	6.5447	5.8327	5.5026	3.7231	5.4192
MCYG_00602	3.4713	3.2564	9.6022	7.2094	6.4798	8.7336	7.8044	8.0766
MCYG_00603	54.0774	49.5678	51.1173	60.7872	12.9567	28.4263	159.356	64.6672
MCYG_00604	41.366	62.2522	65.8091	88.4634	30.0042	66.7317	103.572	71.3634
MCYG_00605	8.8975	3.7133	13.7884	10.0326	17.959	7.2432	12.5462	6.0723
MCYG_00606	16.5863	13.5793	37.4337	19.661	28.2805	28.3676	32.8516	30.4253
MCYG_00607	4.5421	4.7951	12.6738	9.8137	17.3802	8.9071	16.0739	10.6652
MCYG_00608	85.8557	71.1438	72.0806	82.9277	46.3729	70.8905	48.5795	72.393
MCYG_00609	111.813	140.364	130.716	127.531	147.332	150.699	136.455	145.049
MCYG_00610	852.496	504.62	780.409	699.148	705.397	906.939	860.236	712.604
MCYG_00611	5.8993	4.7794	8.7723	5.2557	7.8586	5.8004	7.2019	6.7967
MCYG_00612	147.876	131.353	141.202	130.859	77.417	108.724	110.047	114.519
MCYG_00613	15.1779	8.3716	15.3076	15.617	32.3466	11.357	14.294	12.7737
MCYG_00614	5.6304	6.4472	14.1636	14.7031	11.2095	8.4392	10.3005	15.9095
MCYG_00615	8.4406	8.7931	19.2064	21.2708	25.1623	13.985	21.128	8.7165
MCYG_00616	31.1214	47.5754	33.7966	41.9118	22.6334	21.468	16.3408	15.5396
MCYG_00617	11.4457	47.8484	24.0468	31.4775	19.4081	41.5345	27.8264	14.2934
MCYG_00618	1.6741	5.3948	5.5241	1.9141	69.3175	1.8176	51.2972	13.0254
MCYG_00619	13.7886	11.565	12.2362	12.8942	18.1292	16.9825	26.4611	23.9162
MCYG_00620	150.694	133.669	202.6	173.642	204.677	251.8	156.83	194.763
MCYG_00621	168.157	156.781	125.811	186.055	56.0258	107.842	81.6772	196.206
MCYG_00622	29.7962	28.2021	40.694	22.7167	29.2381	41.0895	29.0621	26.1481
MCYG_00623	56.1461	68.9451	56.6216	86.1633	41.8203	23.4273	79.541	61.9763
MCYG_00624	24.9979	21.7983	21.105	21.785	10.1472	18.1126	20.8727	15.5239
MCYG_00625	29.6535	11.0625	34.1464	22.5076	31.5634	26.0736	29.4784	28.5562
MCYG_00626	204.316	116.938	218.532	152.869	153.416	221.563	200.907	157.407
MCYG_00627	128.382	89.5563	201.984	145.341	184.026	185.205	169.896	149.81
MCYG_00628	365.549	91.8378	21.9838	37.5001	47.2287	40.8693	23.1485	28.512
MCYG_00629	88.9115	50.1423	50.5524	64.5251	49.1252	30.9488	72.0138	65.4749
MCYG_00630	78.7986	73.3397	70.6262	55.0641	135.976	61.6608	109.246	65.418
MCYG_00631	1.134	0.9901	2.1869	1.3581	7.5614	1.7444	4.6252	2.9548
MCYG_00632	43.5936	53.0819	23.437	23.3713	80.9338	39.0061	261.005	176.158
MCYG_00633	55.2437	18.7498	98.5578	79.9994	182.456	53.848	377.161	220.603
MCYG_00634	26.1797	24.8304	50.3737	43.5612	13.4173	26.9683	43.3768	34.5418
MCYG_00635	66.9964	85.7498	63.8981	55.3862	33.214	55.5571	68.9194	45.8693
MCYG_00636	40.4543	50.8423	44.417	46.6695	30.4209	55.799	48.3077	35.3484
MCYG_00637	3.6629	34.4114	33.0761	36.0452	6.9445	34.1424	25.3513	28.5318
MCYG_00638	64.8213	102.633	74.6967	45.2387	87.6441	64.4232	59.8197	40.4986
MCYG_00639	131.374	109.984	115.289	127.079	148.097	147.831	94.6548	100.866
MCYG_00640	29.8436	19.7728	90.2921	43.5456	228.519	50.1341	68.5891	41.6488
MCYG_00641	9.6534	5.647	22.4827	8.9561	14.9284	10.9176	13.8568	13.2284
MCYG_00642	1140.86	1336.5	527.531	646.254	284.496	685.405	615.046	505.363
MCYG_00643	6.6206	4.3209	11.4874	7.2617	2.9706	8.487	7.9151	8.7541
MCYG_00644	15.7579	17.1605	15.632	15.7277	12.3975	18.2339	14.7604	14.7847
MCYG_00645	0.4062	0.0681	0.4437	0.0934	0.2819	0.3044	0.3376	0.0333
MCYG_00646	70.4857	61.1223	97.5002	61.064	331.335	177.216	164.019	84.7111
MCYG_00647	58.3135	119.039	127.741	115.043	147.247	122.025	86.469	77.9151
MCYG_00648	77.1404	31.1983	63.3541	48.8499	39.7683	39.3576	45.8394	45.1076
MCYG_00649	23.6191	20.9356	29.7426	19.2139	13.891	18.6779	17.9012	13.0124
MCYG_00650	69.7128	55.7531	150.908	150.226	86.4519	100.934	123.526	164.328
MCYG_00651	7.2627	7.7585	5.6252	4.3681	12.8873	5.9532	6.4003	5.7093
MCYG_00652	7.2366	9.3963	19.9806	14.7515	14.1179	12.1637	15.5503	13.3221
MCYG_00653	16.2979	15.6301	17.4782	12.2757	12.0054	13.3886	21.1499	13.4631
MCYG_00654	51.4861	35.4009	28.2341	35.0443	59.7977	30.2251	71.0128	40.9614
MCYG_00655	11.015	8.1408	12.6845	9.7022	22.6495	12.9985	11.0667	10.4674
MCYG_00656	2.3423	2.0137	4.1866	2.7309	6.2592	8.5226	16.715	9.2975
MCYG_00657	31.1653	14.7947	10.835	10.0253	17.3698	15.5237	29.2861	14.5344
MCYG_00658	17.771	11.9116	16.764	10.9606	28.9793	13.984	36.6135	20.3532
MCYG_00659	0.7974	5.3831	3.2578	3.7705	6.9111	5.2931	2.7454	7.5756
MCYG_00660	27.0494	22.0912	18.0604	12.4625	26.0115	14.9716	15.8233	12.1038
MCYG_00661	266.75	315.2	159.103	170.747	231.235	137.944	208.375	300.902
MCYG_00662	1524.67	826.435	189.616	131.693	614.227	257.462	1224.75	620.87
MCYG_00663	127.253	59.1515	63.0858	65.7359	38.5835	39.0561	89.5945	66.8546
MCYG_00664	3.4288	2.0067	1.7989	1.0822	5.6921	0.7479	2.2753	1.1596
MCYG_00665	15.6729	7.8119	28.2694	19.2016	23.38	21.6746	20.2951	27.2739
MCYG_00666	1.1749	0.3938	10.5003	3.3308	12.6956	4.4761	13.3445	9.2605
MCYG_00667	7.4105	11.6744	8.8302	7.0736	15.8339	42.2006	14.2977	9.7422
MCYG_00668	19.7495	20.9664	29.6192	21.9361	20.239	19.9046	16.4712	18.0461
MCYG_00669	10.3817	15.7798	22.4126	13.8402	22.5565	13.8216	12.6623	10.3785
MCYG_00670	580.698	826.023	304.578	500.4	244.619	413.029	242.18	242.086
MCYG_00671	174.369	143.398	17.0128	28.8372	5.6915	25.6687	16.5987	18.4808
MCYG_00672	15.7092	12.3723	3.7437	3.2497	20.4781	4.9544	4.4061	3.2888
MCYG_00673	0.6335	9.4274	2.2648	4.5434	2.4117	1.8992	1.1583	1.0611
MCYG_00674	3.5542	20.0115	19.058	13.5067	6.201	7.8133	7.975	13.5396
MCYG_00675	79.1739	688.109	473.593	764.892	209.909	542.973	165.089	357.304
MCYG_00676	192.269	262.175	101.593	139.597	45.8908	110.609	49.5711	109.346
MCYG_00677	939.306	864.812	529.87	462.746	1673.66	1028.93	974.774	536.983
MCYG_00678	13.6334	11.9168	11.5254	7.8624	53.6032	13.577	20.797	11.4351
MCYG_00679	26.4692	35.2049	40.4997	39.1314	23.5658	29.277	21.6281	22.4148
MCYG_00680	20.1561	10.8305	25.2872	18.4328	17.0003	22.7902	26.848	21.3314
MCYG_00681	78.5126	72.6288	6.181	7.9486	13.4838	16.9416	34.0074	17.1611
MCYG_00682	129.104	42.7209	38.2304	14.7196	297.235	19.2453	720.062	211.549
MCYG_00683	5.9311	6.0229	45.178	42.2613	54.1507	34.5816	33.591	37.1491
MCYG_00684	27.0247	19.6381	68.9827	82.8419	118.155	55.3602	69.8508	62.3038
MCYG_00685	496.752	902.388	561.083	227.632	929.439	654.346	656.221	314.781
MCYG_00686	1254.59	2116.94	165.395	106.746	614.298	352.202	1184.27	458.247
MCYG_00687	3.1306	2.6278	2.5838	1.9408	2.4941	2.2816	3.3296	2.4476
MCYG_00688	18.3277	16.5041	18.9985	19.0159	17.1327	34.4025	17.7933	20.1379
MCYG_00689	15.1329	23.5318	28.0844	21.4296	81.5939	20.676	38.3707	27.4951
MCYG_00690	278.336	462.697	231.006	288.651	145.051	220.066	267.047	185.617
MCYG_00691	59.7835	73.3024	46.3328	44.1007	51.8199	42.9139	49.4049	38.907
MCYG_00692	17.2194	21.4602	43.4084	29.5465	29.2421	20.094	24.1756	26.6285
MCYG_00693	109.832	136.381	110.844	152.751	87.7763	116.155	65.9078	74.5641
MCYG_00694	97.6838	81.0082	69.287	65.4594	62.6908	57.967	35.1387	36.5815
MCYG_00695	75.7863	53.7252	46.608	44.8052	76.605	44.5768	51.918	50.0877
MCYG_00696	3.3392	3.3788	3.6866	1.898	37.4383	3.1621	5.0093	3.2005
MCYG_00697	216.856	300.274	260.728	193.027	579.591	552.833	365.467	231.206
MCYG_00698	1578.81	1435.92	259.548	182.86	1500.5	460.157	774.56	385.31
MCYG_00699	4556.35	2186.43	1223.22	1273.92	393.001	559.082	1280.8	2387.91
MCYG_00700	8.2054	13.3234	20.6265	16.9842	18.6084	13.5154	22.9549	16.73
MCYG_00701	10.1246	20.1991	23.8126	21.054	66.683	20.1808	17.775	12.6121
MCYG_00702	116.88	155.552	119.283	80.5038	238.165	89.4217	102.18	78.8112
MCYG_00703	25.6516	46.7425	51.1742	32.2156	31.0178	34.1475	23.1636	14.1472
MCYG_00704	46.1922	75.6326	95.7878	70.0789	39.7282	64.4877	55.5501	44.4031
MCYG_00705	118.046	101.303	56.1629	46.0625	167.469	52.1846	94.1101	72.5773
MCYG_00706	20.1976	28.631	38.5667	42.8482	36.6765	60.7071	30.5155	28.0552
MCYG_00707	67.4857	95.02	123.696	81.8966	112.544	102.703	122.097	92.2062
MCYG_00708	31.7463	63.3745	56.6052	24.2173	49.623	37.0379	44.3213	29.2747
MCYG_00709	7.5523	16.114	10.9914	10.8925	25.5805	12.1408	18.2779	9.2014
MCYG_00710	260.231	318.881	208.425	278.796	126.596	215.896	143.145	165.582
MCYG_00711	28.4219	12.753	5.6678	5.8039	10.7402	12.5425	15.6896	7.8826
MCYG_00712	51.8272	22.7344	196.096	163.424	78.2594	125.114	96.338	196.643
MCYG_00713	139.942	154.082	129.788	142.903	107.01	128.299	133.831	123.345
MCYG_00714	28.6404	22.6027	244.811	178.29	197.065	173.009	297.499	250.54
MCYG_00715	18.8438	18.9461	22.1204	16.5532	13.7604	37.053	21.5519	18.7489
MCYG_00716	0.7858	0.4254	1.1524	1.6672	4.3143	2.8992	2.2102	0.8039
MCYG_00717	3.5542	6.1764	7.9997	13.1315	4.4107	11.8219	3.0996	6.0738
MCYG_00718	8.6649	14.3585	22.8486	21.8096	15.3022	20.6636	17.2465	14.0171
MCYG_00719	31.1402	39.9722	25.8347	34.3135	20.1372	31.9003	22.3181	21.7756
MCYG_00720	102.973	91.0247	43.4687	43.3658	36.3489	47.5753	30.3369	35.3081
MCYG_00721	33.2655	36.4356	42.2957	41.8827	35.1503	37.3604	27.1817	24.7403
MCYG_00722	103.258	39.1213	130.281	91.471	78.1715	124.214	110.162	115.862
MCYG_00723	71.084	90.3326	52.7165	40.4067	49.7705	52.8346	52.7888	56.9854
MCYG_00724	67.9635	92.4215	61.4784	46.0257	63.8917	49.1898	35.0091	45.3336
MCYG_00725	341.754	117.064	664.875	438.352	272.681	394.256	756.75	683.364
MCYG_00726	54.0149	67.2923	38.8943	28.2551	35.9791	42.1776	38.8382	34.9241
MCYG_00727	34.8476	37.7025	136.945	122.584	324.196	115.227	134.096	105.857
MCYG_00728	72.0194	77.1905	38.9147	48.3713	36.5776	64.0204	63.3489	58.7444
MCYG_00729	303.971	285.487	135.426	122.043	54.7479	98.6316	214.852	250.152
MCYG_00730	3.3302	8.0696	12.3185	10.4079	11.3573	16.0428	6.431	7.388
MCYG_00731	21.2292	14.9378	20.6414	19.3416	23.4444	16.5457	15.4603	14.3378
MCYG_00732	112.382	148.727	77.1252	75.6937	63.4994	97.6662	80.1279	63.2074
MCYG_00733	74.5667	107.361	33.7919	36.8801	44.6842	48.9147	23.645	32.2285
MCYG_00734	29.4793	27.1787	36.0415	39.2539	27.2338	42.2095	41.0373	51.7737
MCYG_00735	4.3269	9.4257	12.2757	11.224	6.5564	11.7354	10.2737	12.7886
MCYG_00736	20.3366	30.5758	25.448	19.3612	27.0852	22.5908	29.7325	23.1432
MCYG_00737	25.0548	28.7894	17.4864	24.2202	28.9956	24.9463	22.636	14.0347
MCYG_00738	13.265	10.2344	23.5901	11.8413	28.1687	14.9531	20.3074	20.5162
MCYG_00739	2.5105	1.0097	7.4218	7.0675	45.693	6.8718	7.0638	5.1588
MCYG_00740	142.043	102.1	110.77	122.872	78.5943	127.732	137.474	91.4623
MCYG_00741	90.8296	90.6446	58.7636	83.5535	65.3677	79.4395	63.3162	46.2139
MCYG_00742	48.4526	16.4421	77.9151	66.9842	77.1216	60.0833	45.9463	44.3939
MCYG_00743	9.2146	10.2058	18.9447	10.8253	8.9257	11.4218	9.3716	11.9747
MCYG_00744	2.4855	5.9419	7.8318	5.8906	16.8528	6.6435	4.4294	5.9313
MCYG_00745	125.6	103.645	87.4877	63.4561	123.519	45.6184	122.24	102.231
MCYG_00746	154.853	54.5607	102.683	57.935	140.573	66.1967	91.2165	92.7274
MCYG_00747	25.0084	26.3707	21.8604	18.4202	19.7864	18.8651	17.3322	14.2145
MCYG_00748	32.1939	64.8666	46.1872	29.7768	87.1639	38.8928	32.2659	25.501
MCYG_00749	316.288	219.583	401.337	541.379	285.496	520.483	279.805	354.172
MCYG_00750	48.0961	43.3437	45.0529	40.231	26.6453	45.5339	28.2807	36.2638
MCYG_00751	353.827	402.093	189.987	254.921	125.655	231.146	141.107	154.14
MCYG_00752	31.9928	19.1491	116.093	79.0281	53.9351	61.7766	65.596	79.7347
MCYG_00753	7.765	6.372	32.3841	22.6512	26.7603	24.9889	27.5915	23.2036
MCYG_00754	3.214	5.0878	8.2298	8.2519	9.2532	8.6097	8.4675	8.1519
MCYG_00755	17.6174	33.229	33.4008	35.1574	77.3303	31.421	35.7791	27.6834
MCYG_00756	116.829	132.827	84.9327	63.4877	134.893	74.7264	85.9986	69.1274
MCYG_00757	23.1155	21.8115	41.1276	22.487	38.8348	27.7412	28.3336	38.7773
MCYG_00758	146.978	198.053	145.3	121.183	127.302	122.659	88.7871	152.399
MCYG_00759	12.5972	16.812	34.3544	26.3695	64.178	18.2071	26.6705	25.3019
MCYG_00760	18.7951	86.1676	64.6991	52.3579	105.246	27.81	28.302	178.286
MCYG_00761	16.4764	63.7391	16.4543	21.7129	5.9733	3.8808	4.9554	56.3507
MCYG_00762	226.006	163.323	479.697	394.816	304.602	631.235	860.012	1249.47
MCYG_00763	0.8886	2.0845	1.9411	2.587	1.3212	4.2174	1.6615	2.991
MCYG_00764	5.9003	4.8023	20.6455	25.2723	8.7456	35.5852	22.3764	19.838
MCYG_00765	126.657	133.196	111.018	95.5335	67.1101	93.7693	55.0717	89.1271
MCYG_00766	1265.63	1889.19	926.884	1268.51	1480.8	1965.88	787.088	1079.5
MCYG_00767	174.354	181.558	148.004	165.39	60.5773	133.781	62.4173	123.663
MCYG_00768	17.9829	18.9326	23.865	23.208	39.4524	20.2844	38.9997	19.3325
MCYG_00769	2.4653	2.8918	6.3649	5.4777	18.1665	2.6688	5.748	4.0481
MCYG_00770	16.3709	9.0962	34.7792	20.0026	102.112	24.3762	34.0122	29.923
MCYG_00771	111.171	78.5119	55.9354	50.2836	120.635	48.4701	59.0119	45.8075
MCYG_00772	37.1335	25.3641	13.7659	10.2964	25.7325	14.6654	21.3567	10.3946
MCYG_00773	924.376	999.721	253.008	404.979	183.972	274.284	283.932	282.437
MCYG_00774	861.995	354.277	239.329	195.487	593.976	114.846	2352.18	1008.57
MCYG_00775	26.0253	17.5745	78.2685	65.6407	37.2895	55.3393	90.709	101.949
MCYG_00776	571.717	365.201	168.931	166.248	180.929	113.936	619.615	166.018
MCYG_00777	96.2167	33.692	103.717	63.4294	87.1255	79.3465	177.183	123.481
MCYG_00778	76.5706	32.1281	17.2422	10.7539	17.8587	13.4424	41.2364	20.1663
MCYG_00779	2.082	1.1961	2.1264	1.5951	1.6511	1.9689	4.5315	2.7105
MCYG_00780	34.4774	34.6096	32.609	40.1818	28.1541	26.2373	27.4158	26.3698
MCYG_00781	1278.01	1651.36	896.829	1488.21	364.837	1259.72	602.941	1126.28
MCYG_00782	587.854	807.722	507.317	762.821	884.522	785.91	514.005	542.66
MCYG_00783	25.7601	25.9576	25.7388	23.6576	19.9115	25.1314	21.3719	23.104
MCYG_00784	28.5029	29.0468	39.013	27.7042	25.0722	27.3691	45.2324	33.3101
MCYG_00785	159.985	157.344	72.0078	51.5916	25.7831	65.1796	76.7807	42.9787
MCYG_00786	267.226	500.009	256.261	312.067	648.843	386.877	317.623	256.352
MCYG_00787	253.175	169.236	269.964	272.898	119.473	218.249	189.403	245.861
MCYG_00788	40.7972	26.3786	73.8187	64.856	55.4441	53.8975	48.3151	75.1448
MCYG_00789	2.8099	2.138	12.4881	9.2866	8.3114	7.342	14.5476	11.8966
MCYG_00790	6.3468	8.2956	21.8058	18.0893	10.9475	14.428	21.1857	15.007
MCYG_00791	22.899	23.0232	18.9632	19.387	14.8821	24.2509	18.9198	12.9351
MCYG_00792	58.3849	83.1479	124.47	136.026	244.683	132.021	83.7415	73.7199
MCYG_00793	2.5449	1.6251	2.1514	1.0908	12.9887	1.9716	4.7442	2.6766
MCYG_00794	30.5537	46.2136	77.2456	70.2075	25.2461	52.4547	49.0986	27.9735
MCYG_00795	74.6276	36.6149	42.5037	42.6672	144.31	29.8198	86.7303	38.1289
MCYG_00796	77.2271	66.806	29.8026	28.7009	65.9178	25.2269	86.3186	37.2396
MCYG_00797	23.3346	15.1339	19.8239	15.031	47.0347	23.9915	10.9828	14.0136
MCYG_00798	149.604	81.6189	124.987	139.229	91.3199	157.912	124.871	124.958
MCYG_00799	114.189	147.51	244.873	437.995	87.108	110.189	273.789	443.98
MCYG_00800	6.1421	5.51	8.486	4.2475	3.0391	9.7815	22.1774	11.6721
MCYG_00801	0.3246	0	2.6107	0.9699	1.0618	0.973	6.4738	3.5976
MCYG_00802	5.3903	5.6453	3.9474	5.0075	3.0725	2.4827	5.8327	3.485
MCYG_00803	23.4337	23.7708	56.3748	50.9117	43.2422	60.528	50.1607	48.231
MCYG_00804	579.625	780.45	342.762	520.613	179.329	423.536	249.16	291.699
MCYG_00805	9.7856	4.3521	17.7349	9.9589	22.0124	14.8748	19.6401	22.8288
MCYG_00806	1096.48	965.678	404.118	146.609	800.746	170.674	2187.39	768.352
MCYG_00807	57.431	42.2442	29.2312	23.2022	63.6032	28.0885	54.7549	33.1505
MCYG_00808	60.6857	41.1551	64.9485	50.1329	78.9452	54.526	132.774	93.5447
MCYG_00809	27.6807	37.6274	10.159	21.4796	16.069	10.0405	6.8091	10.1449
MCYG_00810	50.418	85.6205	52.0101	44.7166	36.8757	28.9728	21.3939	28.8731
MCYG_00811	57.3258	81.076	62.3502	66.4677	103.199	49.0479	59.8943	88.7958
MCYG_00812	393.517	302.384	246.541	164.491	682.051	313.977	319.822	209.373
MCYG_00813	14.1146	7.6414	2.207	2.2901	1.8614	3.0872	4.6176	1.9506
MCYG_00814	87.8163	64.1591	94.2362	108.977	41.0442	64.5498	80.5732	121.575
MCYG_00815	42.7709	78.1995	86.5765	71.509	104.625	68.2334	59.9499	64.5592
MCYG_00816	49.7847	48.2324	48.7925	50.921	41.4327	44.0299	33.7872	37.9822
MCYG_00817	2.1391	3.5569	0.9313	1.2103	0.9787	1.3873	2.0512	1.0537
MCYG_00818	41.3653	54.309	38.0442	31.939	24.1258	31.0004	23.5294	28.1416
MCYG_00819	10.5459	10.558	33.7953	20.0108	15.9617	12.9314	13.9853	18.6577
MCYG_00820	1.7608	2.4631	3.6034	2.7627	7.2857	2.4097	2.7835	2.9416
MCYG_00821	697.504	388.256	427.509	359.029	242.928	324.145	314.886	324.216
MCYG_00822	238.071	330.513	4562.26	218.108	215.856	285.98	1979.79	2280.95
MCYG_00823	10.6626	8.1793	42.2334	10.4386	30.2066	16.1593	42.1885	33.7129
MCYG_00824	4.3288	3.8942	9.0946	6.7031	19.3783	7.2567	5.5855	2.918
MCYG_00825	1.5167	0.7193	3.1371	2.4337	8.8338	1.2224	2.3068	1.4238
MCYG_00826	4.9854	7.5091	24.541	13.1233	43.9823	16.6423	15.9814	13.9972
MCYG_00827	1.5796	2.2941	2.6143	2.3399	1.9835	3.5515	2.6984	1.8157
MCYG_00828	8.8176	9.8738	8.1665	6.7046	38.3278	13.5922	23.4246	12.1867
MCYG_00829	114.769	54.3248	56.8106	22.5484	272.331	21.108	296.616	86.6756
MCYG_00830	58.5246	72.9018	65.4938	49.9389	78.0137	61.7146	46.9147	37.1211
MCYG_00831	34.175	60.6708	17.8014	17.2365	99.621	16.1964	10.5489	18.5343
MCYG_00832	18.6017	26.2129	25.2719	15.497	114.578	23.6555	25.3145	18.2668
MCYG_00833	45.6102	22.3191	63.623	50.8751	51.8999	48.6513	39.3489	50.2338
MCYG_00834	47.6778	53.3641	41.2954	33.9846	26.4464	29.2613	31.6773	31.0579
MCYG_00835	463.579	439.096	342.296	255.867	867.594	676.665	542.977	315.604
MCYG_00836	30.7589	20.05	93.1636	19.9583	46.0439	78.53	34.9795	53.5394
MCYG_00837	106.542	105.495	59.6237	43.6725	25.3679	40.7378	44.7571	87.8566
MCYG_00838	29.7943	25.7103	63.5965	54.8939	11.3025	55.2944	38.5052	34.4385
MCYG_00839	42.0555	13.8196	68.9657	44.5131	64.518	40.0697	64.572	109.723
MCYG_00840	45.7964	56.8269	63.3317	72.56	57.8282	109.263	39.7608	58.5286
MCYG_00841	14.2707	7.7606	21.1755	16.5451	24.343	21.9951	29.7234	15.7175
MCYG_00842	329.438	203.675	130.915	183.37	98.815	107.545	76.2754	215.867
MCYG_00843	24.3946	12.1587	31.7744	27.6592	31.8804	21.9709	20.5824	51.0608
MCYG_00844	54.861	47.2292	88.1851	112.248	57.5459	81.4641	54.5031	76.678
MCYG_00845	107.058	96.9327	50.4098	64.7817	94.4878	58.6465	63.2393	53.3987
MCYG_00846	21.5221	29.6255	39.3173	27.5278	22.3312	28.2644	21.4121	28.0599
MCYG_00847	56.0027	42.1237	50.4069	41.523	33.0583	41.8482	42.7995	47.8892
MCYG_00848	20.076	22.6271	76.5805	65.674	43.5772	57.9533	39.2384	44.8082
MCYG_00849	275.157	471.386	196.791	266.817	82.0204	259.03	155.815	157.731
MCYG_00850	37.3048	56.6318	22.3235	38.8587	43.3039	29.8006	30.3545	39.257
MCYG_00851	2.854	3.8549	5.1105	5.0606	2.3877	4.2484	3.9715	4.7082
MCYG_00852	22.4168	24.2821	19.7725	15.1303	12.128	14.5631	15.3525	18.902
MCYG_00853	72.77	459.56	194.706	431.176	60.2488	143.033	191.536	410.499
MCYG_00854	45.7131	22.9578	93.9066	74.0815	132.903	57.0583	79.0098	82.6197
MCYG_00855	8.4126	3.9539	27.1812	17.4257	21.2584	10.7813	35.9386	22.8906
MCYG_00856	441.233	302.978	449.922	576.223	99.6264	276.708	453.017	849.75
MCYG_00857	8.4493	5.725	11.9283	16.1277	8.9585	6.9516	7.7849	25.7872
MCYG_00858	25.6101	34.5223	55.6228	31.4056	41.225	33.3618	48.0491	43.4384
MCYG_00859	17.8522	25.3462	130.663	33.4733	43.3739	36.9745	72.8307	58.627
MCYG_00860	33.8658	47.8179	52.9812	66.8962	61.9158	52.5698	43.6325	47.0803
MCYG_00861	5.8953	11.3987	5.944	9.7459	5.7317	8.6239	9.2803	6.7575
MCYG_00862	204.817	90.0494	203.508	162.677	129.329	176.32	186.478	170.356
MCYG_00863	36.5865	25.0234	12.4457	12.3192	10.3303	11.4507	12.8464	12.4953
MCYG_00864	38.2301	113.778	39.2667	56.9339	56.3337	51.0341	76.8621	53.2601
MCYG_00865	223.712	134.14	221.04	241.598	265.233	265.882	216.515	248.269
MCYG_00866	134.2	152.649	114.1	132.19	74.5783	96.2622	112.117	130.681
MCYG_00867	5.5088	6.106	11.0722	12.891	8.0336	6.6404	8.7425	15.6282
MCYG_00868	1.7077	0.6439	6.1047	4.0234	9.3955	1.4398	5.8542	9.0432
MCYG_00869	19.9118	36.32	14.5876	14.8673	23.1921	11.9941	21.004	21.7265
MCYG_00870	13.4855	9.7333	41.9985	33.8727	16.834	30.8024	26.7352	59.9432
MCYG_00871	41.7522	42.1033	47.9794	54.9893	41.6351	35.6194	38.7133	54.5461
MCYG_00872	78.3419	100.301	57.6127	52.6307	38.8518	52.4459	32.9371	25.3071
MCYG_00873	24.482	20.4588	21.3881	14.7269	15.5421	17.4717	18.9245	14.4962
MCYG_00874	4.9199	5.97	7.7492	9.4367	4.5408	7.2259	5.3105	7.1035
MCYG_00875	16.4315	29.9886	34.6896	47.9763	98.2281	53.1832	20.8787	24.6932
MCYG_00876	175.988	102.009	123.534	95.2205	69.3791	71.9784	76.9829	110.556
MCYG_00877	16.7559	11.214	4.379	4.2058	11.6476	6.6639	7.5391	5.4436
MCYG_00878	2.4178	0.8682	2.3254	2.4611	3.8623	2.718	6.3437	3.3009
MCYG_00879	51.6676	88.8409	86.5648	161.572	53.5349	82.4984	83.346	116.721
MCYG_00880	11.8803	13.3384	134.131	152.161	160.758	77.5097	53.0951	115.843
MCYG_00881	124.196	91.2476	110.113	126.189	98.8126	92.5065	403.337	214.106
MCYG_00882	534.492	635.736	590.653	521.654	2345.21	476.096	627.153	460.683
MCYG_00883	23.656	29.8569	20.6681	18.6881	25.1008	12.1575	19.466	16.2112
MCYG_00884	29.3241	15.299	30.033	27.0627	18.8925	19.3428	18.9399	27.5794
MCYG_00885	98.9862	173.665	134.574	123.228	81.2669	179.069	122.84	109.194
MCYG_00886	15.8342	19.5021	47.1691	57.6601	57.9204	119.725	98.9028	88.1954
MCYG_00887	85.5541	146.577	90.4136	88.9693	134.37	110.95	100.11	61.479
MCYG_00888	78.7002	44.2432	133.791	128.906	66.5771	50.0727	43.698	49.3411
MCYG_00889	12.482	10.8481	31.3852	39.6798	12.08	21.8798	20.6583	15.8407
MCYG_00890	79.3945	80.8698	52.4305	92.9842	55.1668	52.6052	39.1359	44.1785
MCYG_00891	22.2499	5.4232	8.4932	7.9258	7.9633	5.5582	9.2853	5.7886
MCYG_00892	37.6327	27.7938	13.425	14.0962	12.4353	19.7596	18.726	13.8463
MCYG_00893	109.317	68.8122	26.2655	33.6756	21.7295	34.5599	37.2251	26.2738
MCYG_00894	11.2623	7.4264	12.897	9.6486	17.2686	10.6874	11.2131	11.528
MCYG_00895	62.2427	21.4466	56.0245	41.7646	40.0214	44.5751	46.7996	51.1078
MCYG_00896	51.6062	54.0061	127.651	115.341	109.999	150.45	169.837	126.761
MCYG_00897	214.484	406.276	251.758	177.376	1009.95	527.462	427.594	226.969
MCYG_00898	145.82	120.633	147.981	113.121	110.881	156.278	162.824	177.369
MCYG_00899	60.2326	64.1502	58.6777	73.2166	41.8714	51.1107	53.3377	48.4138
MCYG_00900	40.7839	44.2954	97.7722	92.3495	124.172	46.5737	127.54	87.0482
MCYG_00901	2.3749	1.8993	16.4324	10.9421	15.0564	6.8765	9.9129	11.6721
MCYG_00902	31.544	39.7546	69.5362	83.7677	53.6679	36.3946	90.9273	52.7593
MCYG_00903	16.6503	19.0402	52.9797	40.1845	60.1822	20.5857	55.9377	32.0645
MCYG_00904	140.162	98.5704	151.478	112.844	80.6076	113.756	134.896	115.98
MCYG_00905	502.327	558.872	776.437	661.175	643.871	409.391	375.342	442.16
MCYG_00906	19.8946	13.9344	14.2502	17.7774	63.0209	19.0977	23.9639	25.106
MCYG_00907	10.1216	12.594	54.7815	38.1862	66.5452	34.12	108.463	64.0915
MCYG_00908	168.55	173.394	188.935	413.039	180.307	104.751	1167.51	655.418
MCYG_00909	42.372	24.3765	37.5683	27.5289	42.3184	23.3006	82.168	38.4286
MCYG_00910	83.7212	51.1633	95.57	66.8938	116.236	79.4718	84.2974	76.4615
MCYG_00911	71.321	74.9242	91.7136	57.0949	130.011	73.2349	61.1906	65.8112
MCYG_00912	150.994	142.623	122.968	77.5276	518.608	239.431	218.481	112.269
MCYG_00913	45.4715	35.7349	59.509	45.8168	28.2786	37.2768	47.2873	44.1132
MCYG_00914	14.0108	16.7503	24.3935	14.803	12.1325	12.9376	14.3954	12.8756
MCYG_00915	4.6543	5.1901	21.226	13.9657	27.4316	8.2128	13.7487	8.2955
MCYG_00916	14.886	12.6325	12.8559	10.3589	23.719	15.5314	19.294	9.553
MCYG_00917	72.5753	71.803	78.7789	62.9175	68.4954	82.2681	76.0111	61.9519
MCYG_00918	23.9663	16.5193	66.4593	50.5612	290.669	81.0027	22.9637	39.6316
MCYG_00919	623.2	928.038	169.223	207.726	826.445	476.72	68.0359	90.6084
MCYG_00920	64.3938	125.282	92.342	89.5748	172.767	135.897	100.541	81.0181
MCYG_00921	31.5729	57.6838	27.6966	44.0953	39.9906	28.9123	25.3388	36.7641
MCYG_00922	50.4452	49.5845	22.0719	18.4135	16.8896	26.0373	25.2197	17.8092
MCYG_00923	50.9826	63.5636	71.9813	61.812	47.2977	68.981	58.5545	47.2271
MCYG_00924	64.0232	82.1186	93.763	94.7242	114.321	116.721	105.537	97.1226
MCYG_00925	48.6502	31.6696	32.9743	21.9749	31.8327	41.4776	29.4917	35.027
MCYG_00926	19.0626	24.0024	33.7535	32.1042	25.6964	47.9986	26.4648	23.9585
MCYG_00927	5.2297	2.7504	12.3913	7.6562	9.5231	9.9641	8.6254	8.1645
MCYG_00928	299.995	200.347	129.831	119.742	164.617	202.947	90.5024	112.547
MCYG_00929	122.781	166.33	85.8572	98.9237	111.593	140.93	40.1881	68.4409
MCYG_00930	52.6301	43.05	39.4612	38.1109	39.0301	38.5024	33.6605	23.509
MCYG_00931	1.2202	0.7123	1.4305	0.9409	1.4749	0.9439	1.1939	0.7368
MCYG_00932	21.5321	15.0313	11.5961	10.4603	73.3187	6.7648	26.3722	13.4322
MCYG_00933	0.3118	0.8777	2.3033	1.3472	10.7925	11.8228	1.5546	1.1672
MCYG_00934	63.6746	56.8034	74.2639	63.3326	144.697	64.1179	185.752	97.4829
MCYG_00935	1.1224	1.3792	3.455	1.1466	6.8241	1.1449	9.2497	2.3959
MCYG_00936	2.9681	2.2255	11.4795	4.2784	6.8222	2.2998	7.1491	4.1385
MCYG_00937	4.0281	1.3103	4.9174	3.2314	24.3109	3.6847	10.9451	5.6221
MCYG_00938	7.8568	3.7372	30.893	11.2868	15.4982	12.9967	12.3819	14.3727
MCYG_00939	57.6903	76.3849	67.0039	61.1127	47.1013	84.3948	47.9638	46.4795
MCYG_00940	31.3821	28.8619	120.154	77.3435	120.27	79.5441	79.8568	101.286
MCYG_00941	25.6104	18.1462	54.9463	40.2945	45.5583	33.1473	55.5545	26.0429
MCYG_00942	50.5337	49.566	67.6413	37.272	268.24	41.7848	929.409	103.777
MCYG_00943	50.5325	34.5194	146.356	95.9485	1339.83	284.414	133.092	48.3261
MCYG_00944	0.4646	1.4014	15.3626	5.0191	8.5665	3.656	21.7183	8.1247
MCYG_00945	61.8431	72.661	28.0929	46.1842	9.3016	33.3841	22.2511	21.9435
MCYG_00946	13.3447	13.6812	37.7498	33.8126	21.8743	19.9034	27.463	33.4893
MCYG_00947	29.923	33.8971	31.6221	37.7192	120.236	48.1482	73.0265	46.2882
MCYG_00948	16.4368	9.4435	15.6432	15.799	4.6978	10.7185	23.6827	19.2432
MCYG_00949	7.9435	4.7783	5.218	6.4138	5.9361	4.821	6.6578	4.5317
MCYG_00950	0.8206	1.2376	1.8334	1.0374	0.9151	0.9225	2.1737	0.96
MCYG_00951	4.9204	2.877	6.4244	5.8874	9.6515	4.3151	9.2221	4.4179
MCYG_00952	0	0	0	0	2.0425	0.1287	0	0.1692
MCYG_00953	4.6762	3.534	8.545	5.0639	10.5466	3.3751	9.5457	4.4215
MCYG_00954	5.5415	4.9952	11.3847	7.2031	9.2061	13.6045	10.0044	4.8006
MCYG_00955	1.937	2.6722	6.5217	4.0174	17.2013	5.5703	5.8213	3.7058
MCYG_00956	8.3484	15.0593	32.1839	24.8327	414.912	42.6916	21.8849	18.5665
MCYG_00957	0.289	2.2516	3.3141	3.6862	2.3202	1.7324	1.0206	1.032
MCYG_00958	74.4644	78.7527	123.562	101.629	100.568	106.159	116.97	142.65
MCYG_00959	20.5899	27.6021	50.1885	53.3733	72.5075	33.9076	53.5059	46.2859
MCYG_00960	8.9796	11.2418	18.1554	19.4148	21.8808	13.5026	10.0382	10.0454
MCYG_00961	3.8512	4.1346	5.6779	4.531	7.4155	4.5494	6.8621	4.5659
MCYG_00962	83.0655	83.2466	78.0965	88.0032	44.9922	71.7671	71.3716	52.7667
MCYG_00963	42.2492	70.6505	62.9291	71.2335	68.7514	71.7111	40.5286	47.7691
MCYG_00964	45.4148	39.9762	18.7692	18.6493	7.1801	25.0219	19.8591	17.8176
MCYG_00965	929.618	1195.92	1322.73	1702.97	628.729	977.954	1080.12	1325.48
MCYG_00966	13.1028	12.1002	42.1963	39.9613	42.8807	31.7407	54.0371	60.2229
MCYG_00967	11.5186	8.0798	34.0956	24.0463	21.5527	19.9201	23.243	32.0173
MCYG_00968	276.065	205.66	260.215	318.616	260.085	234.496	359.527	251.268
MCYG_00969	83.7983	79.6046	72.3928	173.549	191.978	134.697	46.4066	76.438
MCYG_00970	4.6234	2.3242	31.792	43.0387	79.5182	33.4938	8.725	29.892
MCYG_00971	14.6625	15.4497	20.1971	18.5496	8.3723	12.2632	14.1348	12.4811
MCYG_00972	20.8024	12.3031	5.7661	4.2701	50.4844	3.8558	55.5377	10.5213
MCYG_00973	36.7473	27.0746	13.0486	7.1626	81.185	4.5165	99.9222	20.9692
MCYG_00974	296.299	263.414	268.243	204.518	733.635	566.104	410.436	226.218
MCYG_00975	5.1528	4.8136	9.7417	6.1177	10.1838	6.4006	6.4064	4.5169
MCYG_00976	22.6792	40.0231	39.447	40.1467	44.7764	39.9036	35.4724	30.014
MCYG_00977	230.283	296.55	235.651	349.865	309.465	331.519	153.582	180.614
MCYG_00978	100.541	57.6236	271.738	166.225	33.8797	142.28	90.6318	337.134
MCYG_00979	9.6413	9.0364	12.4619	9.8408	8.3588	5.0823	6.9259	12.7186
MCYG_00980	14.1135	19.4393	31.4471	26.2686	21.0887	19.3269	19.0238	32.5575
MCYG_00981	31.6641	62.8848	102.168	78.112	65.5994	68.577	55.4371	71.68
MCYG_00982	25.1799	30.9077	116.002	63.0844	50.0866	57.1683	47.8647	54.3791
MCYG_00983	35.9263	74.1741	36.3609	48.0153	17.6357	114.344	40.6864	52.9345
MCYG_00984	2.8152	2.8305	0.5591	1.2942	0.6977	0.8791	1.6572	0.4623
MCYG_00985	122.292	229.668	135.045	142.683	276.974	125.366	140.036	119.567
MCYG_00986	1.9083	2.0785	15.9172	5.8483	40.2936	7.9849	8.8545	8.6953
MCYG_00987	10.161	8.9989	33.2575	27.8276	50.1238	21.403	21.8472	17.2526
MCYG_00988	4.7389	10.6288	40.7222	18.7686	35.5585	16.5964	24.1597	25.948
MCYG_00989	21.4525	15.5978	70.2602	41.7314	79.5856	57.7232	55.0953	57.7635
MCYG_00990	835.525	1862.84	514.792	492.384	798.939	591.083	731.254	634.033
MCYG_00991	86.9346	84.6324	81.189	61.8734	83.9162	50.9818	70.0659	53.8569
MCYG_00992	1643.09	1143.15	1364.81	844.904	2428.78	1361.24	2131.58	1491.93
MCYG_00993	121.887	182.309	172.993	124.525	95.7866	178.403	221.276	157.474
MCYG_00994	2.5055	5.2541	11.7713	18.1322	14.1784	10.2199	9.3995	6.7353
MCYG_00995	2.4942	3.7993	7.2512	4.901	3.1789	4.7222	6.4715	4.9284
MCYG_00996	12.4044	13.0692	9.6474	10.4486	15.6838	7.9046	17.9629	6.952
MCYG_00997	0.8634	1.2539	3.4578	1.9183	5.3634	3.0914	4.2651	2.0556
MCYG_00998	24.6483	32.969	9.3094	5.9352	2.4871	3.3261	7.4376	4.6616
MCYG_00999	3.9333	4.3358	7.3691	7.0148	5.7782	6.4282	8.0143	8.4506
MCYG_01000	1.1653	0.8592	3.2863	1.9642	4.667	1.6302	5.8751	4.8602
MCYG_01001	559.856	740.045	356.373	544.562	294.156	525.859	285.695	340.662
MCYG_01002	17.2832	47.5765	30.5592	42.673	23.2125	37.7608	26.8728	24.7174
MCYG_01003	8.1645	17.5329	13.9055	18.2154	15.624	16.4107	18.29	13.5737
MCYG_01004	23.6947	16.1232	19.194	20.3139	8.6613	15.1841	12.7889	14.4883
MCYG_01005	237.209	205.924	120.713	142.109	99.7131	132.946	89.8959	108.897
MCYG_01006	62.2226	42.9981	99.9669	91.4793	81.4661	74.2783	77.7245	92.5227
MCYG_01007	46.1944	40.9069	46.7787	50.8918	40.2808	48.7666	36.5584	50.901
MCYG_01008	5.8796	9.4584	6.8308	9.7032	11.1208	12.4919	8.9417	6.4588
MCYG_01009	5.177	4.6545	19.0847	22.9749	21.5692	18	12.9483	10.4338
MCYG_01010	7.7838	9.2071	8.5248	7.0512	10.9614	9.0074	9.6078	6.259
MCYG_01011	31.1479	23.3983	108.456	70.2848	89.8927	77.4243	82.6201	61.7032
MCYG_01012	1238.29	437.586	335.192	316.478	197.508	327.74	383.762	443.418
MCYG_01013	19.3986	7.8414	36.6019	19.8101	21.2874	24.5682	20.1581	23.1488
MCYG_01014	115.573	59.9392	103.178	67.7486	57.7256	97.2958	140.961	77.1105
MCYG_01015	39.7459	19.1483	12.1057	7.9058	3.7885	6.5159	20.1677	11.0759
MCYG_01016	194.915	201.322	155.31	122.853	153.904	120.16	150.036	95.2912
MCYG_01017	153.121	170.359	251.576	194.935	194.78	209.656	214.653	199.527
MCYG_01018	323.528	341.994	340.381	308.113	369.465	367.037	289.98	290.945
MCYG_01019	7.4046	20.5319	17.8785	14.386	36.7167	15.4502	13.2301	13.2079
MCYG_01020	3.3087	2.5755	7.1221	3.0911	8.0306	2.3997	9.1804	5.6783
MCYG_01021	142.68	118.666	69.2879	60.8214	65.5528	86.7238	82.4106	88.771
MCYG_01022	12.3991	7.5712	179.344	130.292	89.8495	83.5089	298.309	357.966
MCYG_01023	77.81	83.2709	56.6515	51.5525	75.2775	29.0577	63.2751	48.5507
MCYG_01024	21.149	9.6474	1.9834	0.4501	1.1647	1.6143	2.197	1.1576
MCYG_01025	251.235	151.71	138.068	112.576	117.199	95.1294	261.139	179.731
MCYG_01026	53.1554	49.1864	40.9555	49.9067	71.1095	41.1866	48.8164	33.5074
MCYG_01027	3.2311	4.6203	6.7591	5.2812	24.8981	5.8654	10.0246	6.8971
MCYG_01028	46.7927	61.4435	37.7808	34.4015	111.885	27.9138	54.3635	44.967
MCYG_01029	1.1971	4.2334	6.3207	3.0362	30.4209	6.7287	3.1046	2.8469
MCYG_01030	5.2128	2.1441	3.5293	3.5945	48.0581	3.4627	3.6429	0.9338
MCYG_01031	16.417	15.0881	37.0404	25.9864	36.7097	40.208	40.5078	39.6573
MCYG_01032	0.23	0.9252	0.2741	0	1.3683	0.3448	1.1471	0.7932
MCYG_01033	3.0715	3.0882	10.5878	8.6737	3.1318	5.0971	8.1135	7.6733
MCYG_01034	5.2502	3.7607	12.645	10.2142	24.9311	7.6829	13.8096	12.1961
MCYG_01035	98.3647	143.715	111.909	69.5075	124.221	122.84	122.146	101.449
MCYG_01036	63.8831	54.7248	85.4212	62.4886	49.4581	58.247	104.808	76.5127
MCYG_01037	49.3783	55.037	52.8101	63.6854	53.5956	58.7812	44.4132	43.5361
MCYG_01038	15.4632	13.4514	40.3235	22.7335	36.8652	24.9227	23.9247	23.187
MCYG_01039	19.6606	13.9863	35.334	26.1761	28.9588	23.3697	29.691	25.3771
MCYG_01040	4.2605	4.1682	18.0026	16.4291	10.5359	15.6821	10.6287	12.6407
MCYG_01041	2.3198	0.6247	2.468	2.3804	1.6261	1.2573	1.136	1.4692
MCYG_01042	28.9008	43.8214	66.1711	48.0191	79.1606	47.495	50.0047	32.2216
MCYG_01043	87.0722	130.219	115.129	90.3126	127.387	83.0551	134.493	80.2882
MCYG_01044	26.1889	34.2124	45.3939	30.9849	52.6997	42.8138	33.3123	26.0355
MCYG_01045	18.3866	11.2239	54.0881	18.7915	214.426	19.1313	18.8954	21.8346
MCYG_01046	8.5352	6.7884	10.8534	7.086	9.8501	7.8286	11.4866	12.9899
MCYG_01047	101.199	113.583	49.7284	41.251	51.1905	53.6735	43.3208	32.8325
MCYG_01048	4.6869	10.3409	6.2829	6.8228	11.6153	8.5373	7.6277	2.3729
MCYG_01049	3.7582	3.1334	5.2427	5.2672	4.4979	5.1349	6.1321	3.5671
MCYG_01050	128.209	120.414	130.827	112.16	106.258	142.192	127.75	89.6787
MCYG_01051	117.937	45.8384	497.31	442.459	117.4	331.493	315.886	460.589
MCYG_01052	12.7986	17.737	18.4449	29.0997	11.3158	15.554	10.8518	13.1205
MCYG_01053	25.0239	32.6698	47.5159	51.9918	47.7367	37.0417	32.2445	50.0263
MCYG_01054	4.7389	13.0587	5.856	14.2813	9.7087	7.6949	6.272	4.0636
MCYG_01055	8.0256	8.0692	12.4906	11.9466	13.184	9.8607	8.0081	9.3323
MCYG_01056	12.1603	37.6677	29.5659	32.5953	54.2459	35.8835	27.7164	23.4763
MCYG_01057	24.4398	25.5838	52.8945	47.6461	35.9423	43.7236	35.2957	53.9376
MCYG_01058	409.655	483.48	451.431	789.041	159.254	669.26	321.46	615.184
MCYG_01059	13.0088	16.052	22.5721	19.0667	18.7659	21.9199	16.971	17.3937
MCYG_01060	33.736	37.5507	51.9705	84.7988	64.9881	44.6509	74.2475	60.8159
MCYG_01061	42.7699	75.1934	93.3148	138.564	97.3503	116.752	80.668	102.047
MCYG_01062	6.518	2.1973	13.9114	9.9407	4.8346	7.4421	23.6582	11.1999
MCYG_01063	141.519	93.2262	183.618	129.516	141.834	146.783	316.162	231.976
MCYG_01064	14.0413	14.4704	16.7313	27.5943	6.8901	31.6346	8.9705	10.2887
MCYG_01065	4.9702	5.4051	12.1711	9.3538	19.6075	20.9046	8.7582	11.6521
MCYG_01066	0.6819	2.3995	1.9297	1.1755	0.8111	0.8943	8.2165	1.9314
MCYG_01067	262.537	288.526	168.338	171.714	227.059	237.95	155.911	135.448
MCYG_01068	26.0194	34.2516	24.9845	18.3323	71.3174	26.0332	28.4223	18.2349
MCYG_01069	167.569	167.885	169.756	107.597	499.199	304.73	232.995	141.391
MCYG_01070	12.1205	17.6802	13.9691	8.0837	23.5479	11.6336	18.8244	10.938
MCYG_01071	19.5098	20.6824	20.5786	20.1864	17.3537	15.328	18.7851	11.3527
MCYG_01072	13.1511	18.0099	16.0083	12.2997	56.7777	25.5742	21.293	11.4487
MCYG_01073	17.5347	17.335	22.1562	14.3985	23.5147	25.7691	17.064	18.5437
MCYG_01074	133.261	439.726	1163.01	868.067	1839.26	1304.17	328.607	520.632
MCYG_01075	23.6007	49.8682	23.5284	25.3078	70.2987	28.4507	20.9806	27.837
MCYG_01076	29.7972	114.969	24.4227	67.638	97.4014	20.9431	53.4952	144.606
MCYG_01077	20.1748	14.0695	8.9766	11.7607	26.2462	16.5672	8.5793	5.6669
MCYG_01078	25.51	23.6311	10.5593	7.5764	7.5865	10.2392	6.491	4.2829
MCYG_01079	2.881	2.3055	0.7356	0.8919	1.0841	0.9914	0.5863	0.6951
MCYG_01080	2.7594	5.1868	2.5018	3.4194	8.0992	3.2818	2.5923	2.9845
MCYG_01081	23.1436	25.3469	16.8255	19.3785	14.9946	15.1765	18.1457	16.9653
MCYG_01082	468.585	474.513	318.829	390.702	216.944	472.272	249.53	265.716
MCYG_01083	22.9118	33.6884	27.3634	24.0643	24.9892	24.2894	29.0381	24.7839
MCYG_01084	143.344	161.125	94.832	86.5164	53.3609	100.038	84.2516	70.1662
MCYG_01085	70.1871	94.4664	78.1113	71.059	45.7476	75.5674	56.3096	53.3897
MCYG_01086	27.4127	23.1897	38.5778	32.2864	44.004	45.6807	23.1739	30.9031
MCYG_01087	23.5246	26.274	30.5644	27.5309	17.9706	26.7849	8.821	15.5256
MCYG_01088	16.2276	21.2222	38.0074	29.4341	13.7086	30.0291	14.0233	17.7543
MCYG_01089	10.8391	34.9746	381.911	1632.83	125.34	81.0422	617.552	137.706
MCYG_01090	1.4417	1.0714	8.5524	5.4751	5.6671	3.124	7.5535	7.2565
MCYG_01091	52.8742	88.0873	71.2823	168.363	17.0076	112.409	36.1918	94.7097
MCYG_01092	209.939	398.898	583.529	1297.16	160.901	558.893	328.023	693.643
MCYG_01093	4.5451	9.0745	35.8829	32.222	18.8978	14.5934	13.4706	24.9465
MCYG_01094	136.842	178.228	252.561	172.71	587.166	173.916	158.069	147.835
MCYG_01095	3.9782	4.4208	12.3082	7.2028	19.7804	5.8974	12.5644	9.4288
MCYG_01096	15.5755	8.9962	35.3419	21.1756	222.635	27.195	38.0744	15.4268
MCYG_01097	44.4834	31.3523	35.7254	31.0334	35.6986	40.2266	27.6328	28.2443
MCYG_01098	6.5044	9.1089	21.1755	12.0316	19.7582	12.5927	18.3077	10.6041
MCYG_01099	2.8772	1.1912	1.0084	1.9062	3.473	0.9513	3.0943	2.4178
MCYG_01100	21.6453	20.3514	80.9889	82.8295	50.3785	62.7509	50.4414	65.2614
MCYG_01101	10.6793	6.7108	18.4416	18.103	8.6346	12.7866	27.7342	20.2618
MCYG_01102	188.201	174.801	156.846	229.99	106.377	147.453	158.839	155.604
MCYG_01103	10.4794	14.0329	28.3446	18.5663	34.4472	19.4255	27.1092	18.4104
MCYG_01104	167.491	89.4737	110.592	69.4501	76.9214	83.5178	55.6541	50.9429
MCYG_01105	5.1338	3.9705	6.9017	6.1724	31.0835	4.6367	9.6815	5.5767
MCYG_01106	27.619	25.8559	109.588	140.755	64.4896	87.3949	58.2585	178.728
MCYG_01107	315.6	499.627	268.027	396.063	256.42	604.865	208.946	213.016
MCYG_01108	16.1862	22.2144	60.9049	58.2537	78.593	54.7023	32.6568	44.4752
MCYG_01109	10.3972	7.3175	14.2474	9.5089	13.5074	10.6422	11.2327	7.9252
MCYG_01110	5.4998	3.6171	3.7941	3.4027	11.7075	3.5639	6.3232	3.2796
MCYG_01111	46.6411	31.5972	44.4315	40.4284	52.7534	42.0385	36.1076	31.2567
MCYG_01112	378.351	424.208	276.746	206.154	365.841	207.28	495.911	350.378
MCYG_01113	73.9948	118.86	191.006	320.179	65.06	270.075	60.4106	47.4934
MCYG_01114	71.601	70.5169	114.143	74.7622	150.747	87.7704	83.3478	75.1259
MCYG_01115	111.74	162.447	246.659	270.049	175.403	957.517	258.732	376.202
MCYG_01116	52.4155	88.5896	85.0077	70.1647	197.855	109.197	116.784	66.8998
MCYG_01117	125.088	123.704	117.95	131.711	107.493	108.286	95.5688	89.9535
MCYG_01118	24.6871	53.5088	57.6507	35.9852	84.8549	46.9504	39.1764	25.2386
MCYG_01119	20.4508	16.3076	35.7127	25.8373	24.2438	24.8394	33.2876	24.7337
MCYG_01120	44.9609	34.2534	58.2099	44.8381	31.7344	35.409	28.9589	37.6875
MCYG_01121	160.578	180.817	133.299	98.0717	123.646	154.132	119.989	109.751
MCYG_01122	79.0681	85.1941	28.541	31.9671	62.1943	48.7366	33.8176	20.0456
MCYG_01123	104.747	109.97	78.5037	71.8655	130.63	85.9504	73.3783	73.5476
MCYG_01124	10.6357	10.4904	14.859	14.1262	17.8568	20.1664	10.2792	15.9828
MCYG_01125	85.9973	102.143	60.9784	34.0347	148.317	71.342	57.5797	46.9121
MCYG_01126	11.7376	18.1432	23.3977	16.011	22.3144	20.1005	15.3838	13.4283
MCYG_01127	52.0852	51.7182	75.7443	59.1166	52.2733	63.2651	49.4788	44.2903
MCYG_01128	18.9303	19.6079	44.0542	43.2488	17.7205	28.8262	31.1207	23.4381
MCYG_01129	129.652	130.83	190.181	169.72	142.291	148.697	83.4426	95.5096
MCYG_01130	20.3537	48.6189	223.594	318.085	13.6226	52.5147	29.9753	105.612
MCYG_01131	13.1077	22.1467	51.1309	62.2709	5.2821	20.6493	10.2807	29.6674
MCYG_01132	28.7028	23.5247	45.4646	35.6987	34.674	28.3423	26.0412	31.5059
MCYG_01133	92.3198	97.2409	63.9262	66.2799	51.2322	45.1755	53.5937	42.1003
MCYG_01134	127.796	64.8305	144.989	109.044	134.156	124.205	74.2996	79.0577
MCYG_01135	84.1666	66.5584	66.2363	43.3635	66.2585	45.8665	93.8835	58.6094
MCYG_01136	29.5838	23.4995	24.9447	23.4347	41.3494	28.2741	31.181	24.908
MCYG_01137	16.3246	16.1724	22.2843	29.2641	14.8275	29.7362	20.9469	20.4307
MCYG_01138	65.4191	96.2789	47.8356	37.1347	51.3838	54.6808	44.294	42.6367
MCYG_01139	14.8014	15.8822	5.0762	6.9758	12.2068	8.133	6.9772	5.208
MCYG_01140	47.7591	29.7713	89.7689	65.0576	29.0296	65.107	40.9573	98.0669
MCYG_01141	5.2798	6.9916	12.6593	14.5036	6.3573	11.1467	4.7623	13.0042
MCYG_01142	12.9441	7.9654	28.6445	19.3265	25.0056	22.9407	30.3053	29.0418
MCYG_01143	13.0754	13.219	13.3136	13.2061	13.993	15.0957	17.6501	15.8
MCYG_01144	57.7658	69.8565	46.9718	45.4387	61.2088	50.206	38.2935	48.5327
MCYG_01145	64.5594	53.7462	52.9559	56.199	127.112	60.2211	57.5993	59.8829
MCYG_01146	24.0716	15.5663	21.9456	13.3062	17.8248	11.946	13.672	17.3622
MCYG_01147	17.9698	18.1473	34.0135	27.6699	34.0509	35.8725	31.288	31.217
MCYG_01148	8.8144	8.1952	41.617	15.2059	25.4525	16.1416	25.7759	30.9311
MCYG_01149	73.3595	134.037	48.4223	53.8485	29.0692	55.1261	53.6063	64.0138
MCYG_01150	210.91	455.722	184.488	155.436	174.639	177.778	164.68	174.46
MCYG_01151	633.977	611.464	311.722	130.267	662.385	397.234	536.387	271.875
MCYG_01152	112.451	68.8393	44.4981	25.1662	42.3973	277.017	268.971	167.422
MCYG_01153	275.25	253.995	31.9491	21.1298	55.8433	42.9918	96.2355	43.178
MCYG_01154	171.835	70.7596	58.6105	48.1159	239.433	98.773	348.253	193.428
MCYG_01155	3.1593	0.5956	1.5293	1.2708	0.7047	2.0717	1.1487	1.1672
MCYG_01156	83.5549	137.506	31.1441	25.6547	27.6921	26.6752	58.7715	43.1049
MCYG_01157	73.7108	37.6214	321.051	171.988	171.798	142.281	299.869	351.695
MCYG_01158	59.2873	74.015	70.9471	64.9826	73.0864	67.1787	55.6657	44.6183
MCYG_01159	54.6055	93.2356	120.624	127.71	106.699	112.235	58.8321	158.433
MCYG_01160	641.099	522.472	1770.4	1812.87	1119.76	1239.03	790.88	1843.15
MCYG_01161	16.7454	19.53	40.655	74.3231	14.4419	33.4757	25.7448	34.5214
MCYG_01162	23.8921	37.7202	9.5878	16.9515	72.2868	21.568	11.2199	9.0702
MCYG_01163	38.8466	28.1178	53.4246	33.5266	41.8679	42.3714	74.9396	39.6226
MCYG_01164	15.5284	18.2873	26.7597	15.7842	30.5416	19.4962	25.8866	16.4567
MCYG_01165	40.7587	62.1562	41.7701	41.7322	83.8638	30.29	66.2858	42.1252
MCYG_01166	9.881	5.4368	6.8535	8.2937	5.5262	9.1551	7.4761	5.2791
MCYG_01167	8.324	5.4023	14.7205	10.8115	11.238	10.4301	15.6469	13.2776
MCYG_01168	16.1468	15.1297	20.2363	15.5262	16.8494	18.6167	26.7976	17.3905
MCYG_01169	162.642	221.72	114.969	152.304	144.423	235.352	103.001	93.4553
MCYG_01170	87.5129	74.5543	57.3579	72.7218	36.0135	53.575	30.711	37.2235
MCYG_01171	50.1871	30.3868	69.9884	41.0454	38.7257	32.7711	32.6226	31.5623
MCYG_01172	205.578	144.384	292.942	150.274	411.106	108.745	217.315	182.853
MCYG_01173	120.486	56.2621	24.3277	27.9624	21.3137	22.7442	16.1576	16.309
MCYG_01174	86.0573	73.7067	97.3744	88.2344	82.985	65.9862	92.928	85.6283
MCYG_01175	144.188	145.511	175.741	202.625	110.344	270.55	157.027	162.481
MCYG_01176	93.7178	130.317	117.782	114.209	91.1857	104.955	108.155	73.3426
MCYG_01177	8.9165	19.0088	27.5946	27.9334	25.9768	21.2842	17.7359	22.2868
MCYG_01178	25.955	19.5131	69.0527	59.8729	674.484	222.64	21.0839	23.6898
MCYG_01179	9.3852	16.4841	13.979	16.8847	10.8198	17.8009	9.2679	10.131
MCYG_01180	8.6319	8.4713	54.2348	44.1866	20.8433	30.064	29.9227	36.524
MCYG_01181	1.2744	1.044	3.0371	3.0161	3.2005	2.2462	3.7068	3.7899
MCYG_01182	7.2475	3.8029	23.1165	13.5399	17.3445	17.1723	19.1944	19.6659
MCYG_01183	48.0014	91.6888	56.6244	56.6732	60.5855	55.3693	41.7077	38.8065
MCYG_01184	7.9523	13.8044	22.7033	12.2205	9.3247	10.4477	12.1519	10.9526
MCYG_01185	25.789	34.4756	30.4116	32.9796	23.5702	32.7144	21.7048	23.3037
MCYG_01186	38.9816	32.2176	102.707	69.2471	87.0077	85.1302	67.8201	69.4244
MCYG_01187	67.395	63.1245	41.2099	24.7853	159.541	32.2984	22.02	16.4947
MCYG_01188	97.4611	244.076	53.8045	37.0962	214.191	143.651	57.9592	88.9722
MCYG_01189	20.6748	26.1589	51.3472	46.0262	33.2988	39.7803	57.0468	58.0172
MCYG_01190	202.536	322.632	26.1059	14.8335	20.538	18.1144	35.9687	48.0374
MCYG_01191	34.0231	6.2163	4.2372	4.3373	7.1423	7.3521	54.5	4.7886
MCYG_01192	152.921	104.07	125.353	122.251	100.433	114.531	119.622	117.103
MCYG_01193	127.426	93.5334	71.8284	38.3094	54.2111	67.4987	46.7108	31.5014
MCYG_01194	57.7004	34.6092	29.1338	22.2877	12.018	28.8998	19.4532	17.4953
MCYG_01195	49.4121	48.2276	34.0014	24.6742	34.5243	32.7404	29.3268	25.8352
MCYG_01196	289.737	204.775	181.186	217.77	146.114	164.942	167.122	194.907
MCYG_01197	45.966	51.6872	50.4322	50.3442	45.4172	49.1939	39.6609	36.7486
MCYG_01198	81.7466	114.411	173.392	177.139	132.618	191.67	152.534	126.35
MCYG_01199	24.2774	25.7542	18.7259	14.6864	19.2885	14.6583	15.7654	13.7341
MCYG_01200	402.037	982.192	358.91	423.15	881.137	701.904	368.89	330.498
MCYG_01201	14.8921	20.5661	21.7817	12.2192	30.2422	15.4918	24.3113	17.8067
MCYG_01202	26.399	12.4295	37.1339	18.5883	25.5058	40.0509	84.4905	26.7697
MCYG_01203	7.7227	8.8823	12.6182	12.6945	16.9467	9.4049	47.0889	21.3268
MCYG_01204	39.4009	26.1375	81.9998	82.8453	87.4589	61.5931	57.4141	73.1674
MCYG_01205	76.9869	35.4423	81.3834	80.7956	88.6641	104.489	70.2322	86.865
MCYG_01206	335.208	353.696	240.801	327.228	116.348	250.988	171.088	189.662
MCYG_01207	57.7349	41.3971	44.6128	64.0893	39.1287	41.455	32.1717	32.4065
MCYG_01208	9.9512	8.4909	6.1532	6.3303	4.7191	8.2035	4.3026	6.4654
MCYG_01209	25.091	35.1393	67.2576	70.7235	82.3702	87.6142	35.6728	61.9038
MCYG_01210	0.4541	0.9546	3.6399	5.9017	0.8593	4.2074	1.3036	1.7488
MCYG_01211	52.634	40.3018	72.0359	55.9694	58.1	77.1012	73.9006	73.8618
MCYG_01212	20.1253	22.4489	23.4379	16.8275	65.1815	24.3312	18.3975	16.124
MCYG_01213	26.8916	27.5575	15.7136	12.535	20.3849	16.0311	14.3387	17.4155
MCYG_01214	1983.92	1286.32	301.925	421.282	353.88	283.196	571.274	437.4
MCYG_01215	14.3087	12.951	10.6171	5.5594	14.4544	8.2885	10.0843	10.2737
MCYG_01216	13.7101	7.117	15.7596	9.3169	35.1889	19.0698	10.4958	6.9005
MCYG_01217	10.6396	8.5579	27.8571	25.407	30.9231	20.4513	26.4542	16.6582
MCYG_01218	73.0981	144.965	21.8108	42.4808	63.1379	35.4706	35.8381	33.2655
MCYG_01219	122.172	177.162	142.515	246.983	100.07	200.312	157.66	187.742
MCYG_01220	7.0444	10.302	10.8739	14.4252	8.1893	38.5146	9.1804	30.2844
MCYG_01221	87.002	43.0957	175.558	175.621	133.958	166.773	82.6528	139.452
MCYG_01222	75.811	89.1568	67.4124	77.1002	70.3241	96.9936	57.234	53.1434
MCYG_01223	8.0039	9.6409	30.6656	18.4335	27.3146	16.0649	15.1965	10.9499
MCYG_01224	19.1263	7.2878	91.1256	70.9833	65.974	57.6548	70.6658	67.5121
MCYG_01225	675.329	850.066	478.337	568.774	1265.66	588.521	792.408	349.379
MCYG_01226	47.5619	95.0618	109.475	108.528	144.148	133.828	99.1733	89.8922
MCYG_01227	425.734	768.543	522.33	579.074	491.203	790.136	467.548	400.837
MCYG_01228	32.4152	35.7637	63.4754	50.1108	40.0277	51.1872	65.3674	49.8254
MCYG_01229	129.153	162.289	85.0998	81.7705	61.0709	106.42	67.5327	45.2088
MCYG_01230	72.0175	85.9082	74.7989	96.3822	44.7569	63.631	42.9479	73.3574
MCYG_01231	8.4233	9.6395	10.4042	11.3962	6.3542	10.1361	7.057	7.2529
MCYG_01232	7.391	14.6437	16.1893	14.7898	11.8953	10.182	6.6842	15.7413
MCYG_01233	25.6231	17.9728	23.1387	21.5152	22.4814	28.1129	13.0927	17.7353
MCYG_01234	13.8013	14.1083	10.0008	7.6407	11.661	9.9477	9.2564	8.4474
MCYG_01235	101.52	89.2235	209.897	158.624	178.964	110.466	233.515	190.198
MCYG_01236	61.1362	46.3865	71.4485	55.5968	41.3015	55.2977	85.6326	82.0327
MCYG_01237	5.2052	5.6696	5.9117	4.7608	8.5785	6.4406	6.0831	5.5556
MCYG_01238	71.0288	74.6376	104.528	68.201	74.6309	96.168	83.6267	75.9413
MCYG_01239	15.1243	15.143	23.6723	21.3794	112.109	31.9493	24.1035	17.4305
MCYG_01240	279.434	218.767	311.887	228.481	244.382	245.823	467.336	335.988
MCYG_01241	35.3195	87.1283	98.0902	63.3095	66.5627	96.1239	66.9318	44.5239
MCYG_01242	32.4956	32.0593	36.3816	26.5155	21.301	24.6575	14.7122	18.1418
MCYG_01243	2.2527	1.7616	1.9883	1.6492	2.3323	1.2818	3.3628	2.2193
MCYG_01244	115.644	80.8569	134.091	120.695	112.452	95.811	174.4	125.501
MCYG_01245	14.6786	9.5625	17.4252	14.1021	25.6034	18.8905	19.5085	15.4364
MCYG_01246	19.7526	10.8307	39.6131	31.1948	29.2774	32.0867	20.7424	30.1045
MCYG_01247	7.1635	6.8066	18.3381	14.9093	94.8605	14.8372	8.1447	9.5393
MCYG_01248	3.1453	0	6.7462	3.181	5.4877	1.9643	3.3109	2.7889
MCYG_01249	14.8092	7.3455	10.8231	11.074	6.342	5.9932	10.8302	5.7388
MCYG_01250	8.5301	13.4772	5.5661	4.1703	163.16	4.4647	10.0144	4.9356
MCYG_01251	62.4359	82.0155	50.1494	38.1573	62.7681	41.4925	65.3017	56.3456
MCYG_01252	10.6077	6.3208	39.7978	24.9681	21.4138	22.7543	18.2637	22.2625
MCYG_01253	0.97	1.5789	3.4949	2.2932	3.7088	2.3192	2.3031	2.1387
MCYG_01254	1.7722	1.9798	6.1004	5.7027	6.4806	5.4109	3.0273	4.3972
MCYG_01255	213.528	167.871	96.8494	117.728	118.81	99.1116	121.639	120.793
MCYG_01256	11.2089	7.418	10.9893	15.7843	105.32	13.3979	20.9293	19.7797
MCYG_01257	15.8319	12.0719	2.5322	5.9591	25.469	5.0963	5.8279	4.8677
MCYG_01258	3.1762	3.2573	1.1733	2.2486	1.927	2.4994	3.3259	2.7224
MCYG_01259	13.7412	19.5723	22.0939	28.6687	42.0179	20.7611	13.6521	23.3008
MCYG_01260	5.1372	5.3652	4.7927	5.4737	3.9082	4.79	6.0729	7.1013
MCYG_01261	23.8239	27.7649	22.3819	16.319	15.4514	24.7636	17.6863	16.5107
MCYG_01262	303.788	293.295	91.5468	80.2985	489.188	136.948	201.008	86.5279
MCYG_01263	274.034	559.07	110.225	144.878	49.5818	243.619	231.337	92.0235
MCYG_01264	10.9181	9.1089	6.5049	6.4074	15.8895	6.4414	3.668	2.6319
MCYG_01265	351.392	667.988	60.3909	61.2927	405.639	60.942	80.835	76.6262
MCYG_01266	748.862	1278.52	170.827	134.088	646.216	158.166	263.771	216.974
MCYG_01267	609.454	756.739	209.08	205.32	346.56	141.944	240.199	233.391
MCYG_01268	48.334	82.9461	12.3348	7.3461	23.2703	16.3416	39.5461	29.0445
MCYG_01269	47.6901	13.6047	90.7575	56.3148	92.9299	202.769	41.2567	44.7924
MCYG_01270	11.4771	6.5142	5.8453	6.2972	1.8718	13.11	2.9229	1.459
MCYG_01271	17.8464	16.7308	13.9733	22.1453	28.1866	28.8729	17.7873	15.7113
MCYG_01272	35.9665	37.0929	48.168	51.0387	42.4635	87.139	69.8014	42.9815
MCYG_01273	20.4963	17.3466	41.8412	38.3101	59.9635	31.6326	30.0984	17.841
MCYG_01274	12.8107	7.9585	63.6352	45.0064	53.4306	45.467	38.517	22.3181
MCYG_01275	51.8549	77.838	41.1294	27.713	33.5529	33.2612	35.823	28.7762
MCYG_01276	150.667	202.498	120.685	94.1846	66.4836	174.438	111.138	98.5785
MCYG_01277	20.5292	19.7513	19.3312	14.3165	20.5723	21.4381	17.0606	14.8366
MCYG_01278	107.736	96.0197	55.976	43.309	53.6098	49.5778	86.1225	50.0451
MCYG_01279	261.023	153.925	98.7057	77.1528	134.472	122.374	210.163	102.389
MCYG_01280	15.0122	25.2031	21.8931	24.1283	21.1233	24.3064	25.5102	33.5262
MCYG_01281	317.31	176.592	307.169	122.255	255.207	115.237	263.491	220.79
MCYG_01282	315.474	412.853	640.699	843.713	235.638	443.612	412.769	702.465
MCYG_01283	74.5826	67.4726	66.7006	37.612	68.8348	44.7811	98.7041	71.6972
MCYG_01284	12.0843	10.9587	42.9158	34.4203	12.9658	26.2811	49.3266	36.4169
MCYG_01285	43.4402	81.5007	106.002	89.9109	24.4778	77.4943	98.4564	83.8548
MCYG_01286	102.714	240.449	100.461	109.533	29.432	119.76	128.36	91.0424
MCYG_01287	10.0828	8.6531	7.552	5.8932	3.6197	3.7782	28.699	14.4571
MCYG_01288	7.4619	4.7383	25.5822	15.2856	11.7574	8.192	101.394	58.554
MCYG_01289	254.34	320.541	142.753	189.841	214.125	110.799	312.983	250.604
MCYG_01290	4.2923	6.5026	18.3159	20.1851	6.7103	7.3247	28.8862	15.8009
MCYG_01291	5.2811	2.8663	8.1862	5.7363	17.2344	3.6776	21.8468	11.58
MCYG_01292	27.2848	28.0746	23.5759	24.5723	46.2184	32.1967	34.841	24.1302
MCYG_01293	43.5899	49.244	70.7086	60.1469	88.9151	63.0831	75.1196	77.5871
MCYG_01294	29.4784	37.8921	5.8914	7.1187	7.9899	8.7389	10.0782	8.1797
MCYG_01295	4.146	2.1815	23.6137	8.4533	8.9696	11.4144	28.4925	19.9685
MCYG_01296	0.2999	0.5277	0.134	0.4826	0.7136	0.281	0.2493	0.0739
MCYG_01297	18.2307	24.8797	60.9756	88.4684	7.9372	39.4523	24.5377	51.3469
MCYG_01298	50.8199	48.8497	26.0476	54.9026	16.5608	36.1727	17.2713	18.9033
MCYG_01299	33.4877	22.8047	48.2192	46.3125	46.7321	49.7294	38.2834	43.9159
MCYG_01300	30.6637	26.626	17.4387	18.261	19.4819	16.9741	27.1238	17.737
MCYG_01301	2.033	1.8251	9.892	5.6298	8.1623	5.1513	6.9593	8.5484
MCYG_01302	16.798	2.5344	7.5571	2.4195	12.4741	10.9492	12.4516	7.8278
MCYG_01303	59.6755	40.1466	8.8885	4.3368	13.4408	6.248	15.8624	7.3491
MCYG_01304	11.6271	16.8711	25.7806	10.69	58.9403	21.9576	21.4664	13.1474
MCYG_01305	8.3191	6.6868	22.23	11.6698	20.0202	10.2642	15.0448	12.1496
MCYG_01306	29.7423	27.8104	31.4237	27.7554	159.567	45.6568	36.3753	26.1279
MCYG_01307	13.4877	9.1628	38.0074	37.2021	78.1635	41.6618	41.2759	40.4034
MCYG_01308	29.7756	47.4357	92.4478	89.4535	843.539	108.038	35.7884	55.2101
MCYG_01309	62.9017	93.7506	306.969	312.748	3288.91	654.887	106.885	120.122
MCYG_01310	10.1766	10.6899	37.2834	29.9544	13.4609	20.6032	36.7949	33.8192
MCYG_01311	15.8225	10.6405	27.1935	29.5619	22.4655	26.1479	25.8651	21.9189
MCYG_01312	12.592	22.7342	51.8539	48.7486	65.6345	34.4089	34.9717	38.5913
MCYG_01313	66.3755	85.8249	83.7972	57.6744	450.895	123.05	60.9041	37.4106
MCYG_01314	18.9763	37.4366	35.0176	25.5573	43.9271	26.2903	24.5502	19.4535
MCYG_01315	100.262	86.4332	79.102	81.3787	87.821	96.7123	68.2685	85.4668
MCYG_01316	121.721	150.743	121.122	131.473	136.232	136.691	84.3403	113.592
MCYG_01317	20.7017	10.1741	25.6548	19.8686	27.1375	24.6669	21.0608	21.1941
MCYG_01318	207.699	273.17	248.34	161.734	255.063	183.184	275.678	209.42
MCYG_01319	17.0729	25.3473	34.9836	38.3622	24.8649	20.3882	19.857	25.7415
MCYG_01320	121.394	202.731	122.15	132.266	920.09	271.038	178.821	154.157
MCYG_01321	20.5803	26.743	37.0854	26.854	106.413	39.5522	27.6307	20.7527
MCYG_01322	390.539	397.196	167.472	183.422	186.988	215.732	165.735	173.067
MCYG_01323	45.1587	74.0116	49.764	56.5362	58.0243	50.0962	41.5865	40.3884
MCYG_01324	13.8296	41.065	47.7892	97.0789	105.919	43.4437	32.7932	35.0163
MCYG_01325	26.4016	64.0118	47.2523	34.9077	63.0016	74.0466	29.7268	30.8254
MCYG_01326	173.127	86.2303	138.134	131.759	45.3564	88.0464	139.23	157.789
MCYG_01327	43.2208	73.3816	61.8274	62.9008	37.8431	48.9701	53.1786	55.1182
MCYG_01328	16.2478	25.4439	58.5233	41.4063	24.1791	31.2629	40.1327	35.9532
MCYG_01329	154.971	500.673	288.488	288.212	443.484	476.23	401.289	287.755
MCYG_01330	2.68	13.6438	13.1032	6.4143	10.6775	8.6875	6.1336	4.9454
MCYG_01331	11.8077	21.7517	14.542	14.8633	16.8271	15.471	9.7798	11.0865
MCYG_01332	19.6275	29.8333	18.6881	14.7736	11.0144	14.2476	12.6879	16.4077
MCYG_01333	70.4436	60.9747	91.2647	112.163	84.4455	64.3349	65.2739	96.9731
MCYG_01334	16.6575	76.5748	161.55	608.26	9.3779	83.6805	84.058	565.746
MCYG_01335	2.1219	7.1114	2.107	4.6334	1.5776	2.1203	6.5393	9.4945
MCYG_01336	36.054	47.7368	69.0011	34.0153	78.7258	34.1283	38.2255	38.3613
MCYG_01337	3.0772	2.8361	8.0363	6.6133	12.4308	5.7078	5.7646	6.2529
MCYG_01338	111.867	205.242	131.433	219.917	65.4489	122.943	69.0225	193.583
MCYG_01339	9.1379	10.6831	6.9003	8.3525	40.7631	9.1973	5.2098	7.7465
MCYG_01340	8.1823	15.5965	2.6406	3.1345	185.849	7.0263	6.5874	2.3512
MCYG_01341	15.5382	11.0711	47.3321	30.634	50.0663	28.3631	34.1123	24.9112
MCYG_01342	110.386	88.1604	114.768	111.099	134.575	122.778	91.6371	99.4109
MCYG_01343	88.3328	75.0103	61.9798	72.4612	49.1668	73.8703	47.4426	57.0963
MCYG_01344	191.804	207.925	129.643	153.927	159.595	282.029	130.974	146.776
MCYG_01345	46.9544	21.8438	71.7718	49.1899	39.9786	58.6941	108.045	75.5811
MCYG_01346	225.451	191.87	275.872	259.747	239.282	223.596	214.905	199.653
MCYG_01347	47.6194	41.8972	174.906	381.056	220.195	278.566	78.9836	100.289
MCYG_01348	31.8409	16.1841	47.7412	31.3992	97.8144	26.3868	125.943	73.6596
MCYG_01349	33.9042	25.1064	7.5274	10.4818	14.5234	4.0807	10.7825	14.522
MCYG_01350	43.6713	34.8795	40.6991	42.194	38.0444	50.0138	32.522	35.3578
MCYG_01351	28.3064	61.7167	19.9912	30.1189	8.9857	17.8171	16.3874	31.1778
MCYG_01352	20.4236	13.4717	33.6685	30.3255	13.0955	30.5727	17.757	27.7341
MCYG_01353	58.5582	67.062	88.0604	116.698	77.1716	102.516	100.755	84.1728
MCYG_01354	51.2086	103.6	75.3218	64.3876	122.528	64.8674	68.4336	53.8299
MCYG_01355	29.3663	50.9412	30.7871	22.4223	97.3037	34.2398	35.5595	26.5727
MCYG_01356	17.74	24.9458	7.7607	7.2997	25.3089	11.5284	16.3922	9.3499
MCYG_01357	10.4703	9.23	19.9856	14.0861	17.4875	14.801	18.4851	16.842
MCYG_01358	24.5061	40.7117	41.1424	44.9875	47.3477	34.7244	32.3692	21.0258
MCYG_01359	186.854	251.503	165.52	128.736	213.291	155.765	152.905	125.181
MCYG_01360	12.1012	9.9547	4.8401	6.9634	7.1976	6.5322	6.3293	3.4183
MCYG_01361	15.9716	14.5264	27.0133	23.5239	88.9346	23.5257	32.2657	19.3586
MCYG_01362	86.8805	158.522	103.569	114.474	160.743	121.231	87.2484	65.0408
MCYG_01363	53.4364	53.6024	180.58	107.904	130.656	108.996	211.681	119.821
MCYG_01364	9.6624	12.1557	15.0138	15.4459	19.927	19.8316	15.7268	13.5258
MCYG_01365	48.4664	47.0374	85.3439	59.8159	110.945	58.8469	106.68	78.5214
MCYG_01366	9.1548	6.4973	7.1655	4.456	6.0857	4.5066	7.9809	4.4212
MCYG_01367	1078.54	1080.08	683.817	677.579	410.385	694.447	624.951	582.016
MCYG_01368	45.7738	45.0747	29.8383	25.2508	49.807	29.9658	35.0751	21.7525
MCYG_01369	570.793	477.345	383.747	279.383	688.069	745.134	580.585	310.272
MCYG_01370	135.309	98.5845	96.002	57.9978	147.083	59.8926	114.866	54.4698
MCYG_01371	23.5047	22.1046	26.5932	25.4086	58.2654	18.6471	35.8507	18.1748
MCYG_01372	793.405	525.463	472.775	389.323	413.645	417.072	538.414	472.6
MCYG_01373	204.626	301.866	214.851	244.699	153.852	262.78	200.411	183.938
MCYG_01374	144.255	229.164	92.2018	122.076	108.743	133.509	65.7867	92.8794
MCYG_01375	0.4231	0	4.2855	1.9451	1.7617	1.5855	0.8791	0.4169
MCYG_01376	16.0839	10.7054	44.6518	29.5925	29.1232	31.0475	28.8047	30.1221
MCYG_01377	239.071	142.818	187.914	198.129	75.4108	122.677	118.791	129.619
MCYG_01378	80.7075	68.1362	19.4651	23.1605	24.05	28.4241	41.6003	25.8539
MCYG_01379	42.0791	23.2488	77.7338	63.7791	107.269	63.3225	112.589	88.7742
MCYG_01380	14.7584	13.4772	53.5237	56.2676	53.7558	55.86	62.3932	47.0886
MCYG_01381	4.9654	5.1675	9.0567	3.0235	90.5183	6.5938	8.5244	4.4629
MCYG_01382	13.2805	12.6801	13.8893	12.3273	12.218	14.5115	7.7018	9.6169
MCYG_01383	79.7914	112.007	61.876	88.8382	60.2339	84.3184	54.2935	60.6481
MCYG_01384	23.3513	27.391	33.9627	41.9914	27.5738	56.1892	40.2387	56.4433
MCYG_01385	228.992	533.337	335.098	466.404	434.038	1165.95	276.028	603.57
MCYG_01386	26.7843	21.2756	55.1703	35.8962	30.6456	25.1287	37.286	38.2026
MCYG_01387	149.432	83.5377	106.503	68.0871	27.4935	70.1712	72.9545	54.9354
MCYG_01388	17.9969	15.499	28.5746	17.606	32.4091	16.493	25.0163	20.6283
MCYG_01389	3973.17	3572.05	1274.81	1518.93	1171.77	862.651	2269.05	1729.06
MCYG_01390	21.9503	43.408	19.6166	25.5606	54.3413	96.6313	28.7819	26.9604
MCYG_01391	7.1242	7.3751	8.9293	6.6228	19.5548	10.9946	12.3454	7.2268
MCYG_01392	116.917	122.246	134.266	115.445	83.7368	131.82	108.877	70.3734
MCYG_01393	21.1897	29.521	37.6291	36.9817	37.7368	28.5905	39.2631	36.1896
MCYG_01394	12.8145	14.9017	27.6434	20.6402	40.396	22.4868	33.7565	24.4519
MCYG_01395	35.3569	33.3154	21.6718	25.0613	36.7747	21.2604	16.8068	14.3622
MCYG_01396	38.7731	48.7622	51.8791	38.1088	94.9647	59.7053	48.1433	31.6722
MCYG_01397	30.0087	37.6804	49.268	36.9846	251.014	69.7834	43.9527	25.9863
MCYG_01398	216.954	355.435	248.182	210.118	263.18	242.342	221.087	204.679
MCYG_01399	54.8877	47.1727	63.0033	60.7656	48.3198	94.3106	46.789	42.8681
MCYG_01400	411.465	1077.38	369.943	520.552	166.288	444.059	223.977	377.025
MCYG_01401	14.6681	22.6888	36.9732	34.3373	42.6825	38.2209	42.008	26.3456
MCYG_01402	8.3496	10.21	5.7813	5.1869	4.9662	6.0883	6.47	2.5567
MCYG_01403	13.5592	22.0851	14.016	14.3052	28.2067	10.8984	29.4665	21.0565
MCYG_01404	45.4682	59.8341	59.8202	40.584	60.7263	53.9752	48.5819	44.8182
MCYG_01405	20.4198	25.5664	27.775	26.0357	128.787	30.6064	48.908	25.2421
MCYG_01406	16.4252	14.855	14.1639	9.8629	17.9497	10.6457	7.723	7.1039
MCYG_01407	72.5994	78.2567	108.504	110.951	76.366	99.1116	70.3505	86.5907
MCYG_01408	114.251	154.218	178.565	165.589	77.3632	185.533	119.274	109.488
MCYG_01409	40.1062	18.4533	34.579	29.1657	52.7151	45.7765	41.9919	44.3444
MCYG_01410	21.5142	25.431	18.0144	13.6323	15.8225	21.3526	30.4429	25.1344
MCYG_01411	8.5866	7.0486	5.1806	3.5975	9.1154	4.8467	6.5713	5.2203
MCYG_01412	90.2739	69.4494	104.819	64.7561	97.4184	63.6407	85.5093	90.8857
MCYG_01413	121.653	157.629	173.644	139.027	94.1504	137.436	76.8148	81.6674
MCYG_01414	3.9564	3.1473	9.6099	5.6561	9.3869	5.7345	13.1155	5.2899
MCYG_01415	52.6417	62.8537	59.0562	80.2778	83.996	65.3624	55.4802	61.0645
MCYG_01416	23.3249	17.9032	79.957	56.424	60.0953	68.9622	62.4896	70.5931
MCYG_01417	18.9497	13.8894	32.403	47.2285	5.9481	18.9278	11.6426	9.2312
MCYG_01418	376.153	473.785	260.636	352.645	483.048	260.591	470.868	393.933
MCYG_01419	118.426	65.2863	63.3704	64.7304	54.0054	60.8382	102.002	94.598
MCYG_01420	2.6327	1.9412	18.3696	10.516	13.2581	8.3745	14.6104	16.7732
MCYG_01421	23.3847	28.9887	28.9729	35.1003	23.4713	29.7397	27.899	28.6021
MCYG_01422	3844.04	2537.89	1321.79	933.06	459.29	663.739	2524.64	1525.5
MCYG_01423	107.3	104.913	161.332	159.491	91.2817	156.641	100.724	108.085
MCYG_01424	118.401	175.472	207.7	158.502	115.236	138.528	132.394	178.488
MCYG_01425	88.0483	77.9586	145.51	127.023	55.1667	123.681	72.7121	72.6668
MCYG_01426	6.4293	10.1685	39.7687	34.2051	110.598	20.7081	28.036	35.7636
MCYG_01427	41.9609	52.662	50.5241	65.9958	105.852	52.5028	42.4307	43.6168
MCYG_01428	18.1757	42.0976	87.3765	125.23	43.8993	56.085	79.5906	132.525
MCYG_01429	63.8411	129.571	121.258	233.666	87.2676	122.616	97.446	295.115
MCYG_01430	118.184	233.391	129.693	163.875	90.747	150.794	121.109	174.607
MCYG_01431	329.028	376.408	349.559	426.534	337.242	335.781	304.185	528.207
MCYG_01432	88.7397	115.249	65.085	58.5826	48.2741	87.3317	81.9937	78.1803
MCYG_01433	18.0147	11.1019	72.3277	41.4656	44.8767	42.7657	48.1009	66.1802
MCYG_01434	12.1223	7.1193	29.4765	24.4291	28.5546	23.3046	18.3773	27.3064
MCYG_01435	14.8765	24.5001	44.2761	40.3518	34.5926	39.1976	31.327	26.2954
MCYG_01436	3.0465	4.3563	8.4501	9.0563	17.4958	8.4348	8.2563	5.2524
MCYG_01437	119.49	215.876	186.392	202.954	409.074	243.255	138.261	135.688
MCYG_01438	5.7366	8.2527	10.321	5.2951	11.0454	7.2899	6.2089	4.3673
MCYG_01439	3.6938	14.6291	11.7552	8.8838	21.7562	12.2378	7.6931	4.1274
MCYG_01440	1.081	1.5569	1.8974	1.7729	10.0443	1.4232	2.8286	1.7271
MCYG_01441	21.672	33.4833	21.2616	17.7335	27.2413	17.2702	18.0703	13.5937
MCYG_01442	7.8982	13.1249	11.7642	8.5728	25.8377	12.2083	20.7852	14.9684
MCYG_01443	11.0631	18.9798	11.297	10.8281	32.6511	12.0377	13.3021	10.527
MCYG_01444	6.8003	16.8793	18.4218	11.1856	15.4205	12.1038	21.2807	11.0702
MCYG_01445	56.7052	110.632	113.298	119.817	286.764	131.385	147.656	147.847
MCYG_01446	7.7345	11.2327	8.8506	9.7073	5.1846	9.9368	17.7017	9.0716
MCYG_01447	14.2553	26.3412	34.6613	44.1014	77.3412	57.387	31.5381	30.4613
MCYG_01448	271.216	295.118	216.222	301.747	224.151	220.73	206.321	311.521
MCYG_01449	92.7183	86.1781	123.207	101.095	101.513	101.012	122.913	108.195
MCYG_01450	73.818	65.3307	46.9663	44.6174	63.745	48.4233	52.6363	41.6604
MCYG_01451	42.8761	57.4784	89.856	66.7958	35.4942	59.9433	118.721	88.4362
MCYG_01452	1.6628	1.8111	2.5042	1.3377	1.0714	1.1596	4.2991	2.9123
MCYG_01453	47.6698	47.7875	46.7783	47.4372	73.2601	32.8881	67.8999	39.4365
MCYG_01454	25.7373	15.5497	80.5297	53.604	46.4107	55.0439	54.3207	56.8368
MCYG_01455	12.4606	6.6985	27.3206	23.2971	16.0829	24.1397	28.645	30.1277
MCYG_01456	0.5827	1.1716	14.2327	7.8569	4.1587	7.4232	8.5544	7.0798
MCYG_01457	0.9202	2.3129	6.99	2.9611	2.1892	3.1033	2.9632	2.3797
MCYG_01458	26.5752	43.6293	16.3868	29.4738	5.361	15.2854	18.2627	14.8304
MCYG_01459	5.0132	6.5621	21.3023	23.4591	10.8583	24.6868	27.5914	22.9481
MCYG_01460	18.4292	22.8306	37.7761	35.4511	35.4942	27.4172	34.2774	26.3163
MCYG_01461	98.4473	60.5128	59.0395	62.1408	39.2892	36.1053	86.0552	108.387
MCYG_01462	243.169	91.6057	207.361	158.254	660.301	174.487	156.811	117.655
MCYG_01463	445.092	228.991	26.8954	32.3019	178.96	53.4256	45.3239	21.6336
MCYG_01464	84.8837	77.1356	80.2873	69.0878	128.014	100.376	62.9088	75.8031
MCYG_01465	1408.78	679.105	1310.03	836.064	1173.14	1446.71	1134.83	1457.9
MCYG_01466	36.1852	40.9293	49.0017	42.826	41.5641	32.8871	50.6593	35.0981
MCYG_01467	70.7084	52.8392	52.8876	48.894	35.3915	44.7691	46.731	40.3667
MCYG_01468	31.53	39.0657	36.1422	32.1571	33.012	36.2802	23.1591	26.0777
MCYG_01469	29.0239	67.1008	53.8303	43.57	30.0397	65.9915	46.0258	31.0179
MCYG_01470	27.467	72.181	57.3812	36.3083	29.5188	54.686	40.6071	26.48
MCYG_01471	33.2347	50.591	84.0677	53.8302	101.609	54.3366	59.5901	52.4152
MCYG_01472	162.868	364.346	275.466	210.561	51.0816	168.564	226.413	247.978
MCYG_01473	112.213	62.7052	91.1158	70.7071	73.1807	76.1599	66.5614	69.4562
MCYG_01474	23.1777	15.0448	42.7447	34.4731	15.0158	33.0612	30.7064	35.37
MCYG_01475	22.956	19.1386	60.666	65.4334	43.7331	21.4836	21.5093	17.6341
MCYG_01476	2.1541	1.7446	11.6929	8.5545	9.0396	6.3003	12.9286	9.3141
MCYG_01477	6.8273	10.4984	19.1417	19.6619	11.9435	13.1676	18.9403	14.8374
MCYG_01478	5.7121	3.4033	4.9158	8.6557	0.755	3.3295	3.6921	2.918
MCYG_01479	47.3272	30.7014	45.8711	116.544	37.2307	33.0914	83.9334	97.6811
MCYG_01480	0.6906	0.4339	0.9257	0.9325	2.4901	1.035	1.9189	1.4032
MCYG_01481	11.5112	12.334	7.8595	8.4977	10.8948	9.5399	18.2947	8.8162
MCYG_01482	12.5108	6.5435	51.5366	27.2167	15.1832	17.1893	60.2815	30.1918
MCYG_01483	16.2769	6.5037	31.2083	17.3731	19.9272	15.4785	40.2298	30.964
MCYG_01484	398.123	302.459	93.493	118.142	77.9519	113.537	163.986	98.9777
MCYG_01485	312.138	437.13	131.728	249.656	160.57	160.705	158.296	178.557
MCYG_01486	21.6018	16.308	59.5409	44.5321	90.3838	47.8668	118.241	79.1641
MCYG_01487	117.921	85.4461	51.7624	58.4201	83.996	70.882	104.035	67.3869
MCYG_01488	2.3944	1.7052	2.8531	1.7657	8.634	2.5234	6.7365	4.0054
MCYG_01489	2.1062	1.7647	2.7188	2.9047	6.5769	2.7623	4.4488	4.0636
MCYG_01490	30.5877	24.9928	36.6273	70.1873	76.565	95.4062	62.6898	44.3115
MCYG_01491	5.3504	3.074	4.0985	4.9945	4.0267	5.4214	5.5353	3.6307
MCYG_01492	16.6163	8.4437	53.8949	38.9097	80.9918	58.6447	49.3528	45.1814
MCYG_01493	59.5972	79.8692	136.475	144.563	181.941	246.434	163.026	174.641
MCYG_01494	36.26	16.4838	40.533	51.4368	45.8032	62.3082	87.4173	99.1244
MCYG_01495	13.938	29.6623	23.8052	45.4922	5.6649	25.4176	62.8383	75.6398
MCYG_01496	81.615	80.8547	74.863	70.9663	108.049	97.0384	69.6156	47.6316
MCYG_01497	73.7694	54.6876	124.355	148.332	77.8263	122.546	69.7946	118.511
MCYG_01498	24.715	35.7919	31.814	31.4528	33.3114	31.4792	30.0315	27.7841
MCYG_01499	383.957	394.948	270.433	231.489	598.658	454.167	351.875	211.874
MCYG_01500	65.8527	78.2765	154.371	101.003	52.7736	253.409	46.4578	49.9728
MCYG_01501	518.188	510.888	900.551	1055.02	1213.23	1439.59	761.409	904.516
MCYG_01502	31.9974	22.3464	6.0502	17.8801	1.9374	8.2565	3.105	3.1461
MCYG_01503	6.805	6.1825	3.9567	4.5605	6.4371	4.762	4.5651	2.0598
MCYG_01504	1.9463	1.2337	7.0837	4.8044	6.8956	4.265	6.9623	3.6267
MCYG_01505	9.6742	12.546	9.9404	15.2753	15.7611	12.819	14.0985	12.9843
MCYG_01506	10.6096	16.6611	83.5885	99.4028	11.0282	49.2401	12.3858	30.0389
MCYG_01507	66.5135	23.6419	29.8822	50.8409	37.5046	12.89	23.9019	9.9242
MCYG_01508	287.41	317.944	89.0517	161.268	92.4824	137.885	79.7763	85.0486
MCYG_01509	23.2575	10.8128	22.7644	26.6886	167.559	24.5722	23.4697	15.2039
MCYG_01510	7.9273	14.9771	8.6674	10.492	15.3886	13.416	14.1893	9.8698
MCYG_01511	114.383	65.2196	99.517	111.725	170.566	78.4503	156.759	134.207
MCYG_01512	47.3894	58.111	35.5784	41.7376	62.871	39.7469	46.5291	32.3619
MCYG_01513	20.3774	25.4909	15.5287	14.9227	18.6031	20.9538	23.5311	14.7068
MCYG_01514	13.3174	25.9969	32.5619	22.2223	55.2416	28.062	42.904	26.3687
MCYG_01515	2.6115	4.3548	5.4647	5.9733	8.1453	6.4443	6.5902	5.6792
MCYG_01516	22.7964	24.197	34.2684	26.797	27.1181	28.4236	25.56	25.7244
MCYG_01517	17.2277	16.8948	19.6122	8.675	27.1777	10.0507	17.3565	7.0503
MCYG_01518	123.091	81.1824	120.031	101.44	95.7982	124.348	137.385	108.102
MCYG_01519	126.226	104.35	112.611	70.8766	124.307	99.7529	83.4837	87.0298
MCYG_01520	20.505	10.7663	9.3661	6.3889	1.6261	5.5492	7.4789	6.1727
MCYG_01521	57.2683	65.57	162.058	263.281	134.748	127.559	129.861	388.875
MCYG_01522	19.1344	29.59	11.5681	12.2541	16.2744	11.9088	20.0429	14.4512
MCYG_01523	3.516	8.6071	7.9238	11.1736	28.3684	6.702	15.4989	8.5846
MCYG_01524	26.2999	27.3157	19.4386	40.6045	33.0565	24.2655	18.0933	6.9666
MCYG_01525	93.3849	82.3304	118.957	101.824	175.821	180.926	111.053	83.8217
MCYG_01526	6.3616	6.9523	5.7677	4.6198	17.1094	8.8787	4.4439	6.1767
MCYG_01527	776.539	1504.19	776.07	1023.26	1844.8	863.833	761.598	963.062
MCYG_01528	4.5442	3.7688	11.5282	11.1813	14.604	8.4472	8.9059	11.5225
MCYG_01529	74.7294	97.1256	29.682	67.1355	9.5762	45.1621	8.5518	54.582
MCYG_01530	54.258	81.8056	38.0665	38.7595	44.0895	38.6243	23.5606	28.34
MCYG_01531	54.301	19.9359	132.527	83.829	109.47	92.6467	115.297	129.042
MCYG_01532	37.794	26.2351	35.3217	33.6452	49.9962	26.4345	22.9053	24.5018
MCYG_01533	3179.98	3961.47	13722.8	21296.9	8405.08	12487.1	8226.34	13279.9
MCYG_01534	760.221	769.552	495.282	905.268	128.261	555.407	546.143	556.828
MCYG_01535	2116.25	3545.07	1028.08	1538.93	1188.85	1381.13	1314.63	1052.81
MCYG_01536	24.238	29.0128	60.5863	67.0201	31.3823	40.4916	37.9276	45.7219
MCYG_01537	2.2472	1.7732	3.3725	5.0474	1.658	2.9312	3.7113	4.9603
MCYG_01538	53.558	90.3679	108.526	76.8814	37.8339	83.036	68.4822	55.1073
MCYG_01539	11.067	17.9744	34.2359	61.0176	103.632	38.5986	29.8317	25.7555
MCYG_01540	135.045	80.2391	45.8154	41.0307	42.3231	27.4805	180.483	49.4811
MCYG_01541	343.706	318.091	322.584	251.801	645.572	621.3	393.631	244.621
MCYG_01542	179.316	211.728	157.815	232.448	142.663	207.436	98.9096	120.333
MCYG_01543	18.9749	13.9935	70.0488	65.0592	23.242	38.8583	33.6726	65.1354
MCYG_01544	39.1526	24.0502	74.148	57.9896	115.565	85.4051	101.598	65.197
MCYG_01545	16.3241	9.2011	18.7146	12.4843	15.4467	9.8426	19.9174	12.4275
MCYG_01546	4.8179	5.3999	7.1526	6.0635	2.5368	4.8833	5.251	4.4354
MCYG_01547	14.0732	26.1334	28.833	20.6627	26.6064	17.9458	16.3199	10.611
MCYG_01548	324.646	365.557	152.662	154.189	140.675	144.956	250.043	185.223
MCYG_01549	61.0236	101.694	44.3908	38.9314	30.3658	42.1318	33.5675	48.1973
MCYG_01550	17.1066	15.493	42.4442	28.3143	43.4488	25.2973	29.6668	40.0548
MCYG_01551	90.4088	66.4904	97.1124	93.2113	82.0472	102.506	72.0668	73.142
MCYG_01552	13.1835	9.6726	14.7539	13.759	8.0533	16.5559	22.3563	28.6098
MCYG_01553	19.5885	17.1907	23.1808	21.0733	17.016	22.55	33.8723	34.121
MCYG_01554	31.1631	27.0519	43.1338	36.1891	52.9728	58.35	41.3133	40.1573
MCYG_01555	552.649	577.928	326.215	329.596	473.494	621.959	452.049	296.169
MCYG_01556	60.4785	22.2036	58.3877	49.0317	79.5692	55.3853	109.418	99.2294
MCYG_01557	4.4027	11.1068	23.1309	17.2219	42.9941	6.929	10.91	7.8077
MCYG_01558	65.0442	183.813	373.686	790.454	2176.72	340.352	122.781	100.586
MCYG_01559	1.2006	1.4912	4.334	2.4999	6.7001	2.4215	4.7394	2.5397
MCYG_01560	30.4482	25.3194	24.5514	25.6789	30.161	22.0467	48.2769	30.8437
MCYG_01561	17.4064	14.0626	18.4332	17.5308	20.6194	19.1907	27.0183	19.6398
MCYG_01562	32.4313	46.4487	94.5604	49.1075	133.112	76.9987	753.439	461.32
MCYG_01563	10.4766	11.0749	12.2503	8.642	47.9871	9.8143	12.4494	9.5499
MCYG_01564	63.9423	118.781	47.8388	60.8446	291.949	127.304	37.3579	39.5536
MCYG_01565	111.167	131.554	75.3168	96.6667	130.708	116.334	79.6192	75.031
MCYG_01566	12.881	20.3057	42.6827	49.6742	84.607	40.6694	40.4398	32.0395
MCYG_01567	12.364	9.6726	26.4296	19.1151	11.8468	27.5441	25.8948	17.4643
MCYG_01568	279.259	376.46	188.02	204.743	169.274	257.971	314.303	238.316
MCYG_01569	2.5056	1.5239	59.0667	25.7666	25.114	18.4993	42.4416	51.9759
MCYG_01570	61.5424	52.7103	48.9475	38.1286	38.488	42.9206	35.718	36.3981
MCYG_01571	44.0044	126.652	67.5601	56.7966	77.0817	46.8399	84.994	50.9761
MCYG_01572	824.838	692.463	867.256	724.715	472.908	944.008	864.228	707.199
MCYG_01573	27.5879	13.4976	12.1574	10.2137	8.2643	17.4557	6.6381	6.2824
MCYG_01574	118.749	133.521	28.5076	58.6422	8.4669	32.7963	22.2481	16.6486
MCYG_01575	22.3783	21.3527	15.8947	15.0881	38.4695	25.0907	12.9817	12.3205
MCYG_01576	10.6218	2.9574	27.5282	20.9775	7.3868	12.1088	23.1372	11.6319
MCYG_01577	39.8764	18.9811	28.6931	35.0685	9.0518	24.4707	28.8965	15.0883
MCYG_01578	12.6739	2.3744	1.7822	1.2666	21.1633	0.9144	7.5887	1.7838
MCYG_01579	35.2935	58.0866	81.0824	96.2044	33.8042	63.186	71.6735	69.5156
MCYG_01580	64.7511	50.2454	47.8439	40.1636	52.6577	25.1026	74.7373	46.3064
MCYG_01581	166.969	161.363	203.756	199.648	671.216	194.701	160.002	196.74
MCYG_01582	82.3238	98.6528	53.4637	61.7521	53.8075	61.0129	91.3372	55.3377
MCYG_01583	18.4159	8.2274	25.3333	25.7038	24.427	20.3117	21.2175	19.0692
MCYG_01584	10.836	10.3137	4.0888	6.1768	20.1947	8.2832	17.41	7.9712
MCYG_01585	5.9437	13.0472	13.468	19.0159	16.3421	17.2892	6.8766	14.2449
MCYG_01586	2.4133	2.647	6.6141	5.5471	7.5686	4.0612	4.1206	4.9282
MCYG_01587	5.906	7.6006	8.3182	6.8961	4.398	5.8956	5.2615	9.0188
MCYG_01588	2.8137	3.5735	0.6176	1.0212	0.8808	0.7214	1.1076	0.073
MCYG_01589	5.4381	8.4184	26.1255	28.1142	34.0652	19.6659	19.8168	17.455
MCYG_01590	4.3081	4.2373	4.715	5.9844	78.1258	3.8252	9.6705	5.467
MCYG_01591	20.2409	38.2182	36.7392	20.4379	30.6517	23.1224	22.7876	15.7656
MCYG_01592	6.8273	5.9356	6.1014	5.0216	24.0303	6.7117	9.3116	5.203
MCYG_01593	71.7689	142.251	90.3327	87.5178	66.5562	116.707	86.5619	66.5242
MCYG_01594	2.1474	2.3421	4.3804	1.9911	3.0741	1.8412	2.2081	1.3089
MCYG_01595	51.1406	68.7485	31.3177	28.4209	170.306	40.0344	40.1915	27.999
MCYG_01596	3.1865	3.3681	2.726	2.7795	323.077	12.1853	3.3611	2.2137
MCYG_01597	53.6312	43.1683	48.6333	26.4652	58.8422	25.6712	87.8049	44.2704
MCYG_01598	28.6864	32.4632	42.464	36.0179	50.2473	42.9968	58.68	34.7362
MCYG_01599	59.1368	35.9157	84.6308	71.7472	83.7042	69.3081	74.7803	68.7138
MCYG_01600	33.0427	54.8914	25.6427	21.4567	33.7081	32.9852	30.0494	21.8092
MCYG_01601	70.7871	62.6928	130.521	99.9708	78.2725	93.2825	106.723	93.4646
MCYG_01602	1.3779	1.0842	4.0513	3.0158	11.1891	2.5368	4.5681	2.8627
MCYG_01603	18.3001	15.3997	38.7753	22.2794	40.9696	21.7029	33.3497	26.3092
MCYG_01604	11.8894	55.1652	32.4141	15.6628	110.023	35.5937	28.7339	56.4565
MCYG_01605	14.2249	6.8357	46.8357	21.1897	25.1537	27.2656	39.2564	41.2062
MCYG_01606	15.2605	17.5017	16.9854	16.7847	27.9195	19.0398	11.7939	12.8313
MCYG_01607	16.4707	18.9569	21.649	18.9955	20.3665	15.5378	21.012	12.7397
MCYG_01608	3.9678	3.4248	5.5977	5.0247	1.4694	4.3482	6.9682	6.5644
MCYG_01609	30.0901	26.8802	27.8593	24.6527	17.3204	23.9549	22.523	19.9743
MCYG_01610	23.9591	23.3979	47.2668	43.959	32.6536	40.7075	42.9648	34.9381
MCYG_01611	10.8675	27.3162	11.5165	8.067	94.7323	11.0484	52.2633	25.977
MCYG_01612	16.2121	23.6143	6.3155	6.0195	9.5192	13.7075	86.1061	51.603
MCYG_01613	398.043	358.759	325.276	124.329	2305.3	533.25	5574.61	2144.83
MCYG_01614	16.5927	31.2883	17.2328	18.1344	24.308	25.983	44.1846	24.3937
MCYG_01615	62.282	60.439	71.5296	61.7881	39.3024	57.8682	94.8162	67.8133
MCYG_01616	12.857	11.9189	49.9592	11.4201	55.7856	15.1227	37.8855	27.867
MCYG_01617	54.8522	72.2201	26.2332	28.818	12.0958	60.8928	27.7538	32.4429
MCYG_01618	17.0704	7.4288	85.3094	80.054	63.0788	54.8	472.776	84.1207
MCYG_01619	55.3479	27.3392	50.3615	39.7729	56.5525	47.4889	78.9154	55.9548
MCYG_01620	466.785	496.417	301.134	362.993	300.716	407.091	279.001	246.5
MCYG_01621	16.8517	8.4222	37.1612	25.5544	27.9293	27.3215	26.1461	40.586
MCYG_01622	19.6839	21.2796	66.5044	47.7682	276.361	75.1688	49.8948	50.5487
MCYG_01623	63.9948	65.8832	47.1075	51.1449	73.9993	62.9649	49.812	54.3964
MCYG_01624	50.2122	45.6684	69.0562	80.6124	40.3974	60.4524	36.8945	38.0502
MCYG_01625	32.6639	18.0806	39.8254	36.4314	52.9228	33.5754	28.6284	31.8949
MCYG_01626	267.632	354.394	612.248	138.958	39.8881	221.83	359.841	270.302
MCYG_01627	2.0883	1.7767	2.5841	2.6585	3.0098	2.1068	1.9691	1.8992
MCYG_01628	1338.11	1547.32	460.704	911.326	319.376	273.465	388.524	363.272
MCYG_01629	58.7335	115.253	140.407	174.701	108.72	120.429	127.499	109.601
MCYG_01630	183.555	121.954	94.3359	80.4892	66.0973	130.798	118.315	113.389
MCYG_01631	29.9186	26.7875	33.4385	21.0823	25.9784	24.1404	53.5839	40.18
MCYG_01632	17.2507	12.475	54.3696	24.0113	51.7309	21.597	31.0503	33.439
MCYG_01633	121.596	96.9552	271.561	197.163	120.339	196.365	137.953	126.493
MCYG_01634	66.0633	24.2353	66.6171	53.5676	43.0264	49.4042	39.9573	55.4078
MCYG_01635	111.411	103.998	99.9051	116.518	49.6653	71.9264	64.6593	86.9796
MCYG_01636	141.835	95.711	184.215	198.931	263.52	160.596	146.544	131.956
MCYG_01637	80.517	79.2604	79.2159	85.4365	67.7279	80.2874	52.2612	56.9775
MCYG_01638	61.1844	65.8747	46.1028	56.6976	35.451	39.8172	51.3945	42.6198
MCYG_01639	38.6136	34.6921	71.1318	28.1848	32.7657	59.0571	60.1843	60.1486
MCYG_01640	48.1442	46.4917	78.68	61.7342	130.822	62.9998	176.853	162.989
MCYG_01641	5.3595	2.9779	2.0167	2.4638	1.8455	1.2684	2.8716	1.598
MCYG_01642	36.5983	54.2482	51.0934	33.8849	73.4889	46.4476	32.5499	24.1598
MCYG_01643	261.422	209.202	137.451	156.213	131.565	147.828	168.791	140.065
MCYG_01644	43.5524	43.315	28.1137	21.4756	74.9507	38.4409	34.0681	21.7525
MCYG_01645	29.1627	26.6027	44.1248	39.4783	67.1599	36.05	42.4877	34.1633
MCYG_01646	160.984	184.28	97.9888	68.696	57.5575	53.9813	184.419	80.9691
MCYG_01647	103.166	131.555	135.049	122.709	185.083	114.559	101.68	81.808
MCYG_01648	2.6648	3.8378	4.0763	3.9067	3.5554	4.5878	3.5911	2.8737
MCYG_01649	3.238	3.4088	31.7747	11.4529	25.309	21.426	14.436	21.6178
MCYG_01650	26.6565	26.9464	43.0182	37.8747	38.5417	29.6274	36.2157	32.9523
MCYG_01651	68.5323	79.0444	46.4052	60.4953	10.6964	27.2282	32.8188	48.4242
MCYG_01652	82.8209	38.0017	363.145	298.639	247.684	218.556	215.107	400.336
MCYG_01653	33.7337	28.1491	31.0575	33.7954	41.6865	39.7908	17.9553	18.6754
MCYG_01654	48.2029	65.5396	53.7417	79.0525	73.0674	72.9734	40.3122	44.5844
MCYG_01655	217.496	382.595	632.738	1242.31	111.905	861.636	144.672	805.201
MCYG_01656	38.6178	49.1355	67.4631	66.4547	51.6302	62.2793	56.5651	81.3119
MCYG_01657	7.3673	7.6074	9.2532	16.2015	6.869	5.6705	10.9212	6.8659
MCYG_01658	27.1037	41.3839	93.9296	28.9822	21.0023	25.9897	28.2078	24.5674
MCYG_01659	10.7225	11.4986	17.9452	12.5149	14.0773	13.9213	9.9464	10.7896
MCYG_01660	35.7591	46.8358	77.6621	61.5911	132.595	59.0018	62.8626	64.166
MCYG_01661	43.613	45.1153	24.9695	25.3251	8.0156	30.1322	22.3681	20.2438
MCYG_01662	29.9393	19.0542	67.2277	46.8608	36.0162	52.7588	47.5556	59.3144
MCYG_01663	54.6557	49.3142	68.5617	46.9104	46.7897	70.9412	76.9929	55.6759
MCYG_01664	14.6645	27.2377	25.9809	27.4619	23.3205	47.575	28.7031	21.4052
MCYG_01665	13.6661	8.7813	44.1387	29.1065	106.757	29.5394	25.1307	43.1149
MCYG_01666	17.6899	34.5927	14.4071	8.3559	78.8645	11.068	8.2946	14.1504
MCYG_01667	0.6706	0.2247	9.3226	2.4662	10.5035	7.1197	12.2606	8.4788
MCYG_01668	5.0813	3.8522	7.5928	5.9459	11.6043	7.5449	9.2246	5.6085
MCYG_01669	29.0153	21.3072	24.3119	21.4326	18.4648	24.1779	20.4313	21.4784
MCYG_01670	52.9876	46.1412	103.939	91.5988	373.356	86.3239	121.204	71.219
MCYG_01671	40.2394	62.5256	38.8342	63.2147	99.3453	42.2441	29.3296	26.6206
MCYG_01672	3.1643	3.2816	5.4331	2.7833	8.2692	4.276	5.4249	4.8358
MCYG_01673	427.678	554.267	392.415	291.154	180.102	291.879	367.082	226.186
MCYG_01674	10.8851	9.1302	43.1752	27.3418	89.3887	23.4476	48.6659	29.6246
MCYG_01675	16.9954	33.1808	47.0925	75.7721	69.9316	63.9708	35.3098	36.921
MCYG_01676	19.9886	43.9814	15.5649	24.9131	30.2102	24.4962	20.5244	15.9519
MCYG_01677	354.343	471.051	230.204	252.013	505.917	365.744	313.158	226.147
MCYG_01678	28.3003	31.7441	58.3456	32.7611	60.0136	41.1238	42.4546	29.6131
MCYG_01679	158.124	176.273	101.893	136.024	126.101	90.7207	77.2962	73.3271
MCYG_01680	0	0.3045	0.8569	0.7308	26.7457	0.5673	0.5977	0.3356
MCYG_01681	0.5779	1.3074	2.152	1.7269	103.895	1.4617	1.4408	0.9964
MCYG_01682	89.4183	165.279	97.4769	103.354	58.7297	98.5104	105.235	102.906
MCYG_01683	9.7042	3.9131	16.395	8.0314	14.6848	14.0441	17.9458	16.9507
MCYG_01684	18.7177	8.3218	54.4698	19.8701	635.742	25.3794	36.6402	16.762
MCYG_01685	3.7125	2.1501	5.3104	3.5469	53.8699	2.6604	4.5212	1.8372
MCYG_01686	126.664	188.233	136.552	146.847	453.508	143.869	197.885	119.315
MCYG_01687	17.0761	25.4869	115.223	48.5295	158.215	48.2131	200.845	126.013
MCYG_01688	12.85	5.925	59.4183	41.2561	68.0324	37.4471	20.4055	21.6307
MCYG_01689	6.2606	7.9557	16.6296	11.572	48.5895	15.379	12.8626	7.8813
MCYG_01690	229.978	252.153	194.04	120.416	109.762	78.1678	199.731	138.509
MCYG_01691	5.6158	3.1203	19.3706	17.6182	182.539	19.6957	14.0623	16.0886
MCYG_01692	0.5208	0.2618	2.0167	3.95	10.9959	2.3416	1.0819	1.0261
MCYG_01693	18.8138	28.9091	17.1308	12.5651	5.0673	10.741	12.8694	7.3005
MCYG_01694	6.2586	4.6089	21.5497	10.3248	5.4655	7.0199	13.9074	8.1354
MCYG_01695	18.7832	23.8233	18.7436	12.0824	14.9223	9.6746	14.01	13.5684
MCYG_01696	6.2263	6.9992	9.48	6.4401	38.5508	6.3674	7.7436	6.5176
MCYG_01697	157.837	217.387	148.457	255.798	147.923	197.481	73.4453	81.5635
MCYG_01698	14.1201	22.073	10.775	6.6689	39.6913	6.958	15.4315	6.1934
MCYG_01699	83.8165	232.619	5.6387	6.8235	537.064	10.8178	4.0458	15.915
MCYG_01700	54.6217	59.4197	18.426	21.1834	155.969	36.3667	35.8908	26.0247
MCYG_01701	31.5789	62.0592	98.5178	60.7422	67.8584	30.5385	79.8162	61.3512
MCYG_01702	14.9994	36.4999	19.0386	20.5858	12.5417	20.9343	20.5945	15.9554
MCYG_01703	65.5808	110.202	35.4292	53.2679	37.1881	76.7582	32.967	27.1094
MCYG_01704	333.018	464.028	163.684	133.964	119.116	155.32	203.178	138.762
MCYG_01705	36.0931	33.6111	50.2304	56.0246	29.8253	40.2641	47.5109	56.2794
MCYG_01706	40.199	26.6326	26.1476	25.8783	10.5478	19	41.3331	42.9812
MCYG_01707	1680.61	587.146	406.038	75.7118	21.4172	213.716	426.122	390.575
MCYG_01708	97.0253	112.799	231.812	366.327	65.2885	173.708	99.3461	260.521
MCYG_01709	52.6102	61.9809	44.9432	63.4781	25.3998	57.135	38.715	49.8537
MCYG_01710	131.83	177.525	105.96	140.677	103.224	115.904	76.4082	84.8593
MCYG_01711	41.507	37.0806	38.5905	35.1082	20.8549	42.9325	32.6677	39.5256
MCYG_01712	399.1	492.287	548.924	339.538	475.079	225.96	386.864	364.694
MCYG_01713	186.629	136.337	159.729	246.285	77.2756	126.963	249.865	424.305
MCYG_01714	2233.96	1369.92	722.275	2268.63	777.342	712.215	1435.21	1330.47
MCYG_01715	21.532	11.2154	43.8996	33.5234	31.109	33.5743	43.3318	38.1002
MCYG_01716	46.8628	54.37	86.6158	59.1584	108.268	63.4732	84.76	59.3461
MCYG_01717	48.9506	25.67	28.3435	24.6981	40.1495	29.3893	36.2151	21.7155
MCYG_01718	67.7044	77.2203	80.6529	55.8113	65.3637	51.7973	83.2558	67.8006
MCYG_01719	6.3237	6.6954	9.6574	6.9888	23.7959	8.5983	11.1112	10.4261
MCYG_01720	10.1549	11.9116	3.0251	3.8902	16.1066	11.6692	2.9537	1.7508
MCYG_01721	319.727	347.334	373.652	229.055	625.625	264.864	424.303	371.574
MCYG_01722	6.4205	6.1864	5.2825	3.9354	5.6373	9.1652	1.9215	1.7696
MCYG_01723	96.2504	83.0115	133.367	155.201	263.046	77.5374	224.798	123.826
MCYG_01724	19.7876	21.838	15.4436	9.5213	15.5926	12.3263	10.9454	7.3261
MCYG_01725	13.0644	15.5825	12.8148	8.2436	28.7184	7.2221	7.988	5.2121
MCYG_01726	146.701	267.939	226.495	249.316	150.389	586.702	186.399	268.918
MCYG_01727	8.2536	15.2072	6.5644	10.7473	7.1406	12.9334	4.9064	7.8787
MCYG_01728	331.015	242.163	157.687	117.857	306.318	142.903	659.559	272.077
MCYG_01729	338.834	303.917	128.263	161.053	84.6604	150.368	376.385	200.76
MCYG_01730	52.925	48.4268	85.3186	72.9893	57.3886	73.7634	52.5817	83.2593
MCYG_01731	565.3	917.865	975.767	1242.97	321.454	1004.7	518.721	614.599
MCYG_01732	8.7427	10.8378	5.6231	5.5718	25.3502	8.8601	5.6762	4.5269
MCYG_01733	0.856	0.8215	1.4836	0.8049	1.9902	0.6706	2.91	1.7249
MCYG_01734	35.14	22.9198	31.6154	30.1555	26.8645	46.5913	57.7375	39.3031
MCYG_01735	12.496	16.8891	83.8478	89.9966	19.1295	143.467	53.9098	64.2806
MCYG_01736	10.5454	9.8173	15.552	15.1717	34.4589	28.0754	23.8567	21.1958
MCYG_01737	10.0329	11.7507	10.6514	14.7441	10.2208	17.3775	12.0409	14.301
MCYG_01738	10.9632	18.9342	11.9047	13.0873	7.7829	10.4027	16.1277	12.0205
MCYG_01739	10.66	11.9382	5.2507	5.6282	5.2104	4.034	8.3545	4.5233
MCYG_01740	0.8776	0.9752	2.7794	2.2507	3.0494	1.7481	2.8788	2.389
MCYG_01741	0.4265	1.0959	2.5552	1.928	2.565	1.0299	3.505	2.4745
MCYG_01742	18.3013	11.0891	6.9683	4.513	5.6229	11.4447	13.4213	5.9107
MCYG_01743	11.3605	4.2809	10.4769	4.2482	8.2788	6.1815	9.2268	6.0289
MCYG_01744	2.2743	5.3709	10.2096	4.7655	3.7121	3.4088	5.2085	4.2728
MCYG_01745	106.911	90.5892	377.683	248.361	188.323	402.183	340.236	356.998
MCYG_01746	0.7291	0.5498	8.3616	3.4353	2.385	3.4149	7.5736	8.5296
MCYG_01747	532.257	494.521	423.659	348.216	1131.77	970.12	726.09	361.466
MCYG_01748	1315.48	1116.97	1208.37	1460.84	1018.54	1613.36	1435.15	1306.64
MCYG_01749	108.729	68.9235	85.4438	82.3647	55.1987	100.063	79.4607	87.6465
MCYG_01750	466.56	376.193	371.711	455.093	220.907	409.432	252.991	350.719
MCYG_01751	7.0444	7.2436	10.2062	11.8493	32.2813	8.0089	14.6354	7.6894
MCYG_01752	171.987	303.603	224.44	329.669	361.49	211.61	261.361	233.132
MCYG_01753	21.2197	3.5082	4.472	4.8121	9.7495	2.4781	31.0542	11.1125
MCYG_01754	4.4563	4.4805	8.6127	5.0965	10.9902	4.3172	13.549	6.0502
MCYG_01755	0.8886	0.3722	4.0145	1.8721	9.0726	1.4151	6.3381	4.6688
MCYG_01756	184.819	136.121	100.28	76.5104	69.9319	67.1723	172.027	112.455
MCYG_01757	253.599	160.741	102.623	74.069	223.065	66.2207	577.775	169.44
MCYG_01758	112.111	103.603	98.3118	98.4701	62.809	79.0828	73.6653	77.1395
MCYG_01759	19.3655	17.0783	36.8579	33.1029	40.8057	27.7012	32.8874	21.6349
MCYG_01760	30.3757	19.1087	72.7361	61.0247	43.4399	55.4805	64.126	67.0073
MCYG_01761	13.269	7.6234	5.0068	3.9213	2.9314	6.3217	6.485	4.8867
MCYG_01762	177.796	160.549	164.874	112.015	220.953	177.522	121.946	112.667
MCYG_01763	29.9338	39.6115	25.8951	40.2507	23.9753	29.0529	44.9462	51.3849
MCYG_01764	8.3661	12.8386	24.6105	13.4733	22.1139	19.2012	21.2922	29.0243
MCYG_01765	11.5566	85.3545	10.9992	43.2025	7.5654	5.3109	24.1611	114.573
MCYG_01766	1.202	4.4037	6.5729	11.324	5.0242	2.9493	4.0573	16.5226
MCYG_01767	3.7266	3.2784	3.3859	3.3691	6.8896	3.8634	4.8906	4.3292
MCYG_01768	78.4181	63.1506	16.806	24.1191	2.5726	16.1368	36.5695	20.7504
MCYG_01769	57.5442	75.7687	85.5513	77.3122	65.804	52.6717	261.613	172.449
MCYG_01770	21.4509	16.5139	50.6395	33.5852	75.271	25.6946	149.064	133.08
MCYG_01771	8.5588	10.3008	12.5848	13.7416	15.7734	13.8869	18.9204	21.4335
MCYG_01772	59.7518	52.5	74.6712	33.4488	56.6533	47.8018	36.8508	38.3512
MCYG_01773	25.6317	22.9627	14.4659	8.5525	14.0129	9.8071	12.1292	9.0536
MCYG_01774	15.519	13.3901	15.1529	9.0303	11.0788	8.1579	21.7434	24.0185
MCYG_01775	37.5716	33.0773	100.197	67.156	146.464	69.3851	98.3387	84.7041
MCYG_01776	53.6766	41.6262	40.7712	33.405	67.0576	30.0659	143.721	80.2299
MCYG_01777	41.0657	59.9029	36.677	57.9182	55.5877	38.3509	21.2531	39.7952
MCYG_01778	72.5012	45.6233	45.0023	40.3648	99.2599	45.7638	45.0944	37.8924
MCYG_01779	11.3709	5.7482	9.9538	7.0962	14.3578	4.9512	10.3208	7.0095
MCYG_01780	0	0.1462	1.4723	0.401	0.8646	0.8715	1.3893	0.9309
MCYG_01781	114.314	42.6657	4.2045	5.8437	10.702	1.9789	13.1275	4.8346
MCYG_01782	105.336	71.0261	153.77	198.562	138.611	159.321	142.973	134.396
MCYG_01783	67.2623	94.0568	141.784	150.799	179.18	154.6	94.6866	101.857
MCYG_01784	65.8587	34.9254	82.0393	84.4509	48.8476	69.3306	71.0087	90.4142
MCYG_01785	68.4776	63.3699	96.4546	76.9828	78.852	83.8376	70.1255	63.1752
MCYG_01786	22.325	23.7774	47.8184	28.3541	32.2326	27.2179	26.6534	25.0084
MCYG_01787	3874.12	3309.85	472.217	232.28	268.865	358.721	4223.96	1216.78
MCYG_01788	5.693	5.6787	2.7349	3.2274	4.9922	5.4723	11.0611	7.4489
MCYG_01789	14.4322	11.3702	32.1697	26.5546	20.905	22.3314	45.7971	29.4278
MCYG_01790	136.312	153.482	118.981	96.0606	129.472	125.068	137.613	95.8252
MCYG_01791	137.169	117.374	91.314	89.3767	59.5843	68.932	125.736	105.837
MCYG_01792	145.174	98.9377	92.0767	80.4745	149.662	118.902	128.691	70.5552
MCYG_01793	83.724	65.0946	71.1568	52.1996	83.9891	43.2057	106.257	60.3743
MCYG_01794	5.4029	13.2861	27.7299	19.4509	41.6991	26.2948	18.4741	11.6721
MCYG_01795	31.7676	46.6978	69.7106	43.6664	123.41	63.4477	55.85	34.9647
MCYG_01796	310.133	170.798	71.6098	31.7991	458.259	82.4864	41.9631	29.8862
MCYG_01797	38.8913	12.8666	29.0978	15.9251	90.8333	16.6523	23.5963	17.2127
MCYG_01798	24.1351	19.6608	36.4996	33.3254	32.1421	27.7915	20.2769	24.1686
MCYG_01799	137.562	202.059	149.332	148.149	96.8623	130.474	103.548	117.463
MCYG_01800	89.5982	109.041	80.3001	64.0276	50.7156	63.0105	64.6495	44.1364
MCYG_01801	53.0036	42.8019	85.0446	82.3644	65.4181	71.4772	72.2258	78.5907
MCYG_01802	95.0677	116.175	107.578	171.69	117.773	126.657	96.5653	97.4514
MCYG_01803	32.8596	87.5018	108.097	203.395	42.4128	106.88	44.553	204.996
MCYG_01804	66.4297	240.785	745.556	1379.65	142.065	1125.06	73.7544	1132.61
MCYG_01805	11.4712	50.6717	32.2675	87.5723	5.7044	76.0331	9.7675	55.5814
MCYG_01806	5.6584	3.5557	6.2157	6.4217	5.1535	4.8369	12.7112	8.275
MCYG_01807	12.0203	11.6508	23.5456	20.8707	33.6387	15.9105	54.3666	38.9354
MCYG_01808	28.5845	19.3014	19.1884	16.5677	36.104	13.3803	13.809	15.3299
MCYG_01809	33.1118	38.9724	29.5734	26.8682	37.0401	17.4615	27.0124	25.6487
MCYG_01810	35.8268	23.1933	63.832	41.6062	48.0391	45.653	41.7493	42.8164
MCYG_01811	149.673	98.5766	74.6422	35.2649	64.1431	43.7168	247.036	74.8931
MCYG_01812	6.0668	3.7979	1.6368	1.9996	3.268	2.0588	1.2842	1.1277
MCYG_01813	31.7085	58.9965	21.8297	22.0153	44.5027	24.745	17.1298	22.7369
MCYG_01814	24.8477	18.8963	5.1522	9.2228	10.9043	5.9192	10.6841	13.2909
MCYG_01815	17.8621	18.3256	19.5467	21.6174	10.841	19.6698	17.8736	19.7528
MCYG_01816	17.8701	8.7383	38.4721	23.4883	41.0193	25.4021	28.9414	41.1453
MCYG_01817	272.65	302.005	332.422	277.722	455.06	266.936	805.936	484.789
MCYG_01818	13.9864	12.7388	16.1758	13.9434	61.8865	16.9148	20.2155	15.2116
MCYG_01819	114.445	81.6493	55.4891	41.45	36.9831	55.954	62.4878	47.9679
MCYG_01820	23.6063	15.4673	200.536	70.8419	123.211	68.8765	143.166	104.918
MCYG_01821	132.827	162.521	168.597	100.824	139.368	128.263	121.893	88.9902
MCYG_01822	98.9296	63.3548	74.3291	60.4786	49.3437	46.0139	80.0347	65.2615
MCYG_01823	10.8333	13.727	38.6376	29.5166	35.5422	21.6871	19.9174	12.9636
MCYG_01824	386.223	370.452	221.637	311.163	324.85	334.137	220.788	220.7
MCYG_01825	1092.32	1137.41	462.604	672.207	309.799	489.151	439.242	469.577
MCYG_01826	30.5996	48.5235	169.491	44.5724	56.0705	43.9035	117.997	121.017
MCYG_01827	127.894	128.994	99.5767	114.052	102.709	86.557	61.6913	78.5732
MCYG_01828	86.6459	94.6641	64.8545	72.7245	64.0477	75.9821	54.5247	40.602
MCYG_01829	17.4083	38.4089	29.1464	19.6732	66.7274	27.0288	21.5331	12.5058
MCYG_01830	37.8307	34.3813	26.309	37.6905	14.3335	23.2058	26.628	26.2622
MCYG_01831	13.6385	18.4858	26.6398	25.3365	5.1855	23.9839	28.7658	28.6594
MCYG_01832	0.6675	0.8724	5.0106	2.8535	10.8776	2.5261	3.2449	3.6825
MCYG_01833	4.0891	2.7898	11.4415	7.1833	14.2019	1.3954	9.4512	12.0498
MCYG_01834	74.0102	64.8682	63.9518	48.1304	152.819	56.5352	101.452	67.2552
MCYG_01835	8.72	4.5443	6.9905	5.3728	6.7615	5.3033	12.2928	7.8489
MCYG_01836	0.8355	1.1424	1.115	2.0433	2.0872	1.0644	0.861	1.4652
MCYG_01837	103.116	85.4991	126.53	114.412	135.348	131.011	169.309	105.265
MCYG_01838	35.4196	43.4135	49.8325	50.9292	73.7277	64.0407	55.0969	45.1812
MCYG_01839	341.419	443.67	297.649	313.195	1948.99	388.935	620.019	346.601
MCYG_01840	14.6135	18.4709	37.1272	49.1362	24.3994	28.0834	31.1417	30.4914
MCYG_01841	49.6397	45.5504	66.9179	56.5315	58.6171	58.8403	43.5903	48.4979
MCYG_01842	19.0051	29.2828	22.1167	14.0468	18.1451	15.1124	18.1939	15.9519
MCYG_01843	19.6042	28.5378	25.5593	23.5966	23.7361	26.6736	22.8626	25.8506
MCYG_01844	3.7466	3.1561	12.3675	8.0996	12.5876	7.4748	10.7713	10.4251
MCYG_01845	14.7194	17.2057	19.001	17.0539	20.2858	20.4256	22.451	17.2723
MCYG_01846	6.3487	4.794	19.221	11.7534	19.4573	15.7817	15.6239	19.9878
MCYG_01847	192.285	129.4	163.514	181.725	150.666	257.803	174.884	183.143
MCYG_01848	6.4356	9.3626	6.5357	7.0375	7.6556	6.1384	4.9431	5.716
MCYG_01849	10.4666	7.5528	7.5245	6.9243	12.244	7.7716	10.8888	14.3737
MCYG_01850	135.586	104.469	34.8743	23.2373	9.7609	23.019	24.14	21.1827
MCYG_01851	15.4148	6.6393	14.2023	8.5805	12.3544	7.7143	10.0495	6.9388
MCYG_01852	9.7197	9.0431	10.2565	9.003	21.1975	6.4869	17.481	8.3134
MCYG_01853	23.7163	23.3668	25.2458	22.9478	17.8224	18.3084	20.8591	30.405
MCYG_01854	14.2168	23.6531	32.4692	20.3845	36.5419	32.6611	26.7239	19.3423
MCYG_01855	27.6739	32.1281	74.321	97.3951	183.536	59.1465	45.4202	47.2527
MCYG_01856	124.566	102.236	112.21	105.253	115.082	104.845	99.2721	100.247
MCYG_01857	5.3937	5.8661	17.8932	13.0536	16.7646	13.7546	13.7525	11.3723
MCYG_01858	201.833	289.611	130.568	182.679	93.2195	298.882	110.516	129.518
MCYG_01859	479.244	582.902	273.233	226.898	164.346	204.927	555.167	328.513
MCYG_01860	13.3147	14.5344	21.8393	17.8502	14.659	14.8862	12.9055	17.12
MCYG_01861	7.987	5.996	33.2781	25.114	46.0803	22.1669	25.2004	30.8196
MCYG_01862	21.885	12.4406	64.4669	35.8118	51.4042	34.2849	50.3299	48.1915
MCYG_01863	281.725	263.028	192.971	169.879	337.376	232.225	334.189	190.613
MCYG_01864	25.6925	22.618	40.518	25.6608	40.2122	25.8127	54.0763	35.1147
MCYG_01865	78.2249	175.248	381.353	419.585	1929.43	406.355	384.654	169.325
MCYG_01866	18.1882	25.1654	33.3043	36.743	101.134	33.2015	38.1345	19.2343
MCYG_01867	70.7946	74.4671	86.9784	88.6391	33.242	69.508	59.4707	74.0104
MCYG_01868	4.9884	2.2987	4.5818	1.8564	19.1619	5.4852	1.7026	2.0039
MCYG_01869	152.603	86.1488	74.6064	63.2425	88.7165	60.2858	105.199	87.5525
MCYG_01870	26.4856	23.2506	37.4984	23.356	38.5533	27.4046	43.974	32.3789
MCYG_01871	92.5119	40.2812	94.1846	74.3498	81.9909	70.6008	63.7636	69.2568
MCYG_01872	257.851	463.654	594.484	168.713	874.097	212.301	531.467	345.961
MCYG_01873	19.5229	34.4405	40.0015	32.5576	33.6727	33.9517	65.7369	48.1494
MCYG_01874	41.0236	69.1942	60.6822	47.2117	109.633	64.086	70.2126	46.0961
MCYG_01875	94.2862	137.328	80.203	80.5743	100.541	97.2766	84.4951	82.9447
MCYG_01876	26.3274	18.5798	19.4821	10.931	25.0847	14.6031	17.5173	20.8082
MCYG_01877	62.7755	61.9405	62.0783	29.339	47.2217	44.9933	112.394	57.0872
MCYG_01878	10.7703	18.2735	29.1164	27.5098	35.0731	29.4865	26.4881	21.1557
MCYG_01879	26.9397	38.4127	64.165	54.2936	392.901	87.5027	48.2614	30.3113
MCYG_01880	4.1174	3.2285	14.333	6.1069	13.4002	6.6372	11.6211	6.1996
MCYG_01881	135.815	86.053	75.7749	62.1956	52.6894	57.3151	47.3188	45.7239
MCYG_01882	19.8584	23.1426	6.5207	6.2243	3.0871	11.1619	6.7044	7.5035
MCYG_01883	15.348	14.3862	43.863	24.1181	32.751	37.3595	33.2846	41.8087
MCYG_01884	14.5411	20.5101	34.2798	23.0113	8.4	22.1675	15.214	18.6805
MCYG_01885	21.3795	50.4835	53.0843	79.7231	14.4806	148.146	28.9657	109.896
MCYG_01886	5.8673	23.8233	46.7879	39.8873	17.9186	30.6528	37.7885	37.2951
MCYG_01887	96.2205	93.6246	108.041	66.8182	372.315	225.567	152.669	83.0984
MCYG_01888	51.962	44.7209	222.653	97.8414	465.82	226.798	257.196	162.386
MCYG_01889	88.332	31.3853	33.3553	35.8231	480.349	163.462	42.9072	31.2835
MCYG_01890	1.9843	0.2347	0.765	0.3756	2.2216	0.2187	1.8915	0.92
MCYG_01891	14.9246	17.8675	33.3217	27.4435	41.5477	27.2128	39.0629	28.0813
MCYG_01892	4.2258	5.6903	8.4073	8.2908	10.3231	7.578	10.6609	7.4345
MCYG_01893	17.7029	15.4714	12.3118	11.2994	25.7769	11.0984	20.4552	17.7597
MCYG_01894	9.332	10.9245	20.2563	12.5689	24.7495	15.7393	14.8656	15.8269
MCYG_01895	80.6643	89.7784	79.6479	78.4664	63.3763	69.6872	99.8542	66.322
MCYG_01896	18.3899	18.8453	18.4013	39.2076	15.6709	37.7236	22.2384	23.3442
MCYG_01897	8.7398	6.2487	28.8126	35.2667	12.7071	26.5635	23.7264	27.0754
MCYG_01898	39.7892	52.591	49.9423	73.9868	32.7071	68.1821	48.3922	51.3132
MCYG_01899	9.3806	19.7712	26.1227	40.216	49.9258	23.1733	30.4608	21.0509
MCYG_01900	8.8509	6.8596	49.4645	17.5255	11.2966	15.5119	32.142	35.2434
MCYG_01901	58.6175	58.9356	56.0746	30.5711	17.5552	38.2683	60.669	55.0663
MCYG_01902	310.915	344.842	547.296	690.81	523.627	697.898	355.213	533.732
MCYG_01903	79.9536	71.6754	73.037	49.2924	132.845	45.3803	128.694	65.6257
MCYG_01904	127.072	133.754	104.117	77.7073	87.8143	101.492	112.301	94.0747
MCYG_01905	24.5359	14.6605	29.9047	22.6229	13.176	25.0601	26.4492	26.5212
MCYG_01906	205.747	193.389	110.126	129.231	115.361	246.476	200.165	153.85
MCYG_01907	2.3102	0.5956	1.7646	1.8109	0.8808	1.0765	1.1815	0.5982
MCYG_01908	11.0432	5.5785	8.4638	7.8244	5.8828	6.0765	5.825	5.1627
MCYG_01909	91.3878	79.1408	134.381	179.947	47.413	108.841	149.192	121.376
MCYG_01910	10.5986	13.1028	31.4772	23.2275	44.3939	29.9478	25.133	17.7921
MCYG_01911	305.649	542.839	198.002	296.933	81.0364	377.301	147.507	187.325
MCYG_01912	23.5984	13.5337	27.7032	19.1615	31.9391	27.3942	24.1838	31.5289
MCYG_01913	5.9237	4.8529	10.3263	9.0771	3.5233	5.4259	19.1443	18.2647
MCYG_01914	2.217	2.9257	1.7337	1.0192	2.967	1.7134	1.0364	1.1604
MCYG_01915	4.9082	2.7227	35.8976	15.7941	40.3672	27.1647	23.8171	22.1214
MCYG_01916	35.8254	38.8695	54.2391	65.9804	111.061	259.268	87.9512	89.2999
MCYG_01917	58.0348	46.5244	50.228	42.5636	29.7185	39.4557	22.991	28.8208
MCYG_01918	36.8761	46.9659	54.57	49.2817	50.6174	45.5427	35.3946	35.9775
MCYG_01919	90.6485	77.8081	102.316	89.8382	125.417	76.569	126.096	74.6372
MCYG_01920	42.2003	49.9094	56.3936	65.7574	34.1734	36.8972	43.591	50.384
MCYG_01921	150.259	170.498	117.265	346.207	48.3198	137.574	114.683	106.838
MCYG_01922	14.2168	9.0861	76.3961	121.743	23.4014	42.5973	64.8667	65.6895
MCYG_01923	26.0005	32.8569	40.7878	58.1543	52.3533	40.6396	38.6226	28.4361
MCYG_01924	283.77	266.203	323.198	214.653	749.157	541.573	396.85	233.083
MCYG_01925	230.021	151.827	103.597	146.651	43.4182	105.691	113.528	133.601
MCYG_01926	680.587	565.377	232.427	226.409	234.93	355.705	264.074	204.366
MCYG_01927	142.168	148.33	107.337	141.631	70.8696	106.822	92.6821	106.278
MCYG_01928	24.6596	27.7579	27.5793	22.7584	21.2037	22.2973	18.2991	22.3671
MCYG_01929	6.0183	8.816	9.7952	11.3964	9.198	6.1009	6.6907	18.7696
MCYG_01930	705.138	316.837	322.125	256.003	230.768	381.359	725.629	418.448
MCYG_01931	38.8007	53.7928	42.1705	36.0916	126.118	56.0554	59.9555	48.1319
MCYG_01932	83.4053	77.0871	73.5274	32.0813	237.746	74.6375	53.8297	43.0516
MCYG_01933	32.0309	22.213	52.7737	37.0949	25.1823	42.6241	34.5024	42.8854
MCYG_01934	13.8116	7.6501	12.1953	10.0561	13.626	3.4554	33.4374	13.3832
MCYG_01935	2.9895	0.7793	7.3224	4.5301	13.4347	3.3192	28.8468	18.7626
MCYG_01936	447.566	742.051	310.836	397.98	606.794	443.444	320.895	221.121
MCYG_01937	30.1569	17.684	34.7145	25.4922	16.3698	25.9492	40.7362	32.5872
MCYG_01938	556.939	677.812	370.589	369.608	324.384	402.031	309.662	328.99
MCYG_01939	7.2145	5.4998	23.8027	16.884	34.3534	19.0804	16.5949	17.5975
MCYG_01940	24.703	51.1947	43.928	44.555	130.138	54.2643	25.6615	20.8608
MCYG_01941	26.2239	43.2299	87.6366	61.1938	57.0066	64.2462	42.8119	38.4261
MCYG_01942	15.7284	26.9039	53.7299	96.9292	21.7474	56.8125	39.4038	36.3244
MCYG_01943	25.128	21.2113	108.8	34.5101	102.809	19.7548	31.0072	51.4984
MCYG_01944	213.252	367.707	222.497	219.981	256.743	233.55	180.432	160.618
MCYG_01945	237.106	270.05	180.111	257.765	101.774	156.778	115.306	124.398
MCYG_01946	5.151	2.8563	20.6827	13.1169	19.6081	11.5108	13.6204	15.163
MCYG_01947	472.355	516.841	404.352	363.06	885.132	796.147	492.09	323.939
MCYG_01948	15.6897	8.6118	18.1232	12.7693	16.4263	8.9987	19.7578	20.9782
MCYG_01949	82.267	48.4815	21.6043	23.7446	25.4865	18.9814	27.7196	23.9169
MCYG_01950	114.309	103.427	148.471	139.644	220.396	175.476	136.864	143.201
MCYG_01951	17.606	17.9965	15.7779	15.9847	35.3423	19.0769	17.2527	12.7201
MCYG_01952	17.2091	35.5089	26.2447	26.508	46.9776	27.7431	35.0867	24.9258
MCYG_01953	68.9418	105.54	143.568	155.718	260.475	152.179	89.8785	91.4581
MCYG_01954	131.819	301.67	284.775	321.308	237.75	336.236	176.467	174.366
MCYG_01955	29.3771	32.4471	68.1578	59.7856	62.3676	36.0774	120.954	108.957
MCYG_01956	262.252	405.111	80.3848	105.065	79.3603	79.9518	189.696	133.209
MCYG_01957	80.7413	152.066	89.1354	49.0769	122.288	74.6685	59.2492	40.6834
MCYG_01958	0.7572	1.6813	4.0227	3.2924	2.4584	3.3221	2.2418	2.5644
MCYG_01959	2.0604	2.2658	4.987	4.2327	0.9574	5.1873	2.729	2.918
MCYG_01960	9.6685	7.4847	8.7082	6.0097	7.6946	3.759	15.8247	9.3913
MCYG_01961	58.8848	56.8456	38.088	36.6678	42.4194	39.8884	39.6506	34.034
MCYG_01962	9.7962	14.097	35.6391	30.454	18.5726	28.5864	11.3212	11.6721
MCYG_01963	56.7068	40.574	280.723	271.859	161.816	242.593	170.094	192.711
MCYG_01964	28.0248	52.5226	33.0017	22.852	36.0986	20.5743	20.0079	17.0645
MCYG_01965	96.3453	88.5989	65.4517	80.8386	79.6096	68.1315	60.3757	45.7238
MCYG_01966	19.195	13.5438	40.1962	28.8416	31.8962	36.9343	25.2768	28.6471
MCYG_01967	45.8565	53.1047	32.5719	28.0093	20.2472	30.585	33.2522	31.8073
MCYG_01968	50.0574	48.2852	41.5941	42.4895	47.0406	46.2266	51.419	46.5006
MCYG_01969	152.526	287.702	13.4999	11.7853	18.637	22.3182	82.4236	38.1416
MCYG_01970	11.1638	9.3919	6.3798	5.3415	8.2663	6.8298	13.6324	5.836
MCYG_01971	78.6132	94.4025	51.1467	50.8995	52.7291	66.4108	36.0086	42.9795
MCYG_01972	37.5271	17.0279	62.2595	57.8085	32.2534	50.5392	40.2532	56.6066
MCYG_01973	112.55	77.1995	61.8737	68.216	8.9198	54.5369	43.838	63.0884
MCYG_01974	11.7086	11.9395	7.1412	7.8314	117.202	4.8033	9.4075	5.4397
MCYG_01975	9.5892	10.0145	10.0257	6.1715	51.4423	12.1474	13.4446	11.6111
MCYG_01976	0.236	0.2373	0.3937	0.3689	30.0114	0.3714	0.2157	0.3953
MCYG_01977	1.2234	1.1653	0.6521	1.3912	45.6117	0.4343	1.7123	1.459
MCYG_01978	9.7449	13.8913	7.834	10.0947	75.7068	9.7791	6.6839	6.3786
MCYG_01979	7.3519	7.5801	14.7029	14.0354	23.02	11.3529	13.1145	14.2902
MCYG_01980	2.6258	2.8297	6.4075	3.2164	4.4702	4.566	6.1935	4.8563
MCYG_01981	23.9632	24.0932	26.5544	27.8638	9.2225	27.9945	18.7011	20.4344
MCYG_01982	8.5434	7.1134	24.6153	14.7586	46.7659	21.8092	23.5186	22.4565
MCYG_01983	12.9939	13.5767	10.5498	7.1036	12.5627	15.1798	10.7085	12.9334
MCYG_01984	7.7008	13.169	6.2742	7.776	10.4134	7.5223	6.7825	4.6688
MCYG_01985	4.5454	6.4705	7.3468	8.7823	5.2331	6.7033	6.8443	6.6508
MCYG_01986	47.9969	36.8803	7.4205	10.9623	62.9229	6.2607	25.9395	11.934
MCYG_01987	12.0216	16.758	31.9017	36.1215	49.0156	20.5212	26.4722	41.8822
MCYG_01988	29.022	55.561	73.996	88.4194	62.001	59.7379	29.1074	58.5955
MCYG_01989	0.5608	2.8193	7.6015	4.834	7.5887	2.2591	8.7387	4.4893
MCYG_01990	2.5436	9.792	18.8955	22.4803	5.6973	7.2301	5.0561	28.6158
MCYG_01991	1.2368	1.7017	3.6068	4.2193	2.052	1.4147	3.0565	1.3468
MCYG_01992	58.9212	40.4649	81.2327	79.4388	39.8229	58.2386	57.3812	77.0698
MCYG_01993	50.9012	39.3935	70.8372	51.6616	56.2473	54.2079	64.8933	57.0474
MCYG_01994	36.896	51.22	37.0068	32.7553	24.8646	47.1842	59.4254	54.0251
MCYG_01995	6.2837	2.8079	27.2721	17.1311	24.1117	33.6836	52.8546	24.7199
MCYG_01996	9.9884	12.9996	59.675	59.6919	20.2983	38.5508	40.9966	32.3648
MCYG_01997	3.1786	5.8106	8.694	8.9664	4.8553	3.519	3.8722	2.9892
MCYG_01998	4.4395	2.7832	5.2796	4.2177	2.6406	4.5144	7.6971	4.8026
MCYG_01999	0.6154	0.7838	2.5912	2.2917	2.3184	1.3145	1.3298	0.5962
[truncated: 6,800 more rows]
