# Supplementary material for: RNA-Seq Analysis of the Effect of Zinc Deficiency on Microsporum canis, ZafA Gene Is Important for Growth and Pathogenicity
Source: Front Cell Infect Microbiol. 2021 Sep 16;11:727665. doi: 10.3389/fcimb.2021.727665 (PMC8481874; doi:10.3389/fcimb.2021.727665)
Supplement: Supplementary Material 1 — The concentration, purity and integrity of RNA. [file DataSheet_1.zip › Supplementary Material 4.xls]

## Sheet: NORM-vs-Zn200.DESeq
GeneID	baseMean	log2Fold	pvalue	qvalue	Diff
MCYG_02183	12534.2	-5.99946	1.43266e-63	1.24627e-59	Down
MCYG_08174	2006.5	-3.2778	5.24709e-42	2.28222e-38	Down
MCYG_00880	1964.09	3.30215	7.37447e-41	2.13835e-37	Up
MCYG_04541	732.211	4.73376	5.41864e-36	1.17842e-32	Up
MCYG_04560	1663.58	-2.57443	4.44879e-33	7.74e-30	Down
MCYG_02505	885.87	3.41885	2.58111e-32	3.74219e-29	Up
MCYG_05771	300743	-4.10921	7.84981e-32	9.75507e-29	Down
MCYG_02658	3204.3	-2.93603	5.72615e-31	6.22647e-28	Down
MCYG_02184	1597.06	-5.46805	3.09414e-30	2.99066e-27	Down
MCYG_01190	1504.64	-3.72118	4.03428e-28	3.50942e-25	Down
MCYG_00683	1423.42	2.72647	1.39674e-27	1.10457e-24	Up
MCYG_04543	2993.13	5.01084	5.31536e-27	3.85319e-24	Up
MCYG_02504	7584.4	3.68065	6.44969e-27	4.31584e-24	Up
MCYG_01969	1142.73	-3.89898	6.20372e-26	3.85473e-23	Down
MCYG_06138	7553.63	-4.16038	7.66321e-26	4.44415e-23	Down
MCYG_07519	2937.46	3.07643	2.94092e-25	1.59894e-22	Up
MCYG_03529	721.992	4.43167	7.41457e-23	3.79408e-20	Up
MCYG_04389	424.759	-3.36157	9.38668e-22	4.53637e-19	Down
MCYG_03639	1707.12	-2.80603	1.32739e-21	6.07733e-19	Down
MCYG_00714	4092.82	2.72902	1.62209e-21	6.71933e-19	Up
MCYG_02994	864.018	-3.64746	1.56522e-21	6.71933e-19	Down
MCYG_02705	4353.19	2.35398	5.10548e-21	2.01875e-18	Up
MCYG_02497	1874.33	3.19405	1.47706e-20	5.5865e-18	Up
MCYG_04803	183.8	-2.95405	2.96906e-20	1.07616e-17	Down
MCYG_05216	580.448	3.55212	8.54548e-20	2.97349e-17	Up
MCYG_05256	7914.59	-2.8769	1.12557e-18	3.76591e-16	Down
MCYG_06064	6582.74	-2.44135	1.69867e-18	5.47286e-16	Down
MCYG_02558	2329.81	-3.07374	3.53721e-18	1.09893e-15	Down
MCYG_06825	1399.64	3.18836	3.78983e-18	1.13682e-15	Up
MCYG_01022	1762.14	3.33962	4.68436e-18	1.35831e-15	Up
MCYG_04643	532.394	-2.12918	5.4999e-17	1.54334e-14	Down
MCYG_08567	1772.23	-3.23931	2.78486e-16	7.57047e-14	Down
MCYG_04966	1636.87	-3.57972	2.94025e-16	7.75067e-14	Down
MCYG_03316	2250.27	-1.84686	4.3397e-16	1.11033e-13	Down
MCYG_03540	715.32	-2.51141	5.571e-16	1.38463e-13	Down
MCYG_01569	996.684	3.66018	8.16097e-16	1.97201e-13	Up
MCYG_01787	28599	-3.43582	1.12953e-15	2.65561e-13	Down
MCYG_03941	1482.58	2.0989	1.47128e-15	3.36807e-13	Up
MCYG_05608	26658.2	4.9492	1.56486e-15	3.49043e-13	Up
MCYG_03992	184.239	3.13299	2.32416e-15	5.05446e-13	Up
MCYG_10519	86.9797	-3.00962	4.86961e-15	1.03319e-12	Down
MCYG_03534	916.79	3.16619	7.25248e-15	1.50213e-12	Up
MCYG_07837	44657.8	-3.4836	7.50538e-15	1.51836e-12	Down
MCYG_07841	8952.27	5.21519	1.00678e-14	1.99045e-12	Up
MCYG_02609	1785.58	2.73063	1.41647e-14	2.67867e-12	Up
MCYG_07522	318.556	3.47235	1.41515e-14	2.67867e-12	Up
MCYG_07931	7098.98	-4.03075	1.92183e-14	3.55701e-12	Down
MCYG_07161	1108.29	-3.596	2.01698e-14	3.65536e-12	Down
MCYG_02984	1573.94	2.625	2.17749e-14	3.86571e-12	Up
MCYG_05159	602.926	-2.50987	4.7384e-14	8.24388e-12	Down
MCYG_00681	426.152	-3.04089	5.59117e-14	9.53679e-12	Down
MCYG_05174	65.222	-2.95314	7.6874e-14	1.28601e-11	Down
MCYG_07260	2671.25	-4.57357	8.27151e-14	1.35762e-11	Down
MCYG_04688	126.535	3.07856	9.56507e-14	1.54086e-11	Up
MCYG_04143	1576.99	1.69071	1.30626e-13	2.06604e-11	Up
MCYG_03491	5507.85	2.15589	1.5397e-13	2.38359e-11	Up
MCYG_04460	359.246	3.15263	1.56184e-13	2.38359e-11	Up
MCYG_07241	2024.08	1.9972	1.75063e-13	2.62565e-11	Up
MCYG_08083	435.501	2.21911	2.01622e-13	2.97273e-11	Up
MCYG_02010	1167.99	2.26884	3.14584e-13	4.56094e-11	Up
MCYG_06017	2024.55	2.45377	3.60473e-13	5.14058e-11	Up
MCYG_06225	10311	3.01304	3.79327e-13	5.3222e-11	Up
MCYG_03538	1762.08	-2.15206	4.15517e-13	5.73743e-11	Down
MCYG_04545	1810.78	2.91366	4.53191e-13	6.15986e-11	Up
MCYG_00584	795.918	-2.7993	4.75485e-13	6.36345e-11	Down
MCYG_05378	116.319	-2.9238	5.56358e-13	7.33296e-11	Down
MCYG_05901	2183.91	2.05253	5.8614e-13	7.6102e-11	Up
MCYG_03825	752.578	2.20605	6.09864e-13	7.80177e-11	Up
MCYG_02181	865.857	-2.44227	7.42544e-13	9.36144e-11	Down
MCYG_05742	103.255	-2.79338	1.02546e-12	1.27436e-10	Down
MCYG_03347	6282.14	2.67935	1.27501e-12	1.56216e-10	Up
MCYG_07289	2208.65	-2.51081	1.46948e-12	1.77541e-10	Down
MCYG_07819	421.486	2.82229	1.71922e-12	2.0487e-10	Up
MCYG_00475	342.116	-2.31749	2.08952e-12	2.45631e-10	Down
MCYG_03120	3031.27	2.02555	2.162e-12	2.47463e-10	Up
MCYG_07888	413.752	-2.2771	2.14886e-12	2.47463e-10	Down
MCYG_01380	787.406	1.7191	2.38336e-12	2.69258e-10	Up
MCYG_08186	4492.11	-2.31662	3.2889e-12	3.66796e-10	Down
MCYG_01009	819.987	1.86953	3.72728e-12	4.10426e-10	Up
MCYG_00392	1553.51	2.29212	3.91777e-12	4.26009e-10	Up
MCYG_04486	7271.23	2.30799	3.97102e-12	4.26468e-10	Up
MCYG_04544	5767.27	2.53096	4.19498e-12	4.45026e-10	Up
MCYG_07040	318.202	2.83706	4.30473e-12	4.51167e-10	Up
MCYG_03425	297.352	2.78634	4.46366e-12	4.62255e-10	Up
MCYG_00966	1449.68	1.50548	4.67985e-12	4.78942e-10	Up
MCYG_01156	878.786	-2.09241	5.872e-12	5.9396e-10	Down
MCYG_01153	1090.58	-2.87345	6.70902e-12	6.70824e-10	Down
MCYG_04920	715.928	3.47122	6.99549e-12	6.9152e-10	Up
MCYG_04382	1276.81	2.60037	7.56901e-12	7.31587e-10	Up
MCYG_07514	813.436	2.68467	7.49198e-12	7.31587e-10	Up
MCYG_00072	201.964	-2.81414	7.74527e-12	7.32349e-10	Down
MCYG_07623	703.946	2.05128	7.68931e-12	7.32349e-10	Up
MCYG_01378	798.249	-1.88496	8.76961e-12	8.20289e-10	Down
MCYG_10558	15.5488	-4.6964	1.00779e-11	9.32639e-10	Down
MCYG_02106	2155.46	2.16945	1.11326e-11	1.00877e-09	Up
MCYG_07654	1678.7	1.77241	1.10839e-11	1.00877e-09	Up
MCYG_04302	274.188	2.30829	1.16487e-11	1.04466e-09	Up
MCYG_00901	237.556	2.40917	1.2001e-11	1.06527e-09	Up
MCYG_01926	2727.19	-1.59513	1.29663e-11	1.13933e-09	Down
MCYG_01294	142.699	-2.34871	1.36102e-11	1.18395e-09	Down
MCYG_06231	17138.1	-2.17858	1.53915e-11	1.32565e-09	Down
MCYG_03935	237.846	3.07563	1.5742e-11	1.34254e-09	Up
MCYG_02151	2164.88	-1.45542	1.64872e-11	1.39245e-09	Down
MCYG_04314	1229.77	2.9844	1.68292e-11	1.40767e-09	Up
MCYG_00342	2085.87	3.30932	1.70725e-11	1.41442e-09	Up
MCYG_06904	2287.95	2.5722	2.42365e-11	1.989e-09	Up
MCYG_02752	2870.47	-1.63302	2.61785e-11	2.12829e-09	Down
MCYG_04267	494.337	-2.41107	2.72859e-11	2.17943e-09	Down
MCYG_07926	1065.66	-2.49296	2.73086e-11	2.17943e-09	Down
MCYG_03489	4640.38	2.21157	2.80737e-11	2.22012e-09	Up
MCYG_02388	350.112	2.66881	3.16967e-11	2.48405e-09	Up
MCYG_04168	828.073	-1.74956	3.29061e-11	2.55581e-09	Down
MCYG_04778	4763.51	-1.59807	3.81993e-11	2.94067e-09	Down
MCYG_03636	98.6845	2.97545	4.30063e-11	3.28168e-09	Up
MCYG_06694	1304.43	2.25307	4.50236e-11	3.40574e-09	Up
MCYG_03713	5875.92	-2.88972	5.17177e-11	3.87838e-09	Down
MCYG_03851	1331.8	2.10137	5.25625e-11	3.90804e-09	Up
MCYG_01781	1176.11	-3.35023	5.50004e-11	4.05465e-09	Down
MCYG_06255	1690.49	-1.70091	5.74523e-11	4.19981e-09	Down
MCYG_06469	1729.48	1.47546	5.85009e-11	4.22146e-09	Up
MCYG_08307	217.563	2.27911	5.87189e-11	4.22146e-09	Up
MCYG_04585	11509.5	-2.33709	6.77516e-11	4.83091e-09	Down
MCYG_03598	1142.03	1.64006	6.86278e-11	4.8536e-09	Up
MCYG_02185	256.432	-4.32357	7.7151e-11	5.41239e-09	Down
MCYG_03318	1823.11	2.4613	7.89928e-11	5.49727e-09	Up
MCYG_08408	730.798	-1.50621	7.96904e-11	5.5018e-09	Down
MCYG_01956	2424.64	-2.02878	8.31075e-11	5.69253e-09	Down
MCYG_05854	1084.7	2.20639	8.87819e-11	6.0337e-09	Up
MCYG_07637	6918.37	-2.34804	1.00076e-10	6.74853e-09	Down
MCYG_04844	737.303	2.09123	1.45734e-10	9.75188e-09	Up
MCYG_04802	1275.16	2.2971	1.5902e-10	1.05596e-08	Up
MCYG_08089	5724.27	-2.08763	1.74308e-10	1.14871e-08	Down
MCYG_02496	180.791	2.64773	1.76144e-10	1.15209e-08	Up
MCYG_00922	993.067	-1.55155	1.809e-10	1.17437e-08	Down
MCYG_08660	5837.85	-3.13197	1.85714e-10	1.19669e-08	Down
MCYG_00970	229.967	3.30147	1.98564e-10	1.25167e-08	Up
MCYG_05884	594.976	2.54026	1.96892e-10	1.25167e-08	Up
MCYG_07449	5141.8	1.92102	1.97605e-10	1.25167e-08	Up
MCYG_01274	967.752	2.08978	2.134e-10	1.33552e-08	Up
MCYG_03841	1374.2	1.52229	2.24978e-10	1.3945e-08	Up
MCYG_05563	4620.82	-2.57341	2.26031e-10	1.3945e-08	Down
MCYG_08243	198.697	-2.38588	2.56039e-10	1.56851e-08	Down
MCYG_08031	365.531	-2.11305	2.6576e-10	1.61667e-08	Down
MCYG_05134	267.642	-2.16665	3.33402e-10	2.01407e-08	Down
MCYG_04108	1702.26	2.84565	3.43764e-10	2.06235e-08	Up
MCYG_04798	171.244	2.41606	4.70234e-10	2.80176e-08	Up
MCYG_08197	3226.13	-2.38829	4.7796e-10	2.82842e-08	Down
MCYG_04497	2877.03	1.5976	5.53352e-10	3.25244e-08	Up
MCYG_02013	1720.97	-3.32201	5.88999e-10	3.43873e-08	Down
MCYG_05293	542.793	-2.54365	6.36803e-10	3.69303e-08	Down
MCYG_10523	12.6864	-4.38788	7.85732e-10	4.52655e-08	Down
MCYG_07807	1576.62	1.95091	7.92181e-10	4.53367e-08	Up
MCYG_00907	1296.81	1.95861	8.67968e-10	4.93494e-08	Up
MCYG_07611	577.472	2.51835	9.37186e-10	5.29388e-08	Up
MCYG_00110	5531.98	2.96247	9.70108e-10	5.4445e-08	Up
MCYG_04598	4167.26	-2.18861	1.00718e-09	5.61633e-08	Down
MCYG_07652	477.86	2.2888	1.1114e-09	6.15803e-08	Up
MCYG_07668	1996.66	1.47568	1.1709e-09	6.44663e-08	Up
MCYG_01484	3428.1	-1.97682	1.19814e-09	6.55512e-08	Down
MCYG_06875	1712.23	1.38393	1.2818e-09	6.96898e-08	Up
MCYG_04466	129.089	-2.72344	1.35276e-09	7.26397e-08	Down
MCYG_07840	14855.6	4.53583	1.34491e-09	7.26397e-08	Up
MCYG_05621	153.835	2.57591	1.43157e-09	7.63999e-08	Up
MCYG_02286	5078.7	-3.5357	1.45903e-09	7.73908e-08	Down
MCYG_03691	5414.44	-2.5989	1.49182e-09	7.86507e-08	Down
MCYG_06568	1779.88	-1.41734	1.57224e-09	8.23913e-08	Down
MCYG_02117	323.178	2.17068	1.63732e-09	8.52876e-08	Up
MCYG_03459	2101.34	-2.11263	1.78774e-09	9.25689e-08	Down
MCYG_01214	9607.94	-2.26186	1.89378e-09	9.74794e-08	Down
MCYG_04500	465.266	1.70129	1.94997e-09	9.9781e-08	Up
MCYG_02415	76.7686	3.72814	1.97459e-09	1.0045e-07	Up
MCYG_07546	942.707	-1.67521	2.45775e-09	1.24302e-07	Down
MCYG_08414	869.452	-1.91613	2.96653e-09	1.49167e-07	Down
MCYG_05192	878.454	-2.11473	3.20154e-09	1.60059e-07	Down
MCYG_02519	4629.05	-3.60015	3.50548e-09	1.71316e-07	Down
MCYG_02907	1510.04	2.14616	3.47832e-09	1.71316e-07	Up
MCYG_04008	478.612	1.84757	3.50122e-09	1.71316e-07	Up
MCYG_06226	780.778	1.99014	3.4822e-09	1.71316e-07	Up
MCYG_08152	82.1957	2.95314	3.57108e-09	1.73547e-07	Up
MCYG_06719	481.773	3.51508	3.61786e-09	1.74843e-07	Up
MCYG_02870	670.11	1.90655	3.69503e-09	1.77586e-07	Up
MCYG_00720	1902.65	-1.40709	4.02379e-09	1.92324e-07	Down
MCYG_07528	276.29	1.8922	4.30656e-09	2.04715e-07	Up
MCYG_01420	219.015	2.27981	4.33248e-09	2.04827e-07	Up
MCYG_08550	138.385	2.90285	4.51709e-09	2.12401e-07	Up
MCYG_03564	392.916	2.48514	4.57421e-09	2.1393e-07	Up
MCYG_06832	9024.47	-3.34885	4.61239e-09	2.14563e-07	Down
MCYG_00370	2392.94	-1.2159	4.68517e-09	2.16789e-07	Down
MCYG_00273	643.531	-1.61589	5.24185e-09	2.41264e-07	Down
MCYG_06203	263.489	1.92305	5.27106e-09	2.41331e-07	Up
MCYG_08557	2346.28	1.59128	5.30101e-09	2.41432e-07	Up
MCYG_06284	122.337	3.05226	5.81255e-09	2.63351e-07	Up
MCYG_02723	726.172	2.65329	5.95752e-09	2.68521e-07	Up
MCYG_04873	2580.65	-2.21626	6.01393e-09	2.69666e-07	Down
MCYG_00813	133.715	-2.40284	6.18092e-09	2.75733e-07	Down
MCYG_01322	2775.44	-1.30375	6.2599e-09	2.77831e-07	Down
MCYG_05167	4308.66	-3.11067	6.69468e-09	2.9562e-07	Down
MCYG_02245	782.895	-2.44192	7.00114e-09	3.07591e-07	Down
MCYG_04542	28131.5	4.41179	7.04773e-09	3.08081e-07	Up
MCYG_08283	3089.6	-1.45865	7.09477e-09	3.08587e-07	Down
MCYG_06007	3541.92	2.00399	7.18245e-09	3.10847e-07	Up
MCYG_01078	466.045	-1.67002	7.26625e-09	3.12916e-07	Down
MCYG_07836	3444.84	-2.46516	7.35409e-09	3.15139e-07	Down
MCYG_01024	54.2256	-3.39446	7.76348e-09	3.29437e-07	Down
MCYG_08184	7925.18	-1.89438	7.75667e-09	3.29437e-07	Down
MCYG_02346	175.726	3.78078	7.84898e-09	3.31448e-07	Up
MCYG_05743	9015.21	-2.46497	8.00615e-09	3.36452e-07	Down
MCYG_01589	656.527	1.83334	8.3372e-09	3.48679e-07	Up
MCYG_01548	4653.21	-1.37384	8.53984e-09	3.55445e-07	Down
MCYG_04016	8068.22	1.58915	9.51377e-09	3.94097e-07	Up
MCYG_03014	1015.79	1.69769	9.87401e-09	4.07081e-07	Up
MCYG_07821	4450.52	-3.0738	9.93093e-09	4.07496e-07	Down
MCYG_04278	1528.71	1.49918	1.05688e-08	4.31632e-07	Up
MCYG_05658	4793.5	3.72833	1.15144e-08	4.68055e-07	Up
MCYG_03528	61.3894	4.15616	1.20563e-08	4.87804e-07	Up
MCYG_02078	1695.52	1.80089	1.2624e-08	5.0841e-07	Up
MCYG_04269	306.954	2.0526	1.27942e-08	5.12889e-07	Up
MCYG_06122	1879.29	2.22584	1.36924e-08	5.46375e-07	Up
MCYG_06946	1017.02	1.61954	1.47708e-08	5.86718e-07	Up
MCYG_01618	1095.27	2.28569	1.53653e-08	6.07558e-07	Up
MCYG_01476	152.933	2.0252	1.5477e-08	6.09207e-07	Up
MCYG_08599	1544.91	-1.66998	1.56098e-08	6.11666e-07	Down
MCYG_03070	2886.44	1.85539	1.62675e-08	6.3458e-07	Up
MCYG_06924	633.466	2.07803	1.64988e-08	6.40727e-07	Up
MCYG_06257	759.857	2.36251	1.7163e-08	6.6356e-07	Up
MCYG_08704	5990.88	2.52938	1.74876e-08	6.73118e-07	Up
MCYG_06725	184.142	-2.23391	1.7852e-08	6.84115e-07	Down
MCYG_00268	1304.79	2.05308	1.85879e-08	6.99985e-07	Up
MCYG_02206	319.673	2.01908	1.85647e-08	6.99985e-07	Up
MCYG_06604	3811.43	1.83185	1.84055e-08	6.99985e-07	Up
MCYG_07010	2060.39	1.54727	1.84714e-08	6.99985e-07	Up
MCYG_04804	44.2352	-2.75581	1.87997e-08	7.01883e-07	Down
MCYG_06323	982.894	-1.99342	1.8773e-08	7.01883e-07	Down
MCYG_06267	3211.21	1.84446	1.91458e-08	7.1175e-07	Up
MCYG_02975	203.388	2.8689	1.9264e-08	7.13095e-07	Up
MCYG_04064	21067	2.00124	1.96876e-08	7.25687e-07	Up
MCYG_02416	632.78	2.64189	1.9884e-08	7.29836e-07	Up
MCYG_03787	945.682	2.15863	2.02537e-08	7.40077e-07	Up
MCYG_07902	1288.94	2.14062	2.03332e-08	7.40077e-07	Up
MCYG_00583	2413.92	-2.66721	2.2667e-08	8.15351e-07	Down
MCYG_00753	465.201	1.68925	2.26825e-08	8.15351e-07	Up
MCYG_03877	459.966	1.99939	2.25824e-08	8.15351e-07	Up
MCYG_08211	2243.64	1.53549	2.36632e-08	8.47103e-07	Up
MCYG_00161	20061.2	4.51106	2.38229e-08	8.49324e-07	Up
MCYG_08471	755.081	2.07093	2.44165e-08	8.66935e-07	Up
MCYG_08685	644.243	-1.94173	2.59804e-08	9.18712e-07	Down
MCYG_08363	5982.72	-2.39813	2.78516e-08	9.80894e-07	Down
MCYG_06269	1534.93	1.85684	2.94078e-08	1.03153e-06	Up
MCYG_02383	1095.02	-2.3275	3.05609e-08	1.0634e-06	Down
MCYG_08697	254.777	2.69506	3.04911e-08	1.0634e-06	Up
MCYG_07943	4671.67	-1.82998	3.07942e-08	1.06725e-06	Down
MCYG_06436	232.965	2.19036	3.17816e-08	1.0971e-06	Up
MCYG_06973	87.5123	-2.05499	3.33662e-08	1.14724e-06	Down
MCYG_04709	771.509	-1.2699	3.50581e-08	1.20067e-06	Down
MCYG_05462	1520.2	1.86952	3.66709e-08	1.25098e-06	Up
MCYG_03870	515.283	1.95733	3.89721e-08	1.32429e-06	Up
MCYG_08056	172.993	-1.68278	3.91799e-08	1.32617e-06	Down
MCYG_01861	614.355	2.01337	4.03348e-08	1.35883e-06	Up
MCYG_05223	1344.56	1.97134	4.04573e-08	1.35883e-06	Up
MCYG_00671	745.058	-3.00954	4.13225e-08	1.38255e-06	Down
MCYG_07427	2259.89	-1.17426	4.29271e-08	1.43074e-06	Down
MCYG_01963	3638.99	1.99307	4.32927e-08	1.43742e-06	Up
MCYG_06772	4436.49	-1.62487	4.42066e-08	1.46218e-06	Down
MCYG_01047	688.927	-1.3465	4.46451e-08	1.46554e-06	Down
MCYG_05798	55.2461	2.52511	4.45309e-08	1.46554e-06	Up
MCYG_01688	1261.17	2.22972	4.49523e-08	1.47008e-06	Up
MCYG_01704	5850.93	-1.65773	4.55774e-08	1.48493e-06	Down
MCYG_04520	1013.75	1.56361	4.82654e-08	1.56665e-06	Up
MCYG_00300	38090.8	-2.2997	4.88017e-08	1.57816e-06	Down
MCYG_08375	996.805	-1.69503	5.15995e-08	1.66246e-06	Down
MCYG_05463	761.944	-1.41084	5.47467e-08	1.75735e-06	Down
MCYG_02261	308.649	-2.28641	5.50257e-08	1.75981e-06	Down
MCYG_01649	538.469	2.38902	5.62625e-08	1.79277e-06	Up
MCYG_04910	434.888	1.62215	5.66628e-08	1.79894e-06	Up
MCYG_01915	482.879	2.56063	5.94493e-08	1.88054e-06	Up
MCYG_08161	781.751	-1.3848	6.05342e-08	1.90793e-06	Down
MCYG_07071	233.417	2.03581	6.0938e-08	1.91372e-06	Up
MCYG_00940	2153.75	1.56538	6.4988e-08	2.03356e-06	Up
MCYG_06761	2695.35	-1.40135	6.89921e-08	2.15112e-06	Down
MCYG_04885	1024.55	2.0798	6.93739e-08	2.1553e-06	Up
MCYG_08232	1579.84	1.80094	7.00816e-08	2.16954e-06	Up
MCYG_04830	3337.7	-1.65302	7.44037e-08	2.29517e-06	Down
MCYG_04981	2192.68	-1.43149	7.47558e-08	2.29788e-06	Down
MCYG_03966	1287.08	3.52258	7.60762e-08	2.33023e-06	Up
MCYG_08621	1563.85	-1.84383	7.88422e-08	2.40648e-06	Down
MCYG_08362	723.693	-1.83079	8.11813e-08	2.46922e-06	Down
MCYG_02812	706.992	2.05563	8.20569e-08	2.48715e-06	Up
MCYG_10538	11.8542	-3.44297	8.57023e-08	2.58863e-06	Down
MCYG_08230	229.866	-2.09161	8.96481e-08	2.69844e-06	Down
MCYG_06042	21.631	4.12771	9.07741e-08	2.72291e-06	Up
MCYG_08669	11893	-2.33441	9.26941e-08	2.77095e-06	Down
MCYG_08568	1034.17	-1.91668	9.46901e-08	2.82092e-06	Down
MCYG_03048	1647.58	2.06167	1.03039e-07	3.05917e-06	Up
MCYG_05735	13584.6	-3.47066	1.04561e-07	3.09381e-06	Down
MCYG_02669	391.765	2.90874	1.09202e-07	3.22016e-06	Up
MCYG_01108	1067.26	1.54337	1.10463e-07	3.24634e-06	Up
MCYG_02979	11814.1	-2.07533	1.14095e-07	3.34178e-06	Down
MCYG_06560	286.036	3.27576	1.15038e-07	3.35811e-06	Up
MCYG_03546	1025.94	-1.77265	1.15631e-07	3.36414e-06	Down
MCYG_04376	1202.65	1.16036	1.19095e-07	3.45337e-06	Up
MCYG_08040	2302.6	-2.17915	1.20158e-07	3.47259e-06	Down
MCYG_07047	83.0754	-2.32374	1.27931e-07	3.685e-06	Down
MCYG_06354	263.405	-1.70195	1.39145e-07	3.9948e-06	Down
MCYG_07872	1024.64	1.55644	1.3978e-07	3.99982e-06	Up
MCYG_04328	262.681	-1.59846	1.40778e-07	4.01516e-06	Down
MCYG_05729	2816.56	-1.19084	1.48532e-07	4.22247e-06	Down
MCYG_05732	774.672	2.32438	1.50492e-07	4.26426e-06	Up
MCYG_06789	311.838	-2.21968	1.52814e-07	4.31601e-06	Down
MCYG_04301	220.548	2.36295	1.60138e-07	4.50823e-06	Up
MCYG_07118	628.171	1.24979	1.61305e-07	4.52643e-06	Up
MCYG_04381	96.0491	-3.57393	1.67845e-07	4.6948e-06	Down
MCYG_06693	17330	-2.12923	1.71445e-07	4.78012e-06	Down
MCYG_05855	457.109	2.60844	1.811e-07	5.0332e-06	Up
MCYG_00090	3456.24	-2.21723	1.86963e-07	5.17958e-06	Down
MCYG_08075	2077.25	-2.5728	1.88709e-07	5.21137e-06	Down
MCYG_04103	594.281	1.78789	2.05533e-07	5.64016e-06	Up
MCYG_06557	370.483	1.72367	2.05371e-07	5.64016e-06	Up
MCYG_04459	108.474	2.03989	2.08508e-07	5.70382e-06	Up
MCYG_07122	238.241	-1.9829	2.14901e-07	5.86027e-06	Down
MCYG_05318	5508.11	-1.46069	2.16486e-07	5.88505e-06	Down
MCYG_04406	377.028	2.41677	2.26432e-07	6.13625e-06	Up
MCYG_06784	2208.26	-1.33077	2.29699e-07	6.20545e-06	Down
MCYG_05194	1632.78	2.0272	2.40765e-07	6.48425e-06	Up
MCYG_00776	3272.27	-1.59096	2.42342e-07	6.50659e-06	Down
MCYG_05508	395.614	-1.69953	2.46292e-07	6.5923e-06	Down
MCYG_08070	110.424	-2.12963	2.69619e-07	7.19452e-06	Down
MCYG_00886	978.694	1.39512	2.72471e-07	7.24839e-06	Up
MCYG_07225	1235.73	-1.35839	2.92595e-07	7.76002e-06	Down
MCYG_06998	281.481	1.54414	3.13434e-07	8.28742e-06	Up
MCYG_08422	882.429	1.44034	3.18931e-07	8.40721e-06	Up
MCYG_07088	319.231	1.96846	3.25232e-07	8.54741e-06	Up
MCYG_05688	3023.55	1.28529	3.29297e-07	8.62818e-06	Up
MCYG_04594	4260.57	-1.91855	3.32678e-07	8.6906e-06	Down
MCYG_01021	2101.64	-1.17883	3.40839e-07	8.85061e-06	Down
MCYG_06012	2004.58	-1.13925	3.39992e-07	8.85061e-06	Down
MCYG_05126	610.541	1.97401	3.43605e-07	8.89588e-06	Up
MCYG_05351	3865.49	-1.26194	3.44975e-07	8.90485e-06	Down
MCYG_04067	1395.82	-2.58502	3.49727e-07	9.0008e-06	Down
MCYG_02733	193.698	2.45743	3.51979e-07	9.03206e-06	Up
MCYG_04152	2972.42	2.47983	3.66834e-07	9.38557e-06	Up
MCYG_06243	933.64	1.55984	3.7987e-07	9.69059e-06	Up
MCYG_06446	88.401	2.66217	3.91429e-07	9.95626e-06	Up
MCYG_03824	389.441	-2.67983	3.92788e-07	9.96169e-06	Down
MCYG_07437	398.332	1.51189	3.96906e-07	1.00369e-05	Up
MCYG_08310	603.362	2.73657	4.04449e-07	1.0198e-05	Up
MCYG_02211	866.563	-1.34673	4.1165e-07	1.03495e-05	Down
MCYG_05250	1333.71	1.75019	4.26271e-07	1.06863e-05	Up
MCYG_01347	7333.67	2.18749	4.47333e-07	1.115e-05	Up
MCYG_02328	233.777	2.33412	4.46252e-07	1.115e-05	Up
MCYG_00093	255.95	-1.75599	4.67113e-07	1.15856e-05	Down
MCYG_07878	3198.08	-1.38371	4.67473e-07	1.15856e-05	Down
MCYG_01416	2322.73	1.42326	4.73236e-07	1.16951e-05	Up
MCYG_03585	483.612	-1.48017	4.7704e-07	1.17557e-05	Down
MCYG_05409	3744.35	-1.82788	4.8334e-07	1.18773e-05	Down
MCYG_07154	98.1099	2.85721	4.84961e-07	1.18836e-05	Up
MCYG_00893	825.802	-1.8174	4.91956e-07	1.20211e-05	Down
MCYG_01224	1151.37	2.15745	5.00851e-07	1.22042e-05	Up
MCYG_01850	1062.09	-2.39671	5.21705e-07	1.26525e-05	Down
MCYG_07043	1843.35	-1.6373	5.22156e-07	1.26525e-05	Down
MCYG_01820	445.875	2.32965	5.40574e-07	1.30624e-05	Up
MCYG_06059	650.614	-1.55334	5.45427e-07	1.31431e-05	Down
MCYG_07791	441.906	2.02193	5.6568e-07	1.35935e-05	Up
MCYG_02869	364.188	2.11115	5.85267e-07	1.40254e-05	Up
MCYG_07442	2556.12	1.65558	5.87166e-07	1.40323e-05	Up
MCYG_05217	584.829	-1.71008	5.96438e-07	1.42148e-05	Down
MCYG_05685	3818.95	-1.49432	6.06476e-07	1.43455e-05	Down
MCYG_07780	2092.03	1.91171	6.06557e-07	1.43455e-05	Up
MCYG_07880	105.731	1.82213	6.08517e-07	1.43455e-05	Up
MCYG_08103	1411.12	1.31315	6.07986e-07	1.43455e-05	Up
MCYG_01303	174.984	-2.45884	6.19309e-07	1.45605e-05	Down
MCYG_08574	164.325	2.56914	6.28778e-07	1.47432e-05	Up
MCYG_03042	128.334	1.94004	6.37595e-07	1.49098e-05	Up
MCYG_02898	663.079	2.12582	6.42692e-07	1.49887e-05	Up
MCYG_08609	3577.38	-1.51247	6.47496e-07	1.50603e-05	Down
MCYG_06050	153.831	-2.30194	6.54082e-07	1.5173e-05	Down
MCYG_04361	699.435	1.64999	6.61334e-07	1.53004e-05	Up
MCYG_01882	156.467	-2.07773	6.67866e-07	1.54105e-05	Down
MCYG_07348	2725.61	-2.67421	6.73175e-07	1.54919e-05	Down
MCYG_08735	5118.31	-2.23968	6.92861e-07	1.59029e-05	Down
MCYG_02707	1232.49	-1.36068	7.09844e-07	1.62498e-05	Down
MCYG_07298	114.604	2.35668	7.16502e-07	1.63592e-05	Up
MCYG_07946	287.224	-1.80741	7.26616e-07	1.65467e-05	Down
MCYG_05199	1233.35	-1.17414	7.29516e-07	1.65693e-05	Down
MCYG_07838	3240.45	-2.50376	7.32897e-07	1.66028e-05	Down
MCYG_01278	2032.48	-1.17543	7.38242e-07	1.66804e-05	Down
MCYG_05156	516.958	-1.40205	7.51823e-07	1.69433e-05	Down
MCYG_01301	314.115	1.74709	7.61206e-07	1.71104e-05	Up
MCYG_07860	3635.85	-1.5179	7.638e-07	1.71245e-05	Down
MCYG_07910	1744.79	-2.1854	7.73173e-07	1.729e-05	Down
MCYG_00571	887.058	-2.68678	7.83838e-07	1.74836e-05	Down
MCYG_01173	1162.34	-1.93803	8.07094e-07	1.79563e-05	Down
MCYG_05803	1129.39	1.53302	8.10407e-07	1.7984e-05	Up
MCYG_00497	92.8452	2.55977	8.22538e-07	1.82068e-05	Up
MCYG_02830	87.492	2.88569	8.28763e-07	1.8298e-05	Up
MCYG_08123	3612.97	-1.68223	8.74883e-07	1.92674e-05	Down
MCYG_03250	139232	-2.14112	8.82124e-07	1.93778e-05	Down
MCYG_00421	4141.08	2.14052	8.99835e-07	1.9717e-05	Up
MCYG_07065	1701.68	1.76283	9.04658e-07	1.97729e-05	Up
MCYG_01389	19110.5	-1.63836	9.07804e-07	1.9792e-05	Down
MCYG_02600	514.703	1.20523	9.25645e-07	2.01305e-05	Up
MCYG_02358	394.551	2.44423	9.29662e-07	2.01674e-05	Up
MCYG_06033	2969.41	2.24403	9.33769e-07	2.02061e-05	Up
MCYG_01528	1216.73	1.34849	9.59165e-07	2.07042e-05	Up
MCYG_03513	2137.8	2.45406	1.01399e-06	2.18335e-05	Up
MCYG_02610	2792.19	1.60972	1.01737e-06	2.1852e-05	Up
MCYG_07401	2233.6	-2.35845	1.03617e-06	2.22011e-05	Down
MCYG_07304	333.667	1.53769	1.07833e-06	2.30476e-05	Up
MCYG_05574	13608	2.03048	1.11509e-06	2.37749e-05	Up
MCYG_00407	1468.04	2.23133	1.13079e-06	2.40508e-05	Up
MCYG_01090	97.4811	2.03918	1.16051e-06	2.45247e-05	Up
MCYG_02929	1784.59	1.56223	1.16153e-06	2.45247e-05	Up
MCYG_03193	2672.23	-1.47303	1.15963e-06	2.45247e-05	Down
MCYG_01857	782.91	1.26984	1.18021e-06	2.48586e-05	Up
MCYG_04231	5195.44	-1.28929	1.20305e-06	2.52787e-05	Down
MCYG_06147	324.078	-1.76476	1.22204e-06	2.56156e-05	Down
MCYG_05421	1715.81	-2.06016	1.2408e-06	2.59464e-05	Down
MCYG_01652	4291.88	1.98854	1.30817e-06	2.72897e-05	Up
MCYG_00863	482.265	-1.5392	1.31818e-06	2.74284e-05	Down
MCYG_00987	836.709	1.67972	1.32113e-06	2.74284e-05	Up
MCYG_03583	2308.79	1.56175	1.34563e-06	2.78706e-05	Up
MCYG_01040	905.331	1.57334	1.43436e-06	2.96378e-05	Up
MCYG_02288	429.969	1.92638	1.4769e-06	3.03261e-05	Up
MCYG_02767	5054.64	-2.20974	1.47706e-06	3.03261e-05	Down
MCYG_04234	254.265	1.88049	1.47813e-06	3.03261e-05	Up
MCYG_06812	4383.5	-1.63038	1.48298e-06	3.0354e-05	Down
MCYG_01949	1087.09	-1.60346	1.54379e-06	3.15245e-05	Down
MCYG_06439	34.7736	2.95579	1.56059e-06	3.17928e-05	Up
MCYG_00733	1411.51	-1.38695	1.59032e-06	3.23151e-05	Down
MCYG_01946	543.32	1.84083	1.59457e-06	3.23151e-05	Up
MCYG_05212	586.192	-1.51002	1.59737e-06	3.23151e-05	Down
MCYG_03721	227.182	-2.22795	1.63059e-06	3.28344e-05	Down
MCYG_08707	4960.39	-1.88459	1.62974e-06	3.28344e-05	Down
MCYG_03616	1650.51	-1.9894	1.6409e-06	3.29659e-05	Down
MCYG_04391	1478.19	-1.13846	1.66533e-06	3.33159e-05	Down
MCYG_07697	98.4153	3.52381	1.66982e-06	3.33159e-05	Up
MCYG_08340	6712.09	-1.74482	1.66605e-06	3.33159e-05	Down
MCYG_00684	1376.77	1.67634	1.67822e-06	3.34069e-05	Up
MCYG_03146	1048.17	-1.2097	1.68991e-06	3.35629e-05	Down
MCYG_02287	2134.07	-1.03886	1.70243e-06	3.37344e-05	Down
MCYG_07907	3379.7	2.18856	1.73488e-06	3.42994e-05	Up
MCYG_03758	3319.7	2.008	1.77092e-06	3.49326e-05	Up
MCYG_01823	722.491	1.26666	1.78009e-06	3.50339e-05	Up
MCYG_01100	2541.02	1.5157	1.81202e-06	3.55818e-05	Up
MCYG_05473	955.696	1.41548	1.83714e-06	3.59129e-05	Up
MCYG_10565	18.4035	3.51032	1.83325e-06	3.59129e-05	Up
MCYG_00504	10722.2	-1.82204	1.96763e-06	3.83776e-05	Down
MCYG_06441	110.476	1.68609	1.99386e-06	3.88023e-05	Up
MCYG_02154	2283.28	-1.45729	2.03467e-06	3.9508e-05	Down
MCYG_03861	107.707	1.92598	2.04616e-06	3.96427e-05	Up
MCYG_00505	595.316	-1.88797	2.07081e-06	4.00311e-05	Down
MCYG_00530	1886.24	1.26436	2.11461e-06	4.07872e-05	Up
MCYG_04000	4087.08	-1.99035	2.12092e-06	4.08184e-05	Down
MCYG_00219	413.063	-2.00176	2.12957e-06	4.08944e-05	Down
MCYG_06154	715.163	-1.24363	2.16804e-06	4.15413e-05	Down
MCYG_08110	158.853	-1.83918	2.17731e-06	4.16274e-05	Down
MCYG_03158	1925.09	-1.42979	2.23927e-06	4.27181e-05	Down
MCYG_05362	611.55	1.30223	2.35563e-06	4.48394e-05	Up
MCYG_02860	8188.01	-1.31089	2.37494e-06	4.51084e-05	Down
MCYG_04437	2542.77	-1.32633	2.43176e-06	4.60868e-05	Down
MCYG_05451	2373.03	1.1195	2.43755e-06	4.60961e-05	Up
MCYG_06707	1882.01	1.35908	2.45788e-06	4.63798e-05	Up
MCYG_04958	1581.66	1.46728	2.51074e-06	4.72747e-05	Up
MCYG_06195	216.119	2.07195	2.53084e-06	4.75503e-05	Up
MCYG_03683	1254.03	-1.09966	2.548e-06	4.77695e-05	Down
MCYG_05633	311.363	-1.48798	2.60297e-06	4.86951e-05	Down
MCYG_03211	1081.87	-1.35653	2.61866e-06	4.88836e-05	Down
MCYG_06358	1090.79	2.19296	2.66988e-06	4.97329e-05	Up
MCYG_03226	2872.35	-1.09733	2.73253e-06	5.07911e-05	Down
MCYG_00528	6050	-1.58849	2.81403e-06	5.21946e-05	Down
MCYG_01995	490.194	1.97847	2.8721e-06	5.31583e-05	Up
MCYG_02970	297.243	-1.96285	2.89496e-06	5.34676e-05	Down
MCYG_10528	28.5114	-3.42232	2.90781e-06	5.35912e-05	Down
MCYG_01426	766.032	2.42374	2.95033e-06	5.42598e-05	Up
MCYG_05064	898.344	-1.32663	3.04223e-06	5.58319e-05	Down
MCYG_00628	957.96	-2.56101	3.05165e-06	5.58869e-05	Down
MCYG_04404	369.753	1.84186	3.06065e-06	5.5934e-05	Up
MCYG_01859	2668.51	-1.40962	3.07793e-06	5.6132e-05	Down
MCYG_02518	705.846	1.34545	3.08784e-06	5.61949e-05	Up
MCYG_06922	21992	-2.27962	3.1026e-06	5.63456e-05	Down
MCYG_01011	4032.54	1.45815	3.13103e-06	5.67434e-05	Up
MCYG_07563	328.965	1.81892	3.17307e-06	5.73857e-05	Up
MCYG_05833	399.121	1.39632	3.21939e-06	5.81027e-05	Up
MCYG_06848	1720.79	-1.81883	3.24321e-06	5.84113e-05	Down
MCYG_04066	516.17	-1.26078	3.26427e-06	5.86692e-05	Down
MCYG_07689	13.2872	3.66951	3.33741e-06	5.986e-05	Up
MCYG_04339	979.059	-1.8836	3.44631e-06	6.16862e-05	Down
MCYG_01540	1409.04	-1.47132	3.51002e-06	6.26975e-05	Down
MCYG_05179	5818.84	-2.01219	3.54448e-06	6.31832e-05	Down
MCYG_05251	2439.67	1.60651	3.56547e-06	6.34274e-05	Up
MCYG_01939	1742.8	1.69024	3.60749e-06	6.4044e-05	Up
MCYG_06732	1875.79	2.03835	3.61499e-06	6.40464e-05	Up
MCYG_00039	1984.73	1.83962	3.63471e-06	6.4265e-05	Up
MCYG_01217	501.899	1.31215	3.64996e-06	6.42733e-05	Up
MCYG_03737	1577.68	1.66175	3.6453e-06	6.42733e-05	Up
MCYG_02436	186.962	1.93556	3.65736e-06	6.42735e-05	Up
MCYG_00903	1151.71	1.287	3.71745e-06	6.51199e-05	Up
MCYG_04723	90.529	2.57899	3.7205e-06	6.51199e-05	Up
MCYG_05026	2308.27	-1.11328	3.79862e-06	6.63539e-05	Down
MCYG_05276	2546.09	1.91622	3.81286e-06	6.64691e-05	Up
MCYG_06188	850.676	-1.55314	3.92613e-06	6.83068e-05	Down
MCYG_06743	1248.24	2.15705	3.93662e-06	6.83527e-05	Up
MCYG_07764	560.698	1.71047	4.14905e-06	7.18975e-05	Up
MCYG_05187	91.4314	-1.88453	4.17581e-06	7.22175e-05	Down
MCYG_02168	1396.41	-1.77562	4.26804e-06	7.36659e-05	Down
MCYG_00559	803.268	1.46616	4.41909e-06	7.61221e-05	Up
MCYG_05181	5116.04	-1.5382	4.51483e-06	7.74645e-05	Down
MCYG_07690	305.608	-1.73363	4.50974e-06	7.74645e-05	Down
MCYG_00727	2872.14	2.06388	4.53745e-06	7.75467e-05	Up
MCYG_04350	957.572	1.80815	4.53028e-06	7.75467e-05	Up
MCYG_04922	834.158	1.45855	4.7363e-06	8.06283e-05	Up
MCYG_08202	7119.74	1.51118	4.80554e-06	8.16473e-05	Up
MCYG_02186	2953.54	-2.18226	4.95495e-06	8.38583e-05	Down
MCYG_00375	3499.6	1.31128	5.00136e-06	8.43155e-05	Up
MCYG_02508	403.563	-2.34085	4.99511e-06	8.43155e-05	Down
MCYG_04896	1543.72	1.86683	5.0474e-06	8.49271e-05	Up
MCYG_04980	1474.53	1.99546	5.09998e-06	8.56463e-05	Up
MCYG_06142	1603.12	1.35794	5.16471e-06	8.63996e-05	Up
MCYG_06428	59.7025	2.15546	5.16135e-06	8.63996e-05	Up
MCYG_02699	2133.09	-1.06801	5.22832e-06	8.72958e-05	Down
MCYG_08466	332.373	2.11212	5.24898e-06	8.74729e-05	Up
MCYG_04422	570.57	-1.55797	5.28157e-06	8.78478e-05	Down
MCYG_06692	150.362	-1.67999	5.33877e-06	8.86298e-05	Down
MCYG_08349	518.436	1.77177	5.35566e-06	8.87407e-05	Up
MCYG_01646	1686.75	-1.36209	5.43783e-06	8.9931e-05	Down
MCYG_05636	12250.2	-1.47897	5.45153e-06	8.99865e-05	Down
MCYG_00063	1253	1.23243	5.62395e-06	9.26567e-05	Up
MCYG_01180	1094.73	1.89037	5.81653e-06	9.56484e-05	Up
MCYG_02656	252.761	-1.6693	5.8554e-06	9.59827e-05	Down
MCYG_05227	2522.53	1.35659	5.85893e-06	9.59827e-05	Up
MCYG_00915	236.677	1.78056	6.11019e-06	9.99108e-05	Up
MCYG_02187	975.765	-2.2936	6.15724e-06	0.000100491	Down
MCYG_08674	441.523	1.89296	6.19482e-06	0.000100915	Up
MCYG_08326	183.68	2.04357	6.26622e-06	0.000101888	Up
MCYG_06760	11416.7	-2.34907	6.37994e-06	0.000103543	Down
MCYG_07445	101.515	2.47639	6.43433e-06	0.000104231	Up
MCYG_07480	9020.13	-2.12619	6.5383e-06	0.000105719	Down
MCYG_07754	7321.17	-2.23376	6.5584e-06	0.000105847	Down
MCYG_07365	1922.98	1.72115	6.64127e-06	0.000106986	Up
MCYG_02813	246.768	2.25537	6.77415e-06	0.000108925	Up
MCYG_04351	570.949	1.14911	6.81878e-06	0.000109242	Up
MCYG_07008	1424.36	-1.33892	6.81899e-06	0.000109242	Down
MCYG_00789	127.654	1.72111	6.90442e-06	0.000110407	Up
MCYG_01268	663.682	-2.18157	7.04781e-06	0.000112493	Down
MCYG_00998	308.792	-2.25297	7.32061e-06	0.000116634	Down
MCYG_04872	335.055	-1.35089	7.42272e-06	0.000118044	Down
MCYG_05700	2256.37	1.61592	7.5053e-06	0.00011914	Up
MCYG_08259	381.935	-1.56909	7.57257e-06	0.000119989	Down
MCYG_00549	198.512	2.32285	7.67157e-06	0.000121336	Up
MCYG_04233	69.0606	-1.76567	7.80054e-06	0.000123152	Down
MCYG_03593	2075.21	-1.59943	7.81605e-06	0.000123174	Down
MCYG_05617	445.698	1.26087	7.83762e-06	0.00012329	Up
MCYG_08112	17131.9	1.54488	7.87418e-06	0.000123642	Up
MCYG_06874	3144.84	-1.0404	8.00904e-06	0.000125533	Down
MCYG_03605	7210.35	1.79786	8.19032e-06	0.000127913	Up
MCYG_06891	7024.13	-1.27799	8.17575e-06	0.000127913	Down
MCYG_05017	51.6378	2.79592	8.22236e-06	0.000128183	Up
MCYG_07293	237.691	-1.59681	8.26037e-06	0.000128546	Down
MCYG_00279	1516.34	1.50436	8.31529e-06	0.000129169	Up
MCYG_00773	5838.48	-1.84077	8.33211e-06	0.0001292	Down
MCYG_02622	220.602	1.971	8.36331e-06	0.000129453	Up
MCYG_05738	2726.01	1.16461	8.43762e-06	0.000130295	Up
MCYG_05956	3474.9	-1.13543	8.44765e-06	0.000130295	Down
MCYG_03650	148.296	-1.59539	8.67984e-06	0.000133639	Down
MCYG_00551	5999.62	-2.16348	8.69905e-06	0.000133698	Down
MCYG_03356	1984.37	-1.69932	8.8638e-06	0.00013581	Down
MCYG_06742	35.3574	2.65866	8.86766e-06	0.00013581	Up
MCYG_03157	1988.54	-1.04429	8.99859e-06	0.000137364	Down
MCYG_08219	41.4271	2.59885	9.00074e-06	0.000137364	Up
MCYG_02886	950.954	-1.61777	9.16126e-06	0.000139569	Down
MCYG_02617	93.8401	-2.06462	9.18323e-06	0.000139659	Down
MCYG_00089	11053.7	-1.6018	9.21705e-06	0.000139929	Down
MCYG_08529	2368.5	-1.15603	9.30156e-06	0.000140966	Down
MCYG_01999	116.502	1.51953	9.44598e-06	0.000142905	Up
MCYG_05431	211.761	-1.70464	9.63754e-06	0.00014555	Down
MCYG_01093	1291.88	1.79125	9.77386e-06	0.000147353	Up
MCYG_02771	4839.31	-1.55046	1.00784e-05	0.000151682	Down
MCYG_02081	1894.87	1.2014	1.01536e-05	0.00015255	Up
MCYG_03985	2714.11	2.25997	1.01977e-05	0.000152948	Up
MCYG_03327	6672.03	-1.65666	1.03013e-05	0.000154236	Down
MCYG_06437	1243.62	1.0304	1.03552e-05	0.000154777	Up
MCYG_06631	1595.08	2.06046	1.04615e-05	0.000156097	Up
MCYG_00256	340.818	1.86537	1.06973e-05	0.000159343	Up
MCYG_02016	243.674	1.7022	1.07626e-05	0.000160041	Up
MCYG_03190	303.955	-1.82761	1.09742e-05	0.000162908	Down
MCYG_06271	175.697	1.53898	1.10543e-05	0.000163818	Up
MCYG_05123	12746.8	-1.41571	1.10836e-05	0.000163973	Down
MCYG_00591	533.623	1.6559	1.11673e-05	0.00016493	Up
MCYG_05634	717.427	1.9583	1.1491e-05	0.000169424	Up
MCYG_02043	860.089	1.28575	1.16062e-05	0.000170545	Up
MCYG_08268	872.066	1.77762	1.20026e-05	0.000176071	Up
MCYG_03842	523.522	1.35997	1.20885e-05	0.000177034	Up
MCYG_04248	559.491	1.4599	1.24079e-05	0.000181406	Up
MCYG_00340	1547.87	1.0161	1.29037e-05	0.000188022	Up
MCYG_03199	494.248	1.80057	1.30813e-05	0.000189974	Up
MCYG_05657	933.989	1.30235	1.3074e-05	0.000189974	Up
MCYG_07280	12931.3	1.53714	1.31338e-05	0.000190418	Up
MCYG_04208	159.416	1.87127	1.33014e-05	0.000192208	Up
MCYG_07930	11854	-1.71103	1.32868e-05	0.000192208	Down
MCYG_03186	119.963	1.98823	1.33292e-05	0.00019229	Up
MCYG_03029	1974.22	-1.17826	1.35592e-05	0.000195285	Down
MCYG_03728	472.163	-1.40206	1.3602e-05	0.000195577	Down
MCYG_04420	2625.59	1.28833	1.36385e-05	0.000195778	Up
MCYG_02349	578.971	1.82364	1.37392e-05	0.000196898	Up
MCYG_01106	3449.63	1.68634	1.39301e-05	0.000199305	Up
MCYG_00369	579.633	2.79988	1.40588e-05	0.000200816	Up
MCYG_06235	1079.3	2.56075	1.40922e-05	0.000200964	Up
MCYG_06077	48.5996	2.26754	1.42171e-05	0.000202083	Up
MCYG_08607	1053.44	1.73732	1.41949e-05	0.000202083	Up
MCYG_02483	1451.7	1.67144	1.4317e-05	0.000203171	Up
MCYG_02409	3845.16	-1.29804	1.44393e-05	0.000204572	Down
MCYG_00501	1193.64	-1.29611	1.46502e-05	0.000207223	Down
MCYG_03667	1382.85	-1.37588	1.46883e-05	0.000207425	Down
MCYG_00778	771.515	-1.90136	1.48393e-05	0.000209217	Down
MCYG_08752	20.7949	2.94639	1.48806e-05	0.00020946	Up
MCYG_01674	1649.99	2.03134	1.49319e-05	0.000209843	Up
MCYG_03471	3148.52	-1.16133	1.5057e-05	0.000211259	Down
MCYG_06756	341.726	1.43132	1.51682e-05	0.000212478	Up
MCYG_08630	1220.65	1.76758	1.56494e-05	0.000218865	Up
MCYG_03646	258.876	-1.40122	1.58111e-05	0.000220417	Down
MCYG_04468	1434.72	-1.13811	1.59757e-05	0.000222356	Down
MCYG_01729	1785.33	-1.49138	1.60498e-05	0.000222697	Down
MCYG_05822	63.5107	1.8204	1.60514e-05	0.000222697	Up
MCYG_03253	1511.58	-1.63086	1.61688e-05	0.000223968	Down
MCYG_01492	916.886	1.86449	1.65228e-05	0.000228509	Up
MCYG_00270	1926.75	-1.54595	1.66844e-05	0.000230377	Down
MCYG_01433	2451.37	1.57169	1.67168e-05	0.000230459	Up
MCYG_05922	55.4083	2.27987	1.67722e-05	0.000230564	Up
MCYG_06256	2213.23	-1.24162	1.67774e-05	0.000230564	Down
MCYG_07443	376.685	1.86631	1.70439e-05	0.000233488	Up
MCYG_08000	230.476	1.79821	1.70356e-05	0.000233488	Up
MCYG_01739	216.032	-1.22875	1.73006e-05	0.000236631	Down
MCYG_03836	1565.25	1.84422	1.73383e-05	0.000236775	Up
MCYG_06556	505.742	1.31689	1.74964e-05	0.000238559	Up
MCYG_00563	1048.88	2.70201	1.79622e-05	0.000244145	Up
MCYG_07802	384.701	1.6671	1.81793e-05	0.000246711	Up
MCYG_03004	2684.98	1.03602	1.8531e-05	0.000251093	Up
MCYG_02197	730.415	1.53135	1.90476e-05	0.00025729	Up
MCYG_06349	589.773	2.63098	1.90292e-05	0.00025729	Up
MCYG_03630	581.687	1.19615	1.92305e-05	0.000259358	Up
MCYG_02472	8223.27	-1.2051	1.92834e-05	0.000259669	Down
MCYG_07083	823.358	-1.66344	1.93509e-05	0.000260175	Down
MCYG_03272	226.107	-1.41129	1.9473e-05	0.000261413	Down
MCYG_03515	1206.01	-1.06013	1.96274e-05	0.000263079	Down
MCYG_03244	9188.84	1.56818	1.98175e-05	0.000265045	Up
MCYG_08321	942.275	1.32215	1.9835e-05	0.000265045	Up
MCYG_05571	274.418	1.87018	1.99197e-05	0.000265769	Up
MCYG_05062	2051.45	-1.32439	2.01288e-05	0.000268148	Down
MCYG_00900	1846.55	1.08279	2.03039e-05	0.000269981	Up
MCYG_06086	859.146	1.4694	2.03285e-05	0.000269981	Up
MCYG_05790	73.7923	1.92998	2.03994e-05	0.00027051	Up
MCYG_08059	1744.87	-1.06322	2.0701e-05	0.00027326	Down
MCYG_08727	897.53	-1.59372	2.06784e-05	0.00027326	Down
MCYG_07318	1910.92	1.60693	2.08729e-05	0.000275111	Up
MCYG_07610	15.5187	3.22493	2.11255e-05	0.000278019	Up
MCYG_05684	302.726	1.51369	2.11955e-05	0.000278519	Up
MCYG_00360	210.9	1.90973	2.1378e-05	0.000280185	Up
MCYG_01312	2072.43	1.40745	2.14833e-05	0.000280185	Up
MCYG_01504	143.736	1.67246	2.14356e-05	0.000280185	Up
MCYG_05208	3103.15	-1.26057	2.14763e-05	0.000280185	Down
MCYG_05485	20906	3.30453	2.1409e-05	0.000280185	Up
MCYG_01687	1513.29	1.96653	2.16923e-05	0.000282487	Up
MCYG_04274	1632.75	1.00912	2.17902e-05	0.000283338	Up
MCYG_06780	1254.08	1.22883	2.18429e-05	0.000283599	Up
MCYG_05112	147.455	1.88611	2.18777e-05	0.000283628	Up
MCYG_01819	1839.23	-1.29557	2.26986e-05	0.000293832	Down
MCYG_00390	479.798	1.89889	2.27724e-05	0.000294349	Up
MCYG_06910	4788.53	-1.26392	2.28531e-05	0.000294954	Down
MCYG_06527	445.599	-2.40132	2.31468e-05	0.000298302	Down
MCYG_01341	1053.81	1.41782	2.37212e-05	0.000305252	Up
MCYG_02121	243.965	1.26	2.42234e-05	0.000311254	Up
MCYG_07615	579.813	1.36739	2.43793e-05	0.000312795	Up
MCYG_07646	4582.14	-2.28467	2.53279e-05	0.000324488	Down
MCYG_04254	27.3624	3.05881	2.57951e-05	0.000329987	Up
MCYG_04940	370.173	1.65337	2.61493e-05	0.000333537	Up
MCYG_04485	1702.05	-1.70527	2.69443e-05	0.000343175	Down
MCYG_00430	101.269	-1.51061	2.71318e-05	0.000345058	Down
MCYG_07144	397.851	1.61939	2.71853e-05	0.000345233	Up
MCYG_03309	220.787	2.36022	2.72349e-05	0.000345359	Up
MCYG_06003	8084.18	1.21768	2.75526e-05	0.000348879	Up
MCYG_03140	3108.13	-1.56765	2.76704e-05	0.000349862	Down
MCYG_03372	244.276	-1.82207	2.78526e-05	0.000351654	Down
MCYG_04686	6667.39	-1.03319	2.82652e-05	0.000356346	Down
MCYG_03082	214.975	1.74699	2.83576e-05	0.000356994	Up
MCYG_01508	2201.93	-1.51284	2.8961e-05	0.000364063	Down
MCYG_02111	580.835	-1.60556	2.90109e-05	0.000364165	Down
MCYG_04462	1368.67	-1.23663	2.90642e-05	0.000364308	Down
MCYG_06764	256.037	2.74814	2.92134e-05	0.000365651	Up
MCYG_05119	976.195	1.94839	2.92704e-05	0.000365837	Up
MCYG_08648	1000.56	1.66011	2.96141e-05	0.000369603	Up
MCYG_04197	1277.92	1.31485	2.97467e-05	0.00037072	Up
MCYG_08490	840.464	-1.06108	2.97889e-05	0.00037072	Down
MCYG_00892	134.696	-1.43026	3.01736e-05	0.000374971	Down
MCYG_06940	803.684	-1.17295	3.08792e-05	0.000383192	Down
MCYG_04360	780.766	1.58294	3.12045e-05	0.000386679	Up
MCYG_00111	126.742	2.57846	3.13343e-05	0.000387734	Up
MCYG_02948	1650.01	1.50547	3.16412e-05	0.000389887	Up
MCYG_03601	66.4812	2.90025	3.16428e-05	0.000389887	Up
MCYG_04566	2743.45	-1.28532	3.15588e-05	0.000389887	Down
MCYG_04051	21277.1	-1.94202	3.175e-05	0.000390655	Down
MCYG_07724	454.533	2.12944	3.19257e-05	0.000392262	Up
MCYG_06601	459.118	1.40659	3.23466e-05	0.000396873	Up
MCYG_04971	981.482	-1.35571	3.28047e-05	0.000401927	Down
MCYG_04949	7761.81	1.98973	3.29998e-05	0.000403748	Up
MCYG_07555	795.118	1.39294	3.31984e-05	0.000405608	Up
MCYG_03859	420.06	-1.15662	3.33254e-05	0.000406369	Down
MCYG_00989	1046.39	1.50551	3.39399e-05	0.000412927	Up
MCYG_00944	35.9283	2.61511	3.45088e-05	0.000419262	Up
MCYG_04789	307.077	1.48467	3.48174e-05	0.000422422	Up
MCYG_06997	125.075	2.34011	3.51606e-05	0.000425991	Up
MCYG_00506	90.587	-2.80678	3.6013e-05	0.000435712	Down
MCYG_03999	167.101	1.3195	3.62505e-05	0.000437642	Up
MCYG_07281	2086.83	1.52827	3.62731e-05	0.000437642	Up
MCYG_06606	458.734	-1.80492	3.69224e-05	0.000444859	Down
MCYG_01832	83.2868	2.42562	3.7067e-05	0.000445367	Up
MCYG_02147	349.266	2.34782	3.70171e-05	0.000445367	Up
MCYG_05538	25931.9	-2.29554	3.74268e-05	0.00044907	Down
MCYG_03885	212.207	1.91386	3.75913e-05	0.000450423	Up
MCYG_07307	1017.94	2.72796	3.77004e-05	0.000451109	Up
MCYG_05135	1293.57	1.42564	3.81143e-05	0.000455434	Up
MCYG_01456	39.2085	2.58625	3.8415e-05	0.000458398	Up
MCYG_04600	8598.97	-1.1322	3.86726e-05	0.00046084	Down
MCYG_05548	38243.1	-1.94391	3.90708e-05	0.000464948	Down
MCYG_03705	134.718	-1.68757	3.9417e-05	0.000468427	Down
MCYG_02391	52.2002	2.64704	4.12062e-05	0.000488426	Up
MCYG_03708	485.885	1.56805	4.12121e-05	0.000488426	Up
MCYG_06524	1672.87	-2.06895	4.13026e-05	0.000488832	Down
MCYG_00785	757.453	-1.75036	4.14556e-05	0.000489949	Down
MCYG_04053	63.246	-2.03378	4.15096e-05	0.000489949	Down
MCYG_06872	2291.15	1.16441	4.15821e-05	0.000490139	Up
MCYG_03557	1869.66	1.75867	4.20106e-05	0.000493851	Up
MCYG_08065	1180.95	1.46963	4.1972e-05	0.000493851	Up
MCYG_03234	3097.94	1.02963	4.24602e-05	0.000498463	Up
MCYG_05254	4242.97	1.01591	4.26654e-05	0.000500197	Up
MCYG_01667	28.0988	2.88837	4.31689e-05	0.000505082	Up
MCYG_07456	1622.21	1.02176	4.31982e-05	0.000505082	Up
MCYG_02374	1171.69	-1.7142	4.36441e-05	0.000509611	Down
MCYG_05596	207.124	-1.71134	4.37623e-05	0.000510305	Down
MCYG_01263	3965.03	-2.0155	4.39497e-05	0.000511359	Down
MCYG_10539	6.19372	-2.91926	4.39702e-05	0.000511359	Down
MCYG_07242	341.701	1.40209	4.44874e-05	0.000516684	Up
MCYG_06106	1061.71	1.28035	4.5259e-05	0.000524944	Up
MCYG_06986	271.096	2.21361	4.54883e-05	0.000526901	Up
MCYG_08675	2055.35	-1.15178	4.58064e-05	0.00052988	Down
MCYG_05383	1290.72	1.1274	4.59448e-05	0.000530775	Up
MCYG_04536	351.878	-1.76045	4.62909e-05	0.000534064	Down
MCYG_03129	56.8723	2.51204	4.64366e-05	0.000535035	Up
MCYG_03394	2686.46	-1.25394	4.68056e-05	0.000537863	Down
MCYG_06340	2593.39	2.09893	4.67577e-05	0.000537863	Up
MCYG_00351	1203.72	-1.22359	4.72789e-05	0.000542585	Down
MCYG_00732	2088.52	-1.02302	4.79218e-05	0.000548561	Down
MCYG_05778	1332.14	1.53138	4.79258e-05	0.000548561	Up
MCYG_01223	659.849	1.28381	4.81557e-05	0.000550468	Up
MCYG_07914	421.434	-1.03928	4.85253e-05	0.00055324	Down
MCYG_10512	26.0428	-2.07582	4.84855e-05	0.00055324	Down
MCYG_00134	201.314	-1.48128	4.86364e-05	0.00055378	Down
MCYG_04300	707.409	1.9256	4.98471e-05	0.000566824	Up
MCYG_00848	1284.88	1.29364	5.01082e-05	0.000569049	Up
MCYG_01855	1915.65	1.68572	5.04321e-05	0.00057198	Up
MCYG_01349	641.628	-1.55155	5.0512e-05	0.00057214	Down
MCYG_01846	1289.29	1.33501	5.06183e-05	0.000572599	Up
MCYG_04638	725.12	-1.92311	5.08504e-05	0.000574477	Down
MCYG_01254	93.4814	1.43863	5.16322e-05	0.000582553	Up
MCYG_03427	11179.8	-2.10591	5.35033e-05	0.000602883	Down
MCYG_05640	52.6595	2.31379	5.39465e-05	0.00060709	Up
MCYG_06241	650.385	2.49742	5.41315e-05	0.000607599	Up
MCYG_07123	871.144	-1.09136	5.40844e-05	0.000607599	Down
MCYG_03173	210.418	1.80465	5.48917e-05	0.000615339	Up
MCYG_06488	18762	-1.3408	5.53839e-05	0.000620058	Down
MCYG_04823	1701.08	1.08589	5.64511e-05	0.000631054	Up
MCYG_06131	601.732	1.7161	5.65112e-05	0.000631054	Up
MCYG_07045	394.325	1.49317	5.69549e-05	0.000635193	Up
MCYG_03783	4991.61	1.0797	5.71299e-05	0.000636329	Up
MCYG_00348	374.223	-2.36963	5.7666e-05	0.000641479	Down
MCYG_07481	1069.73	1.4948	5.89106e-05	0.000653652	Up
MCYG_10562	22.6187	-2.44448	5.9032e-05	0.000654164	Down
MCYG_03465	534.602	1.63227	5.97512e-05	0.000661293	Up
MCYG_00666	39.0261	2.64109	5.99057e-05	0.00066216	Up
MCYG_08589	1000.88	-1.20615	6.04378e-05	0.000667193	Down
MCYG_02862	603.67	-1.90552	6.05868e-05	0.00066799	Down
MCYG_06519	424.909	1.14763	6.13242e-05	0.000675265	Up
MCYG_08594	170.133	1.46073	6.15226e-05	0.000676593	Up
MCYG_06758	141.293	2.40497	6.1627e-05	0.000676885	Up
MCYG_04232	6786.87	2.86928	6.2043e-05	0.000680595	Up
MCYG_01229	1369.85	-1.10054	6.26488e-05	0.000686376	Down
MCYG_01209	1858.84	1.07164	6.29965e-05	0.000689316	Up
MCYG_06483	802.815	1.41572	6.33081e-05	0.000691856	Up
MCYG_03164	558.593	1.07972	6.34554e-05	0.000692596	Up
MCYG_04403	937.373	1.28096	6.48975e-05	0.000707448	Up
MCYG_07205	555.38	1.69723	6.58361e-05	0.000716781	Up
MCYG_03760	104.449	-1.51482	6.67647e-05	0.000725983	Down
MCYG_00986	113.443	2.5942	6.70314e-05	0.000727065	Up
MCYG_01558	4263.99	2.50101	6.70247e-05	0.000727065	Up
MCYG_07857	25.6656	2.94558	6.87281e-05	0.000744541	Up
MCYG_05821	24.1953	-2.04883	6.90367e-05	0.000746953	Down
MCYG_03126	2579.12	-1.28235	6.99025e-05	0.000755381	Down
MCYG_07534	1534.07	1.01256	7.04249e-05	0.000760082	Up
MCYG_01307	267.812	1.82177	7.10847e-05	0.000766252	Up
MCYG_07258	755.676	-1.35672	7.18219e-05	0.000773241	Down
MCYG_05971	2973.34	1.23228	7.454e-05	0.000801513	Up
MCYG_02401	4597.76	-1.44509	7.50864e-05	0.00080639	Down
MCYG_04763	7025.07	1.4254	7.56473e-05	0.000810723	Up
MCYG_06903	476.986	1.3509	7.56762e-05	0.000810723	Up
MCYG_07593	730.274	2.18151	7.6121e-05	0.000814486	Up
MCYG_02875	104.837	-1.66023	7.71081e-05	0.000824034	Down
MCYG_04413	7804.52	-1.73914	7.7676e-05	0.000829084	Down
MCYG_01267	12223.3	-1.5321	7.92583e-05	0.000844936	Down
MCYG_04429	40.6547	1.88343	8.31342e-05	0.000881932	Up
MCYG_07497	121.291	1.73346	8.34715e-05	0.000884431	Up
MCYG_00398	7329.44	1.62749	8.3812e-05	0.000885627	Up
MCYG_03413	371.099	1.03173	8.38729e-05	0.000885627	Up
MCYG_07224	795.445	1.43281	8.38897e-05	0.000885627	Up
MCYG_04606	8074.44	1.83617	8.45109e-05	0.000891103	Up
MCYG_07746	4281.18	-1.07593	8.54143e-05	0.000899539	Down
MCYG_05840	986.022	-1.18336	8.68535e-05	0.000912486	Down
MCYG_06494	572.069	2.4242	8.67817e-05	0.000912486	Up
MCYG_01742	228.015	-1.49389	8.70105e-05	0.000913033	Down
MCYG_02279	1959.88	1.71542	8.71992e-05	0.000913911	Up
MCYG_01486	864.263	1.4912	8.83709e-05	0.000923964	Up
MCYG_05190	3565.13	1.90945	8.88153e-05	0.000927496	Up
MCYG_00176	405.243	2.19334	8.94309e-05	0.000932805	Up
MCYG_07913	4579.15	-1.04208	8.9601e-05	0.00093346	Down
MCYG_05255	60.3283	-1.41574	9.01444e-05	0.000937998	Down
MCYG_02512	6040.35	1.67187	9.08682e-05	0.000943273	Up
MCYG_08277	1543.35	-1.02812	9.08127e-05	0.000943273	Down
MCYG_04841	1863.56	1.80174	9.10146e-05	0.000943667	Up
MCYG_06487	1016.99	1.64726	9.29786e-05	0.000962882	Up
MCYG_03607	536.529	-1.28241	9.52045e-05	0.000984761	Down
MCYG_00739	731.783	2.63941	9.58239e-05	0.000989495	Up
MCYG_02736	85.3408	-1.74144	9.60034e-05	0.000989495	Down
MCYG_07275	37.6247	2.76814	9.59293e-05	0.000989495	Up
MCYG_03022	10749.8	-2.1184	9.86399e-05	0.00101547	Down
MCYG_01434	1239.38	1.26171	0.000100672	0.00103516	Up
MCYG_01475	1044.54	1.1921	0.000102245	0.00105009	Up
MCYG_01756	2044.1	-1.13299	0.000103201	0.00105656	Down
MCYG_04029	2065.03	-1.57522	0.000103239	0.00105656	Down
MCYG_04857	6892.64	-1.24949	0.000103122	0.00105656	Down
MCYG_01252	1614.12	1.47247	0.000103825	0.00106131	Up
MCYG_00002	4501.25	-1.19721	0.00010407	0.00106256	Down
MCYG_01363	1187.8	1.14577	0.000104336	0.00106403	Up
MCYG_01152	1761.91	-1.4183	0.000104687	0.00106636	Down
MCYG_03968	624.735	2.49526	0.000105934	0.00107728	Up
MCYG_05518	443.514	-1.53165	0.000106007	0.00107728	Down
MCYG_03731	1347.18	-1.59389	0.000106418	0.00107894	Down
MCYG_08279	294.615	1.12549	0.000106566	0.00107918	Up
MCYG_01665	2718.98	1.99184	0.00010748	0.00108717	Up
MCYG_01922	1233.06	2.16808	0.00010953	0.00110596	Up
MCYG_04105	625.278	2.02417	0.000109592	0.00110596	Up
MCYG_08605	1114.63	2.04615	0.000111415	0.00112306	Up
MCYG_04549	149.72	1.7129	0.000111938	0.00112702	Up
MCYG_02890	521.802	-2.23479	0.000112129	0.00112764	Down
MCYG_03756	603.677	1.42456	0.000113078	0.00113587	Up
MCYG_04280	501.312	-1.10498	0.000113238	0.00113616	Down
MCYG_08405	1685.46	1.47077	0.000113917	0.00114166	Up
MCYG_08532	115.076	1.89933	0.000115552	0.00115671	Up
MCYG_01539	893.521	1.84093	0.000115709	0.00115696	Up
MCYG_08703	577.481	2.17824	0.000116735	0.00116588	Up
MCYG_01204	1316.39	1.1261	0.000117283	0.00116867	Up
MCYG_05558	4375.31	1.16587	0.000117159	0.00116867	Up
MCYG_02606	68.102	1.67427	0.000117726	0.0011704	Up
MCYG_07716	551.29	1.27779	0.000117595	0.0011704	Up
MCYG_07999	332.57	2.1441	0.000120438	0.00119463	Up
MCYG_07041	3310.41	-1.13291	0.000121393	0.00120136	Down
MCYG_01157	3995.87	1.65687	0.000122482	0.00121076	Up
MCYG_02891	480.601	1.29123	0.000125184	0.00123068	Up
MCYG_03469	924.07	-1.07399	0.000125038	0.00123068	Down
MCYG_05423	3446.5	2.1724	0.000125205	0.00123068	Up
MCYG_06393	509.288	1.03532	0.000125098	0.00123068	Up
MCYG_07049	742.809	1.85588	0.00012508	0.00123068	Up
MCYG_07513	1797.93	-1.25764	0.000125538	0.00123257	Down
MCYG_08128	352.342	2.33813	0.000126262	0.00123828	Up
MCYG_01549	2704.02	-1.24306	0.000127149	0.00124459	Down
MCYG_01566	735.799	1.54857	0.000127191	0.00124459	Up
MCYG_01612	87.9589	-1.54604	0.000127655	0.00124772	Down
MCYG_06117	6328.84	-1.28593	0.000128698	0.0012565	Down
MCYG_05160	227.577	1.80913	0.000129148	0.00125948	Up
MCYG_04974	156.333	-1.98734	0.000129308	0.00125963	Down
MCYG_03040	502.869	2.4669	0.000129948	0.00126445	Up
MCYG_03091	485.05	-1.33563	0.000130473	0.00126814	Down
MCYG_06678	1082.15	-1.10322	0.00013288	0.00128865	Down
MCYG_07454	5732.46	-1.42816	0.000133114	0.00128949	Down
MCYG_00010	479.681	1.20513	0.000135971	0.0013157	Up
MCYG_01186	1569.96	1.04673	0.000136391	0.00131829	Up
MCYG_07029	7616.6	-1.80732	0.000136631	0.00131915	Down
MCYG_05998	911.06	-1.25893	0.000137118	0.00132239	Down
MCYG_06222	565.095	-1.02487	0.000137713	0.00132666	Down
MCYG_00855	871.725	1.52297	0.000138907	0.0013352	Up
MCYG_07965	306.84	-2.49979	0.000138791	0.0013352	Down
MCYG_05918	901.64	1.43073	0.000139562	0.00133753	Up
MCYG_06238	527.392	2.00571	0.000139611	0.00133753	Up
MCYG_07100	955.964	2.18874	0.000139501	0.00133753	Up
MCYG_05406	565.942	1.13315	0.000139788	0.00133775	Up
MCYG_03245	80.9889	-1.91485	0.000140235	0.00134056	Down
MCYG_00837	1807.7	-1.43063	0.000142377	0.00135805	Down
MCYG_05747	182.383	2.17184	0.000144795	0.00137959	Up
MCYG_07006	2281.63	-1.12412	0.000146475	0.00139407	Down
MCYG_07163	806.017	-1.13663	0.000147198	0.00139943	Down
MCYG_03934	2136.58	1.99677	0.000148919	0.00141424	Up
MCYG_06686	294.934	-1.71328	0.000150169	0.001423	Down
MCYG_04237	486.041	2.16963	0.000151111	0.00143038	Up
MCYG_07392	2443.37	1.73292	0.000152502	0.00144197	Up
MCYG_03830	541.145	2.08194	0.000153292	0.0014463	Up
MCYG_07162	3006.43	-1.27704	0.000153179	0.0014463	Down
MCYG_00994	201.842	1.62732	0.000155053	0.00146133	Up
MCYG_02506	967.437	-1.79361	0.000156703	0.00147368	Down
MCYG_05581	2266.14	2.11002	0.000157774	0.00148216	Up
MCYG_01309	13066.6	2.81659	0.000158219	0.00148474	Up
MCYG_00012	9557.96	1.46788	0.000158991	0.00149037	Up
MCYG_04256	47.5763	1.64157	0.000159337	0.001492	Up
MCYG_07295	374.79	1.27793	0.000161177	0.00150761	Up
MCYG_07051	1203.46	-1.00391	0.000161886	0.00151262	Down
MCYG_04816	35308.1	-1.3074	0.000162299	0.00151485	Down
MCYG_02801	1275.83	-1.54195	0.000163541	0.0015248	Down
MCYG_06949	1408.44	1.07059	0.000166777	0.00155331	Up
MCYG_08122	961.261	1.67459	0.000168237	0.00156356	Up
MCYG_00575	351.556	-1.43554	0.000170169	0.00157814	Down
MCYG_08157	659.215	-1.28304	0.000170496	0.00157949	Down
MCYG_05244	233.315	1.55015	0.000172675	0.00159458	Up
MCYG_06599	899.195	1.70906	0.000173493	0.00160044	Up
MCYG_06757	108.153	-1.81243	0.000174476	0.00160781	Down
MCYG_00728	1028.41	-1.01508	0.000176079	0.00161961	Down
MCYG_03176	14805.3	-1.81068	0.000176129	0.00161961	Down
MCYG_07105	839.677	1.25672	0.000176562	0.00162188	Up
MCYG_00436	3648.21	-1.21834	0.000176875	0.00162218	Down
MCYG_08534	927.581	2.03394	0.000176969	0.00162218	Up
MCYG_04440	171.848	1.27204	0.000178967	0.00163878	Up
MCYG_03991	494.002	1.28683	0.000180007	0.00164656	Up
MCYG_07721	30.0072	1.98354	0.000181392	0.00165733	Up
MCYG_07871	5158.65	1.45977	0.000181565	0.00165733	Up
MCYG_07430	2323.37	1.63911	0.000181832	0.00165803	Up
MCYG_02339	117.675	-1.22778	0.000182998	0.00166691	Down
MCYG_06508	416.363	1.16818	0.000184785	0.00168143	Up
MCYG_03433	2234.86	-1.10651	0.000187573	0.00170501	Down
MCYG_00826	1370.73	1.76791	0.00019124	0.00173472	Up
MCYG_07182	5736.47	-1.16518	0.000192834	0.00174736	Down
MCYG_00145	265.013	1.39286	0.00019371	0.00175347	Up
MCYG_01079	40.0764	-1.59976	0.000195625	0.00176896	Down
MCYG_03726	2331.31	-1.54237	0.000196513	0.00177514	Down
MCYG_05756	173.333	1.97683	0.000197132	0.00177889	Up
MCYG_02871	248.225	-1.26345	0.000200075	0.00180171	Down
MCYG_03940	13145.8	-1.88392	0.000200661	0.00180512	Down
MCYG_04580	3576.64	1.6579	0.000201744	0.00181299	Up
MCYG_00374	3412.43	-1.04195	0.000202404	0.00181704	Down
MCYG_02805	6012.62	2.27356	0.000206101	0.00184832	Up
MCYG_08548	1259.47	1.5995	0.000207331	0.00185743	Up
MCYG_00005	649.354	-1.41671	0.000208925	0.00186787	Down
MCYG_04935	1522.83	-1.12199	0.000208785	0.00186787	Down
MCYG_05760	26.4936	-2.1612	0.00021013	0.00187479	Down
MCYG_07103	1605.34	-1.59466	0.00021243	0.00189127	Down
MCYG_03921	257.219	-1.64615	0.000214396	0.00190504	Down
MCYG_08377	1442.98	-1.8455	0.000217459	0.00192832	Down
MCYG_08465	2272.44	2.15435	0.00021817	0.00193265	Up
MCYG_07030	60.6076	-1.87389	0.000222707	0.00197083	Down
MCYG_02047	2341.44	1.08782	0.000226322	0.00200079	Up
MCYG_01015	390.667	-1.89821	0.000228844	0.00202103	Down
MCYG_03308	1655.46	1.59125	0.000231302	0.00204067	Up
MCYG_07132	13454.7	-1.95037	0.000233361	0.00205675	Down
MCYG_05818	315.15	2.16583	0.000234857	0.00206783	Up
MCYG_02998	317.337	1.75852	0.000235295	0.0020696	Up
MCYG_05169	356.711	1.17679	0.000236483	0.00207585	Up
MCYG_08365	1618.64	-1.11559	0.000236411	0.00207585	Down
MCYG_01588	18.0359	-1.892	0.000236775	0.00207631	Down
MCYG_08367	1112.61	-1.08477	0.0002374	0.0020797	Down
MCYG_05723	628.567	2.12294	0.00023802	0.00208303	Up
MCYG_02971	1945.21	1.26564	0.000239749	0.00209606	Up
MCYG_06314	1963.75	-1.21997	0.000241382	0.00210821	Down
MCYG_03357	885.513	1.31306	0.000241969	0.00211122	Up
MCYG_05589	7536.8	-2.08822	0.000242491	0.00211366	Down
MCYG_00410	6742.44	-1.1585	0.000244346	0.00212769	Down
MCYG_07682	2093.89	-1.5612	0.000245115	0.00213226	Down
MCYG_04013	5884.05	-1.72485	0.000245812	0.00213618	Down
MCYG_05907	1390.94	-1.48151	0.000248467	0.00215495	Down
MCYG_01275	1489.85	-1.08585	0.000249049	0.0021557	Down
MCYG_07426	328.658	1.53445	0.000248964	0.0021557	Up
MCYG_04640	2335.22	-1.32593	0.000249555	0.00215579	Down
MCYG_08246	439.275	1.18935	0.000249387	0.00215579	Up
MCYG_04352	57.8199	1.5198	0.000249997	0.00215746	Up
MCYG_08711	41.4582	-2.12627	0.000250518	0.00215982	Down
MCYG_08603	694.273	2.25898	0.000251287	0.00216216	Up
MCYG_00531	7560.51	2.62353	0.000254572	0.00218611	Up
MCYG_05787	1720.75	1.23725	0.000254404	0.00218611	Up
MCYG_06281	1379.85	1.18811	0.00025488	0.00218659	Up
MCYG_08257	1664.97	1.47914	0.000256102	0.00219491	Up
MCYG_04660	4776.15	-1.20364	0.000256433	0.00219558	Down
MCYG_02218	1869.16	-1.04912	0.000258724	0.00221302	Down
MCYG_05349	591.878	1.80744	0.000259702	0.00221921	Up
MCYG_06666	6741.94	-1.44516	0.000260587	0.00222458	Down
MCYG_03562	1075.48	1.21233	0.000268353	0.00228415	Up
MCYG_04190	540.399	1.5137	0.000267873	0.00228415	Up
MCYG_08134	2411.17	-1.80482	0.000268301	0.00228415	Down
MCYG_03194	93.4877	1.56251	0.000268956	0.00228704	Up
MCYG_00382	71.1619	2.36392	0.000271873	0.00230959	Up
MCYG_01422	19340.1	-1.83554	0.000274907	0.00233308	Down
MCYG_01865	2533.3	2.24685	0.000276263	0.00234231	Up
MCYG_03460	4366.12	-1.87616	0.000278776	0.00235902	Down
MCYG_01987	702.689	1.20411	0.000279672	0.0023643	Up
MCYG_05949	1805.05	-1.02867	0.000280764	0.00237123	Down
MCYG_02476	682.552	1.70228	0.000282052	0.00237979	Up
MCYG_02920	1235.08	1.69771	0.000282326	0.0023798	Up
MCYG_02636	228.068	1.57946	0.000283238	0.00238518	Up
MCYG_00964	862.79	-1.59742	0.000286616	0.00241128	Down
MCYG_00967	1137.24	1.18677	0.000288758	0.00242697	Up
MCYG_02531	1290.89	1.0761	0.000290831	0.00244202	Up
MCYG_07011	454.115	-1.03805	0.000291707	0.00244702	Down
MCYG_01888	584.523	1.97643	0.00029637	0.00248374	Up
MCYG_04501	349.203	-1.21386	0.000300777	0.00251825	Down
MCYG_02511	47.0459	-2.26653	0.000301382	0.00251976	Down
MCYG_03054	292.131	1.93807	0.000301537	0.00251976	Up
MCYG_04133	2691.62	-1.39817	0.000302551	0.00252581	Down
MCYG_05147	1258.48	1.11989	0.00030288	0.00252613	Up
MCYG_07828	385.298	-1.15925	0.000304231	0.00253497	Down
MCYG_00729	6871	-1.5813	0.000306733	0.00255337	Down
MCYG_01617	309.206	-1.57545	0.000307171	0.00255457	Down
MCYG_04392	2619.32	-1.27186	0.000309189	0.0025689	Down
MCYG_03849	4253.43	1.64923	0.00031306	0.00259858	Up
MCYG_01761	154.309	-1.50683	0.000313449	0.00259932	Down
MCYG_02942	1088.62	1.37209	0.000319387	0.00264101	Up
MCYG_03055	4136.67	1.86415	0.000319308	0.00264101	Up
MCYG_05921	178	-1.20959	0.000320943	0.00265136	Down
MCYG_08598	446.208	-1.22048	0.000323349	0.00266871	Down
MCYG_00377	3095.9	-1.03908	0.000324416	0.00267497	Down
MCYG_07662	575.015	1.27659	0.000326808	0.00269214	Up
MCYG_03475	3546.37	-1.56566	0.000327693	0.00269587	Down
MCYG_05696	141.716	1.17482	0.000327881	0.00269587	Up
MCYG_01182	739.884	1.40922	0.000329385	0.00270313	Up
MCYG_03305	1278.33	1.13928	0.00033355	0.00273473	Up
MCYG_05582	100.018	2.30999	0.00033418	0.00273732	Up
MCYG_02818	2246.02	-1.22818	0.000336151	0.00275087	Down
MCYG_02754	628.803	1.55696	0.000347072	0.00283491	Up
MCYG_00526	9166.1	-1.14148	0.000348708	0.0028456	Down
MCYG_01844	109.641	1.39118	0.000350991	0.00286155	Up
MCYG_08500	310.982	-1.50075	0.00035254	0.00287149	Down
MCYG_07436	1081.09	1.19377	0.000357346	0.0028999	Up
MCYG_08169	795.921	1.30852	0.000357362	0.0028999	Up
MCYG_02927	4007.96	2.34049	0.000359438	0.00291403	Up
MCYG_04188	31.8319	2.28805	0.000359801	0.00291426	Up
MCYG_04176	361.467	-2.03392	0.000360805	0.00291719	Down
MCYG_06319	4044.75	-1.51419	0.000360834	0.00291719	Down
MCYG_08250	8285.98	-1.47236	0.000363871	0.00293901	Down
MCYG_04777	10940.8	1.1806	0.000365929	0.00295289	Up
MCYG_00959	1539.25	1.06257	0.00036671	0.00295371	Up
MCYG_03996	5229.02	-1.55195	0.000366526	0.00295371	Down
MCYG_07696	290.935	-1.32103	0.000369587	0.00297413	Down
MCYG_03010	537.565	1.46566	0.000370152	0.00297593	Up
MCYG_08485	1085.05	-1.07402	0.000371289	0.00298231	Down
MCYG_00918	1819.55	2.16396	0.000373346	0.00299331	Up
MCYG_04142	1818.67	-1.17342	0.000373222	0.00299331	Down
MCYG_04171	22521.3	-1.34479	0.000374665	0.00299836	Down
MCYG_00434	3035.54	1.57683	0.000376343	0.00300901	Up
MCYG_08517	4459.18	-1.11182	0.000381267	0.00304279	Down
MCYG_06034	177.051	1.35666	0.000388815	0.00309953	Up
MCYG_01337	358.635	1.34082	0.000390676	0.00310594	Up
MCYG_08584	1180.01	-1.548	0.000390965	0.00310594	Down
MCYG_04086	183.742	-1.93112	0.000391728	0.00310916	Down
MCYG_02627	205.834	1.88785	0.000392149	0.00310967	Up
MCYG_07538	2060.26	2.02821	0.000393328	0.00311618	Up
MCYG_01622	1927.68	2.11845	0.000394111	0.00311954	Up
MCYG_01996	812.719	1.67557	0.00039622	0.00313301	Up
MCYG_07263	2046.61	1.59024	0.000396534	0.00313301	Up
MCYG_03296	134.677	-1.44424	0.000399078	0.00314455	Down
MCYG_05763	1201.81	-1.06724	0.00039858	0.00314455	Down
MCYG_07815	407.11	1.44532	0.000399811	0.00314747	Up
MCYG_01910	1069.41	1.22984	0.000400218	0.00314783	Up
MCYG_04964	159.518	1.9483	0.000402913	0.00316072	Up
MCYG_05207	896.677	-1.01072	0.000402948	0.00316072	Down
MCYG_03242	87.6655	-1.58478	0.000404666	0.00317134	Down
MCYG_00065	1962.24	1.25703	0.000405978	0.00317876	Up
MCYG_03933	802.805	1.57762	0.000409112	0.00319467	Up
MCYG_00514	785.317	-1.8848	0.000414246	0.00323186	Down
MCYG_01775	2268.74	1.29992	0.000416618	0.00324506	Up
MCYG_03599	249.998	1.2617	0.000416684	0.00324506	Up
MCYG_02828	229.048	-1.26137	0.000417111	0.00324548	Down
MCYG_00240	239.601	1.10428	0.000417621	0.00324655	Up
MCYG_00686	13544.8	-2.25882	0.000419375	0.00325437	Down
MCYG_05400	1348.19	1.37305	0.000420596	0.00326093	Up
MCYG_04725	615.264	1.78956	0.000421685	0.00326356	Up
MCYG_00988	166.704	1.68935	0.000422455	0.00326661	Up
MCYG_00535	4339.9	1.11109	0.000424587	0.00328018	Up
MCYG_02659	2568.05	-1.25738	0.000427413	0.00329908	Down
MCYG_00872	1347.98	-1.00766	0.000435159	0.00335429	Down
MCYG_03757	6188.62	-1.78483	0.000435336	0.00335429	Down
MCYG_05391	483.465	1.53187	0.000436926	0.00336356	Up
MCYG_05395	167.523	-1.25968	0.000439808	0.00338275	Down
MCYG_00615	228.501	1.11277	0.000444059	0.00341243	Up
MCYG_02298	301.977	-1.37003	0.000447455	0.00343549	Down
MCYG_08383	165.776	-1.43488	0.000448053	0.00343643	Down
MCYG_01814	356.701	-1.46637	0.000450179	0.00344631	Down
MCYG_02461	443.981	1.38766	0.000450449	0.00344631	Up
MCYG_00752	1667.39	1.40358	0.000452679	0.00346033	Up
MCYG_04671	85.7219	1.92531	0.000457461	0.00349075	Up
MCYG_06046	4485.5	-1.11826	0.000457402	0.00349075	Down
MCYG_02134	864.372	-1.00958	0.000462234	0.00352408	Down
MCYG_04722	25.0314	2.06571	0.000464289	0.00353665	Up
MCYG_07945	7055.6	-1.52174	0.000464846	0.00353779	Down
MCYG_00566	1242	-1.06287	0.000474927	0.0036082	Down
MCYG_01755	60.0668	2.26915	0.000476464	0.00361356	Up
MCYG_08526	1214.15	1.12869	0.000477048	0.00361485	Up
MCYG_06449	2605.71	-1.15743	0.000479307	0.0036288	Down
MCYG_06432	200.256	1.04446	0.000480794	0.0036369	Up
MCYG_07853	119.832	1.3828	0.000483512	0.00365427	Up
MCYG_02603	3733.61	-1.24863	0.000484665	0.00365981	Down
MCYG_01149	2018.94	-1.35043	0.000488057	0.00368223	Down
MCYG_00185	2106.89	1.40999	0.000494857	0.0037254	Up
MCYG_03461	2112.8	-1.49539	0.000495064	0.0037254	Down
MCYG_08339	1904.95	-1.17542	0.000509075	0.00382422	Down
MCYG_04151	38.5371	1.9096	0.000509993	0.00382781	Up
MCYG_06335	314.792	1.12277	0.000512129	0.00383809	Up
MCYG_07077	594.971	1.20816	0.000512245	0.00383809	Up
MCYG_00027	503.579	1.30991	0.000517029	0.00386713	Up
MCYG_05393	4906.06	-1.31282	0.000517455	0.00386713	Down
MCYG_10566	2.96303	-2.84414	0.00051861	0.00387244	Down
MCYG_06167	1788.45	1.09667	0.000519899	0.00387874	Up
MCYG_06113	1507.41	-1.97103	0.000522189	0.00389248	Down
MCYG_03826	8011.5	-1.58348	0.000526936	0.0039245	Down
MCYG_00107	4692.75	-1.64588	0.000534119	0.00396749	Down
MCYG_01193	1683.55	-1.17174	0.000534298	0.00396749	Down
MCYG_05469	809.349	1.69119	0.000534623	0.00396749	Up
MCYG_05605	1268.62	-1.30982	0.000534989	0.00396749	Down
MCYG_05121	2015.82	-1.24055	0.000537544	0.00398304	Down
MCYG_02741	477.833	-1.13312	0.000541578	0.00400611	Down
MCYG_04226	1337.28	-1.20025	0.000541434	0.00400611	Down
MCYG_01084	1750.63	-1.11223	0.00054701	0.00403724	Down
MCYG_06367	7612.32	-1.88992	0.000547179	0.00403724	Down
MCYG_01034	920.728	1.5084	0.00055671	0.00410061	Up
MCYG_07274	2645.36	2.14602	0.000558198	0.00410809	Up
MCYG_01773	558.283	-1.13597	0.000558678	0.00410815	Down
MCYG_02100	50.9958	1.86151	0.000562148	0.00413017	Up
MCYG_04322	197.366	1.24721	0.000566059	0.0041554	Up
MCYG_01692	18.7552	2.58022	0.000570795	0.00418378	Up
MCYG_06913	1333.48	1.32021	0.000570887	0.00418378	Up
MCYG_01521	5155.2	1.34388	0.00057277	0.00419405	Up
MCYG_02604	9678.64	-1.24002	0.000579486	0.00423965	Down
MCYG_06133	2683.98	1.69248	0.000581888	0.00425365	Up
MCYG_04867	76.6246	-1.46177	0.000587241	0.00428918	Down
MCYG_01533	65248.7	1.67419	0.000588549	0.00429512	Up
MCYG_04570	243.875	1.65267	0.00058934	0.00429729	Up
MCYG_05991	258.831	1.09858	0.000603632	0.00439414	Up
MCYG_05797	170.632	1.62178	0.000604601	0.00439751	Up
MCYG_01967	824.651	-1.03694	0.000607619	0.00441014	Down
MCYG_02768	1910.54	1.25736	0.000607858	0.00441014	Up
MCYG_10527	5.91433	-2.40827	0.00060715	0.00441014	Down
MCYG_01454	1057.98	1.26931	0.000614503	0.00445136	Up
MCYG_07608	416.435	1.4101	0.000614563	0.00445136	Up
MCYG_01862	2457.81	1.27988	0.000616917	0.00446098	Up
MCYG_01586	157.932	1.13659	0.000619324	0.00447467	Up
MCYG_03620	213.776	1.74898	0.00062127	0.004485	Up
MCYG_05990	787.335	-1.38116	0.000628472	0.00453323	Down
MCYG_02225	3651.66	-1.13567	0.000633339	0.00456456	Down
MCYG_05671	4833.08	1.19517	0.000634155	0.00456665	Up
MCYG_01005	4518.06	-1.03309	0.000637834	0.00458934	Down
MCYG_02222	2025.5	1.46391	0.000649024	0.004666	Up
MCYG_06041	69.0446	1.93294	0.00065263	0.00468805	Up
MCYG_06889	359.333	1.14397	0.000655623	0.00470566	Up
MCYG_02433	855.246	1.12681	0.000663357	0.00474455	Up
MCYG_04484	916.125	-1.04523	0.000662937	0.00474455	Down
MCYG_05022	443.214	-1.12367	0.000663857	0.00474455	Down
MCYG_05734	1023.55	-1.47501	0.000662772	0.00474455	Down
MCYG_06708	113.817	1.6085	0.000664313	0.00474455	Up
MCYG_01273	1107.39	1.06848	0.000666347	0.00475517	Up
MCYG_06272	50.5237	1.45053	0.00067313	0.00479964	Up
MCYG_07829	580.316	1.09492	0.00067879	0.00483603	Up
MCYG_05334	1677.32	-1.74027	0.000681316	0.00485006	Down
MCYG_04915	523.471	1.38316	0.00068558	0.00487642	Up
MCYG_03078	1057.47	1.17784	0.000689345	0.0048952	Up
MCYG_01833	302.365	1.3768	0.000697168	0.00494385	Up
MCYG_06950	467.644	1.03736	0.000697334	0.00494385	Up
MCYG_03362	6389.46	-1.16502	0.000700897	0.00496506	Down
MCYG_05909	10474	-1.46213	0.000708517	0.00501497	Down
MCYG_00943	7564.1	2.51767	0.000710924	0.00502791	Up
MCYG_00024	2839.15	-1.52129	0.000725205	0.00512058	Down
MCYG_08689	39.7191	1.99138	0.000726568	0.00512604	Up
MCYG_08162	657.446	1.14457	0.00073224	0.00516188	Up
MCYG_05253	1536.59	1.43632	0.000733044	0.00516336	Up
MCYG_06786	943.086	1.58672	0.000735504	0.0051765	Up
MCYG_03044	32.5401	1.70185	0.000742166	0.00521916	Up
MCYG_01295	604.725	1.70614	0.000748335	0.00525405	Up
MCYG_02033	424.577	2.16165	0.000752745	0.00528075	Up
MCYG_03638	886.216	1.32093	0.000760927	0.00532883	Up
MCYG_06799	58.0963	1.94301	0.000760717	0.00532883	Up
MCYG_07525	120.713	1.58841	0.000761437	0.00532883	Up
MCYG_08472	117.152	1.74159	0.000762105	0.00532922	Up
MCYG_06291	198.986	1.09132	0.000767353	0.00536161	Up
MCYG_06790	566.699	1.32255	0.000768439	0.00536489	Up
MCYG_05489	823.518	-1.31414	0.000773047	0.00539273	Down
MCYG_02486	272.159	1.09239	0.000780827	0.00543828	Up
MCYG_02275	921.902	1.03511	0.000784127	0.00545283	Up
MCYG_07500	1172.67	-1.04721	0.000784169	0.00545283	Down
MCYG_02901	82.1861	1.38123	0.000789791	0.00548315	Up
MCYG_01630	3590.41	-1.08856	0.000802161	0.00556459	Down
MCYG_01459	396.117	1.39764	0.000806653	0.00558239	Up
MCYG_04117	15683.9	-2.16715	0.00080895	0.00558945	Down
MCYG_05075	118.587	2.12204	0.000810242	0.00558945	Up
MCYG_06729	248.46	1.34644	0.000809814	0.00558945	Up
MCYG_07505	520.738	1.58582	0.000809421	0.00558945	Up
MCYG_05479	368.481	1.69704	0.000813658	0.00560857	Up
MCYG_00711	645.657	-1.54823	0.000830558	0.00572053	Down
MCYG_00262	1830.85	1.05779	0.000839441	0.0057758	Up
MCYG_05203	1908.97	1.87606	0.000839912	0.0057758	Up
MCYG_04065	559.452	1.20092	0.000847478	0.00582323	Up
MCYG_06746	2877.29	1.11147	0.000854881	0.00586946	Up
MCYG_06285	1409.23	1.56782	0.000856893	0.00587864	Up
MCYG_05332	223.812	1.64885	0.000860446	0.00589836	Up
MCYG_02836	226.672	-1.37192	0.000863534	0.00591487	Down
MCYG_08288	288.143	1.29608	0.000864856	0.00591926	Up
MCYG_07887	426.534	-1.15601	0.000879151	0.00600645	Down
MCYG_10541	87.7716	-1.52786	0.000880472	0.00600645	Down
MCYG_08742	3011.34	-1.22398	0.000882738	0.00601327	Down
MCYG_00166	2023.83	-1.0287	0.000884406	0.00601629	Down
MCYG_07349	1709.85	1.38437	0.000885256	0.00601629	Up
MCYG_08406	1124.17	1.92227	0.000885203	0.00601629	Up
MCYG_08364	2800.35	-1.23688	0.000887886	0.00602945	Down
MCYG_03587	1912.77	1.13558	0.000893531	0.00606304	Up
MCYG_05978	111.567	-1.21168	0.000915926	0.0062005	Down
MCYG_05151	3925.99	-1.11742	0.000920723	0.00621994	Down
MCYG_10554	1.87112	-2.83496	0.000920943	0.00621994	Down
MCYG_10579	41.9117	-1.91713	0.000923368	0.00623148	Down
MCYG_05042	798.586	-1.45221	0.000926127	0.00624042	Down
MCYG_08672	56.501	-1.33888	0.000926086	0.00624042	Down
MCYG_00642	10292.7	-1.43291	0.000931327	0.00626091	Down
MCYG_04742	483.307	1.90593	0.000931109	0.00626091	Up
MCYG_06372	172.255	1.62351	0.000930951	0.00626091	Up
MCYG_05724	86.054	1.65136	0.00094316	0.00633067	Up
MCYG_03390	532.088	1.47024	0.000954694	0.00639498	Up
MCYG_07120	2354.78	1.02074	0.000954947	0.00639498	Up
MCYG_04551	20.8865	-1.6416	0.000959026	0.00641736	Down
MCYG_03216	2646.9	1.45978	0.00096239	0.00643009	Up
MCYG_06992	923.894	1.95376	0.000962406	0.00643009	Up
MCYG_07302	4289.79	-1.19199	0.000963703	0.00643381	Down
MCYG_02020	1036.63	-1.93348	0.000965107	0.00643824	Down
MCYG_03798	498.321	1.8174	0.000966603	0.0064389	Up
MCYG_00492	4784.06	-1.79524	0.000984579	0.00653506	Down
MCYG_01602	191.238	1.8461	0.000995999	0.00659878	Up
MCYG_07875	954.657	2.23743	0.000997872	0.00660616	Up
MCYG_08118	9732.75	-1.26531	0.000998632	0.00660616	Down
MCYG_05422	3948.32	-1.15943	0.00100293	0.00662956	Down
MCYG_00333	204.714	-1.58344	0.00100779	0.00665496	Down
MCYG_03450	3785.92	1.05814	0.00100907	0.00665496	Up
MCYG_03874	445.267	1.00088	0.00101241	0.00667194	Up
MCYG_03092	4209.54	1.18601	0.00101387	0.00667648	Up
MCYG_10540	1.85947	-2.81252	0.00102104	0.00671862	Down
MCYG_05340	956.063	2.70771	0.00102682	0.00675153	Up
MCYG_00607	181.282	1.24479	0.0010304	0.00676849	Up
MCYG_07005	3517	1.41174	0.00103095	0.00676849	Up
MCYG_03532	3645.53	1.7964	0.0010365	0.00679982	Up
MCYG_08759	2281.51	1.14241	0.00103843	0.00680218	Up
MCYG_06914	292.429	2.24194	0.0010509	0.0068787	Up
MCYG_00225	608.099	1.42578	0.00105738	0.00690552	Up
MCYG_02453	368.074	1.6583	0.00105669	0.00690552	Up
MCYG_03618	43.6681	-1.34362	0.00106605	0.00695173	Down
MCYG_01376	969.121	1.1089	0.00107747	0.00701564	Up
MCYG_00581	7866.03	-1.01433	0.00108166	0.00702714	Down
MCYG_00817	31.7686	-1.5045	0.00108105	0.00702714	Down
MCYG_03858	406.445	1.10544	0.00109222	0.00707988	Up
MCYG_03099	2410.32	1.4002	0.00109369	0.00708418	Up
MCYG_03920	1285.25	1.48057	0.00110783	0.00715442	Up
MCYG_06115	47768.5	-1.5033	0.00110929	0.00715855	Down
MCYG_03813	481.76	-1.10867	0.00111094	0.00716387	Down
MCYG_08495	4972.36	-1.13232	0.00111239	0.00716791	Down
MCYG_02790	213.678	1.00498	0.00111734	0.00718383	Up
MCYG_03391	798.234	-1.10767	0.0011168	0.00718383	Down
MCYG_04905	181.862	-1.65033	0.00111606	0.00718383	Down
MCYG_00640	2145.18	1.82385	0.00111874	0.00718756	Up
MCYG_06109	11178.3	-1.04878	0.00112097	0.00719654	Down
MCYG_05433	2299.1	1.10712	0.0011295	0.00723531	Up
MCYG_07578	276.121	1.3852	0.00113463	0.00726279	Up
MCYG_01746	23.0772	2.15285	0.00113553	0.00726319	Up
MCYG_02107	7.68961	2.52433	0.00114136	0.00728443	Up
MCYG_07904	196.722	1.14722	0.00114121	0.00728443	Up
MCYG_04767	704.939	1.44862	0.00114312	0.00729031	Up
MCYG_03116	3169.38	1.74259	0.0011465	0.00730655	Up
MCYG_00172	490.252	1.30431	0.00115101	0.00732323	Up
MCYG_07737	232.763	-1.78075	0.00115139	0.00732323	Down
MCYG_01943	1801.22	1.48773	0.00115886	0.00736374	Up
MCYG_04218	1598.28	1.14868	0.00116279	0.0073833	Up
MCYG_06172	9724.07	1.10691	0.00116396	0.0073853	Up
MCYG_01811	1791.98	-1.24065	0.00118367	0.0075049	Down
MCYG_03096	760.9	-1.17497	0.0012134	0.00768076	Down
MCYG_07484	9.08561	-2.08932	0.00121405	0.00768076	Down
MCYG_01276	1442.43	-1.06492	0.00121832	0.00770214	Down
MCYG_06331	5604.76	1.77499	0.00121932	0.00770288	Up
MCYG_00473	292.146	2.30815	0.00122202	0.00770875	Up
MCYG_07517	790.291	1.12666	0.00122312	0.00771007	Up
MCYG_02109	999.788	-1.06843	0.00122818	0.00773639	Down
MCYG_00868	28.2562	1.92748	0.00124103	0.00781165	Up
MCYG_06589	5200.45	-1.65667	0.00124451	0.00782789	Down
MCYG_00324	511.945	1.36318	0.00125321	0.0078769	Up
MCYG_01148	578.491	1.37903	0.00125739	0.00789747	Up
MCYG_07311	192.247	2.12551	0.00127098	0.00797708	Up
MCYG_02063	679.191	-1.16926	0.00127917	0.0080227	Down
MCYG_07196	883.966	-1.79335	0.00128489	0.0080528	Down
MCYG_03844	1409.94	1.35915	0.0012888	0.0080715	Up
MCYG_01768	297.93	-2.06716	0.00129483	0.0080976	Down
MCYG_06774	218.537	1.73686	0.00130896	0.00818006	Up
MCYG_06887	337.22	1.32859	0.00131577	0.00821672	Up
MCYG_02930	2972.79	1.33745	0.00132392	0.00826166	Up
MCYG_08614	396.27	1.25431	0.00132756	0.00827847	Up
MCYG_03857	953.252	-1.43522	0.00134105	0.0083566	Down
MCYG_05284	1921.87	-1.25329	0.00134401	0.00836905	Down
MCYG_07876	30.3761	2.32391	0.00135809	0.00845067	Up
MCYG_01703	580.839	-1.18414	0.0013601	0.0084571	Down
MCYG_03692	1098.55	1.71515	0.00137054	0.00851393	Up
MCYG_07248	21.8138	2.31313	0.00137119	0.00851393	Up
MCYG_00712	5378.99	1.59433	0.00137258	0.00851646	Up
MCYG_05429	44.3266	1.61696	0.0013813	0.00855835	Up
MCYG_07398	5700.39	-1.14865	0.00138908	0.00858824	Down
MCYG_02759	897.552	-1.2887	0.00140282	0.00866082	Down
MCYG_04077	36966	-1.6628	0.00140268	0.00866082	Down
MCYG_04845	1644.67	1.89194	0.00141855	0.00874747	Up
MCYG_05575	1312.61	1.39274	0.00141886	0.00874747	Up
MCYG_03568	770.804	-1.02071	0.00143027	0.00880533	Down
MCYG_05177	2169.77	1.20403	0.00143133	0.00880559	Up
MCYG_06787	1013.58	1.65843	0.00143819	0.00884158	Up
MCYG_08088	842.701	1.43881	0.00144049	0.00884943	Up
MCYG_00361	768.085	1.3515	0.00144915	0.00889559	Up
MCYG_03104	302.726	1.72419	0.00145005	0.00889559	Up
MCYG_02578	349.767	1.72519	0.00145937	0.00894019	Up
MCYG_07531	6260.97	-1.14275	0.0014763	0.00902481	Down
MCYG_05065	567.474	1.44034	0.00148452	0.0090563	Up
MCYG_08507	2586.48	-1.06177	0.00149225	0.00909041	Down
MCYG_10537	18.2233	2.06704	0.00150508	0.00916213	Up
MCYG_03233	145.139	-1.15306	0.00150863	0.00917732	Down
MCYG_02108	1634.3	1.32632	0.00151757	0.00921239	Up
MCYG_01436	349.395	1.36939	0.00152164	0.00923066	Up
MCYG_06673	1322.33	1.27787	0.00152419	0.00923965	Up
MCYG_01191	475.077	-1.86641	0.00153162	0.00927176	Down
MCYG_01574	1139.48	-1.87001	0.00153062	0.00927176	Down
MCYG_02717	36675.8	-1.23223	0.00153434	0.00928179	Down
MCYG_07171	367.484	-1.04572	0.00153796	0.00929725	Down
MCYG_03043	619.379	1.3808	0.00154486	0.00933244	Up
MCYG_10530	11.0125	-2.04014	0.00157906	0.00952585	Down
MCYG_04923	1853.27	1.12884	0.00158323	0.00954438	Up
MCYG_01308	5785.57	2.2642	0.00158722	0.0095608	Up
MCYG_08634	2143.34	-1.69207	0.00158815	0.0095608	Down
MCYG_01074	21484	1.75201	0.00158955	0.0095626	Up
MCYG_10501	11.4714	-2.08846	0.0015944	0.00958512	Down
MCYG_05394	114.518	1.6766	0.00159815	0.00959438	Up
MCYG_08524	3723.78	-1.64281	0.00159775	0.00959438	Down
MCYG_03643	355.342	1.43465	0.00160579	0.00962749	Up
MCYG_02313	837.528	1.73212	0.00160979	0.00964307	Up
MCYG_05417	184.004	2.05501	0.00161232	0.00964618	Up
MCYG_00109	278.618	2.02625	0.00162352	0.00970651	Up
MCYG_03611	9630.34	-1.135	0.00162559	0.00971221	Down
MCYG_01982	422.977	1.52639	0.00163507	0.00975544	Up
MCYG_04535	151.837	-1.47566	0.00164729	0.00982165	Down
MCYG_03400	52.362	1.65843	0.00165621	0.00986174	Up
MCYG_04454	8878.14	-1.05893	0.00165716	0.00986174	Down
MCYG_07332	149.745	2.12513	0.00165742	0.00986174	Up
MCYG_02977	1069.98	1.05732	0.00167458	0.00995023	Up
MCYG_02182	1894	-2.58981	0.00168123	0.00997723	Down
MCYG_01740	59.9419	1.26388	0.0016863	0.00999942	Up

## Sheet: NORM-vs-Zn800.DESeq
GeneID	baseMean	log2Fold	pvalue	qvalue	Diff
MCYG_04541	861.152	4.77539	4.75636e-45	4.17276e-41	Up
MCYG_02184	1782.42	-5.45843	3.95863e-40	1.73645e-36	Down
MCYG_03824	421.58	-3.20366	4.09068e-37	1.19625e-33	Down
MCYG_02183	13970.5	-5.71767	2.70586e-34	5.93463e-31	Down
MCYG_00683	1293.98	2.40533	3.45959e-30	6.0702e-27	Up
MCYG_05771	352620	-3.37406	7.94278e-29	1.16137e-25	Down
MCYG_02497	2967.04	3.64376	4.88513e-27	6.12246e-24	Up
MCYG_00671	858.391	-2.96632	6.57024e-27	7.20509e-24	Down
MCYG_01850	1206.1	-2.4419	2.08517e-26	2.03258e-23	Down
MCYG_00886	1970.29	2.37219	1.66206e-25	1.45813e-22	Up
MCYG_02182	2049.75	-4.24014	4.26179e-24	3.39897e-21	Down
MCYG_04543	4502.68	5.0476	8.15092e-24	5.50062e-21	Up
MCYG_05469	1019.89	2.02138	8.11187e-24	5.50062e-21	Up
MCYG_00571	1034.37	-2.57975	7.79393e-23	4.88401e-20	Down
MCYG_08230	254.128	-2.21684	1.87077e-21	1.09415e-18	Down
MCYG_03491	6211.95	2.17793	2.63508e-20	1.44485e-17	Up
MCYG_04486	6313.89	1.94223	7.87052e-20	4.06165e-17	Up
MCYG_00584	937.161	-2.45864	1.00162e-19	4.88177e-17	Down
MCYG_00714	5608.29	2.96333	1.41806e-19	6.54769e-17	Up
MCYG_02609	2239.12	2.88532	2.62408e-19	1.15105e-16	Up
MCYG_07260	2983.97	-4.67555	4.26752e-19	1.78281e-16	Down
MCYG_02558	2775.17	-2.55472	5.26443e-19	2.09931e-16	Down
MCYG_00773	6632.15	-1.83962	7.81149e-19	2.97957e-16	Down
MCYG_00110	6685.25	3.14467	9.75041e-18	3.56418e-15	Up
MCYG_01459	599.749	1.96519	2.22562e-17	7.81015e-15	Up
MCYG_06725	196.045	-2.58404	4.97779e-17	1.67962e-14	Down
MCYG_02994	1037.79	-2.83496	5.87661e-17	1.90946e-14	Down
MCYG_04152	4235.19	2.91897	6.51834e-17	2.04233e-14	Up
MCYG_01569	1242.13	3.69938	6.86449e-17	2.07663e-14	Up
MCYG_08584	1286.64	-1.73932	8.19695e-17	2.39706e-14	Down
MCYG_07522	249.607	3.00633	9.38024e-17	2.65461e-14	Up
MCYG_06106	1376.72	1.56644	1.1857e-16	3.25066e-14	Up
MCYG_04314	874.527	2.40434	1.27617e-16	3.39268e-14	Up
MCYG_03014	1462.07	2.11146	1.46641e-16	3.67566e-14	Up
MCYG_04067	1585.33	-2.60313	1.46523e-16	3.67566e-14	Down
MCYG_06064	8131.4	-1.87115	1.70466e-16	4.14242e-14	Down
MCYG_07690	318.488	-2.12987	1.74706e-16	4.14242e-14	Down
MCYG_06017	2894.04	2.7784	2.66112e-16	6.14368e-14	Up
MCYG_01380	934.598	1.81563	2.83493e-16	6.28034e-14	Up
MCYG_05745	592.31	-2.48151	2.86349e-16	6.28034e-14	Down
MCYG_00392	1146.45	1.65541	3.092e-16	6.61612e-14	Up
MCYG_08471	695.232	1.8092	4.31047e-16	9.00375e-14	Up
MCYG_06719	309.255	3.04262	7.33164e-16	1.49583e-13	Up
MCYG_04778	5243.36	-1.66572	8.3921e-16	1.67327e-13	Down
MCYG_01265	6504.33	-2.73254	8.78032e-16	1.71177e-13	Down
MCYG_06832	10835.4	-2.81962	1.00019e-15	1.90753e-13	Down
MCYG_04389	533.693	-2.3595	1.13378e-15	2.1163e-13	Down
MCYG_07907	4940.21	2.65082	1.28382e-15	2.34645e-13	Up
MCYG_04725	619.443	1.76385	1.39649e-15	2.50028e-13	Up
MCYG_06904	3129.78	2.84254	1.44476e-15	2.53497e-13	Up
MCYG_00342	2520.29	3.40434	1.6666e-15	2.86687e-13	Up
MCYG_01574	1204.65	-2.39885	1.88424e-15	3.17892e-13	Down
MCYG_08414	1014.94	-1.73313	3.72038e-15	6.15829e-13	Down
MCYG_07213	1217.26	-2.62128	6.7821e-15	1.10184e-12	Down
MCYG_01915	466.68	2.44045	7.12306e-15	1.13619e-12	Up
MCYG_00727	2219.66	1.57367	7.42038e-15	1.16248e-12	Up
MCYG_01649	551.579	2.32657	7.70296e-15	1.18558e-12	Up
MCYG_05216	330.16	2.56761	1.11567e-14	1.68754e-12	Up
MCYG_04406	416.628	2.48058	1.26749e-14	1.88469e-12	Up
MCYG_02496	256.931	2.95499	2.76414e-14	4.04163e-12	Up
MCYG_07514	844.051	2.57024	3.22876e-14	4.64359e-12	Up
MCYG_02013	2031.47	-2.87581	3.6757e-14	5.20112e-12	Down
MCYG_08243	210.427	-2.73928	3.80725e-14	5.30175e-12	Down
MCYG_05378	137.373	-2.49992	4.23091e-14	5.79966e-12	Down
MCYG_01022	3850.63	3.86241	4.57084e-14	6.16922e-12	Up
MCYG_02328	375.527	2.87844	4.87845e-14	6.32503e-12	Up
MCYG_03070	2541.65	1.48756	4.90257e-14	6.32503e-12	Up
MCYG_05479	525.147	2.19252	4.81295e-14	6.32503e-12	Up
MCYG_04404	471.442	2.09127	7.4231e-14	9.4381e-12	Up
MCYG_04920	369.007	2.50719	8.22309e-14	1.03059e-11	Up
MCYG_02767	6168.94	-1.83893	1.11119e-13	1.37302e-11	Down
MCYG_05854	854.309	1.67125	1.20348e-13	1.4664e-11	Up
MCYG_01180	1086.53	1.76719	1.22667e-13	1.47419e-11	Up
MCYG_03564	359.131	2.23233	1.34731e-13	1.59729e-11	Up
MCYG_07682	2423.48	-1.49005	1.87357e-13	2.19157e-11	Down
MCYG_03713	7136.74	-2.32632	2.20427e-13	2.50863e-11	Down
MCYG_03825	1085.06	2.53233	2.2304e-13	2.50863e-11	Up
MCYG_08257	2928.27	2.23501	2.20852e-13	2.50863e-11	Up
MCYG_04885	1253.23	2.23818	2.49503e-13	2.77075e-11	Up
MCYG_07049	978.262	2.20481	3.03282e-13	3.29884e-11	Up
MCYG_08083	732.158	2.73608	3.04578e-13	3.29884e-11	Up
MCYG_08186	5567.05	-1.78014	3.859e-13	4.12866e-11	Down
MCYG_06606	537.622	-1.66912	4.60419e-13	4.86657e-11	Down
MCYG_04008	464.209	1.62987	5.00461e-13	5.22684e-11	Up
MCYG_02245	891.686	-2.35208	5.53508e-13	5.71285e-11	Down
MCYG_08531	160.794	2.2984	5.6487e-13	5.76233e-11	Up
MCYG_04802	1817.7	2.61274	5.75486e-13	5.80315e-11	Up
MCYG_02705	5657.3	2.49166	6.59088e-13	6.57065e-11	Up
MCYG_01463	1345.05	-2.93123	8.36142e-13	8.24211e-11	Down
MCYG_02186	3043.76	-2.76614	8.6841e-13	8.46507e-11	Down
MCYG_00583	2826.22	-2.40875	9.66057e-13	9.31343e-11	Down
MCYG_00753	516.027	1.68632	9.96115e-13	9.49882e-11	Up
MCYG_03992	134.552	2.49496	1.0798e-12	1.01861e-10	Up
MCYG_01888	582.318	1.97029	1.13287e-12	1.05731e-10	Up
MCYG_02948	1596.76	1.3	1.22154e-12	1.12806e-10	Up
MCYG_06825	1253.69	2.77366	1.2389e-12	1.13218e-10	Up
MCYG_04500	499.922	1.64018	1.27469e-12	1.15287e-10	Up
MCYG_04267	575.236	-2.1663	1.31206e-12	1.17457e-10	Down
MCYG_03941	1613.27	2.02299	1.32887e-12	1.17759e-10	Up
MCYG_02010	1341.07	2.27268	1.40619e-12	1.23365e-10	Up
MCYG_07257	2875.21	-1.51846	1.43078e-12	1.2428e-10	Down
MCYG_01294	171.979	-1.93153	1.54982e-12	1.33299e-10	Down
MCYG_06789	335.264	-2.47236	1.64493e-12	1.40106e-10	Down
MCYG_05217	635.345	-1.86114	1.96658e-12	1.65893e-10	Down
MCYG_01628	14643.4	-2.08092	2.17085e-12	1.8138e-10	Down
MCYG_06257	855.805	2.39059	2.31322e-12	1.91452e-10	Up
MCYG_06231	19496.9	-2.06692	2.45649e-12	2.01409e-10	Down
MCYG_04350	1044.04	1.81427	2.51741e-12	2.04493e-10	Up
MCYG_04946	1276.95	-1.38864	3.36925e-12	2.71178e-10	Down
MCYG_04302	250.548	1.99228	3.53966e-12	2.82304e-10	Up
MCYG_01996	795.634	1.56004	4.19185e-12	3.31307e-10	Up
MCYG_05462	2070.27	2.16788	4.73503e-12	3.70896e-10	Up
MCYG_07154	96.3512	2.81794	5.19659e-12	4.03448e-10	Up
MCYG_07047	87.894	-2.69509	6.24892e-12	4.80892e-10	Down
MCYG_03489	5093.85	2.16111	6.82939e-12	5.20994e-10	Up
MCYG_04980	1257.09	1.64051	7.0435e-12	5.26613e-10	Up
MCYG_06468	255.9	3.30082	7.08313e-12	5.26613e-10	Up
MCYG_07837	51698.2	-3.00443	7.05584e-12	5.26613e-10	Down
MCYG_08070	120.283	-2.29857	7.59251e-12	5.5974e-10	Down
MCYG_06875	2018.75	1.4723	7.86611e-12	5.75078e-10	Up
MCYG_05508	465.356	-1.50086	8.3369e-12	6.0446e-10	Down
MCYG_08697	342.266	2.93217	8.70437e-12	6.2593e-10	Up
MCYG_02358	444.797	2.52432	1.00031e-11	7.13472e-10	Up
MCYG_03857	1044.04	-1.59401	1.14569e-11	8.04089e-10	Down
MCYG_05250	1149.2	1.34503	1.14475e-11	8.04089e-10	Up
MCYG_05685	4213.29	-1.55917	1.18878e-11	8.27711e-10	Down
MCYG_05409	4186.6	-1.84594	1.20998e-11	8.35836e-10	Down
MCYG_02669	374.969	2.79092	1.2338e-11	8.45635e-10	Up
MCYG_00360	237.304	1.98835	1.26627e-11	8.61159e-10	Up
MCYG_08603	514.821	1.92751	2.18395e-11	1.47383e-09	Up
MCYG_04545	1519.36	2.46521	2.21475e-11	1.48321e-09	Up
MCYG_00880	1356.46	2.44538	2.29138e-11	1.5229e-09	Up
MCYG_01190	1805.95	-2.76653	2.32023e-11	1.53048e-09	Down
MCYG_03425	233.823	2.26431	2.3727e-11	1.54191e-09	Up
MCYG_05174	77.5833	-2.42398	2.37143e-11	1.54191e-09	Down
MCYG_08704	6842.35	2.56052	2.68785e-11	1.73386e-09	Up
MCYG_07931	8728.37	-2.82699	3.07879e-11	1.97155e-09	Down
MCYG_06255	1989.24	-1.47749	3.32048e-11	2.11091e-09	Down
MCYG_04844	701.96	1.83359	3.7425e-11	2.36208e-09	Up
MCYG_07241	1928.75	1.72201	3.77584e-11	2.3661e-09	Up
MCYG_02659	2772.97	-1.42084	3.97123e-11	2.47089e-09	Down
MCYG_08268	897.217	1.69356	4.05072e-11	2.5026e-09	Up
MCYG_01699	3491.14	-3.43322	4.91281e-11	3.01399e-09	Down
MCYG_02187	1031.46	-2.71063	5.57065e-11	3.39384e-09	Down
MCYG_00896	1804.6	1.36418	5.71019e-11	3.45486e-09	Up
MCYG_10528	33.4184	-3.21044	6.12089e-11	3.67798e-09	Down
MCYG_00998	340.166	-2.41114	6.94723e-11	4.14613e-09	Down
MCYG_03140	3535.42	-1.53081	7.16238e-11	4.24565e-09	Down
MCYG_07377	49.9769	3.601	7.70495e-11	4.53661e-09	Up
MCYG_00501	1337.78	-1.30224	8.33503e-11	4.87488e-09	Down
MCYG_00497	94.4389	2.50295	9.0099e-11	5.16616e-09	Up
MCYG_01963	3728.46	1.86735	9.05865e-11	5.16616e-09	Up
MCYG_03935	233.69	2.82247	9.0686e-11	5.16616e-09	Up
MCYG_05901	2180.51	1.84679	9.04713e-11	5.16616e-09	Up
MCYG_02374	1273.35	-1.89113	1.03857e-10	5.87828e-09	Down
MCYG_01266	4941.84	-2.20726	1.11349e-10	6.26196e-09	Down
MCYG_01995	893.565	2.65175	1.16129e-10	6.48917e-09	Up
MCYG_02505	501.64	2.30159	1.21943e-10	6.77092e-09	Up
MCYG_05855	401.2	2.33277	1.37073e-10	7.56313e-09	Up
MCYG_02970	332.386	-1.99735	1.42989e-10	7.84025e-09	Down
MCYG_02886	1072.47	-1.60705	1.50047e-10	8.17616e-09	Down
MCYG_07161	1388.62	-2.4912	1.76164e-10	9.54004e-09	Down
MCYG_01024	63.339	-2.96047	1.96277e-10	1.05641e-08	Down
MCYG_01416	2812.48	1.55961	2.00319e-10	1.07158e-08	Up
MCYG_03078	1502.83	1.61028	2.05677e-10	1.08699e-08	Up
MCYG_08674	660.025	2.33156	2.04925e-10	1.08699e-08	Up
MCYG_06323	1081.77	-2.06542	2.42993e-10	1.27652e-08	Down
MCYG_07821	5071.19	-2.89827	2.51293e-10	1.31226e-08	Down
MCYG_02346	103.583	3.19044	2.7039e-10	1.40363e-08	Up
MCYG_04053	71.5773	-2.05771	2.74135e-10	1.4147e-08	Down
MCYG_03636	81.6255	2.52606	2.81024e-10	1.44177e-08	Up
MCYG_03870	505.954	1.7618	2.86526e-10	1.46145e-08	Up
MCYG_01922	1171.22	2.08809	2.90736e-10	1.47435e-08	Up
MCYG_02656	292.159	-1.55405	2.94753e-10	1.48613e-08	Down
MCYG_01745	23901.2	1.72383	3.04716e-10	1.52758e-08	Up
MCYG_05621	136.471	2.23862	3.10333e-10	1.54691e-08	Up
MCYG_05181	5571.74	-1.6628	3.12777e-10	1.55028e-08	Down
MCYG_02415	94.5009	3.63199	3.32898e-10	1.64074e-08	Up
MCYG_04860	553.308	-1.93428	3.44621e-10	1.68903e-08	Down
MCYG_07319	1241.54	-1.3291	3.61655e-10	1.76266e-08	Down
MCYG_07918	11299.8	-1.52134	4.10519e-10	1.98977e-08	Down
MCYG_04560	1893.24	-2.31812	4.60871e-10	2.22155e-08	Down
MCYG_07071	209.074	1.7078	4.66961e-10	2.2386e-08	Up
MCYG_06007	4170.1	2.06161	4.71032e-10	2.24585e-08	Up
MCYG_04838	14676.3	-1.9283	5.12943e-10	2.43246e-08	Down
MCYG_07754	8910.09	-1.87004	5.17556e-10	2.44114e-08	Down
MCYG_06195	199.371	1.83171	5.23226e-10	2.45468e-08	Up
MCYG_00398	16725.7	2.63354	5.54468e-10	2.58742e-08	Up
MCYG_03650	153.661	-1.94606	5.76374e-10	2.67541e-08	Down
MCYG_02723	545.832	2.11169	5.87496e-10	2.70641e-08	Up
MCYG_07405	5359.24	-1.24411	5.89222e-10	2.70641e-08	Down
MCYG_08349	495.121	1.55502	5.96779e-10	2.72684e-08	Up
MCYG_03528	60.0966	3.91285	6.33969e-10	2.85221e-08	Up
MCYG_04789	377.002	1.66075	6.33246e-10	2.85221e-08	Up
MCYG_07448	161.72	-2.16041	6.27936e-10	2.85221e-08	Down
MCYG_01031	886.333	1.22438	6.86723e-10	3.07379e-08	Up
MCYG_00563	599.966	2.0566	7.20937e-10	3.21055e-08	Up
MCYG_02106	2736.89	2.28788	7.36607e-10	3.26376e-08	Up
MCYG_08363	6952.63	-2.17504	7.45586e-10	3.27051e-08	Down
MCYG_10558	18.3817	-3.50825	7.42093e-10	3.27051e-08	Down
MCYG_03830	368.164	1.47821	7.83109e-10	3.41802e-08	Up
MCYG_04830	3834.41	-1.53723	7.98331e-10	3.46721e-08	Down
MCYG_04278	1426.66	1.18737	8.41638e-10	3.63729e-08	Up
MCYG_02979	13941.2	-1.81983	8.71043e-10	3.74591e-08	Down
MCYG_02416	791.1	2.73374	9.41609e-10	4.02963e-08	Up
MCYG_01173	1229.89	-2.22634	9.59418e-10	4.08591e-08	Down
MCYG_07836	3911.44	-2.34686	1.06665e-09	4.52064e-08	Down
MCYG_03309	175.122	2.02512	1.12636e-09	4.75075e-08	Up
MCYG_06243	1437.08	2.03888	1.20682e-09	5.06577e-08	Up
MCYG_02898	723.482	2.10368	1.39181e-09	5.78765e-08	Up
MCYG_05112	200.019	2.19844	1.39859e-09	5.78765e-08	Up
MCYG_07040	238.599	2.22495	1.39287e-09	5.78765e-08	Up
MCYG_00549	219.072	2.37057	1.42742e-09	5.86991e-08	Up
MCYG_08089	6384.78	-2.05541	1.43185e-09	5.86991e-08	Down
MCYG_05119	1047.66	1.94722	1.48525e-09	6.06049e-08	Up
MCYG_08550	156.49	2.83731	1.49577e-09	6.07519e-08	Up
MCYG_07910	1784.68	-2.71077	1.60593e-09	6.49254e-08	Down
MCYG_02830	108.235	3.01468	1.77698e-09	7.15113e-08	Up
MCYG_05949	1777.18	-1.4969	1.79466e-09	7.1893e-08	Down
MCYG_04445	344.421	-1.76425	1.83403e-09	7.3136e-08	Down
MCYG_00989	1126.89	1.47042	1.95114e-09	7.74541e-08	Up
MCYG_04775	981.481	-1.10801	1.97622e-09	7.80961e-08	Down
MCYG_06524	1936.29	-1.97487	2.10654e-09	8.28731e-08	Down
MCYG_03120	3391.73	1.97587	2.12694e-09	8.33019e-08	Up
MCYG_02869	274.734	1.5412	2.22713e-09	8.68384e-08	Up
MCYG_05738	3650.51	1.47757	2.24964e-09	8.73277e-08	Up
MCYG_07314	874.159	-1.69264	2.27489e-09	8.79188e-08	Down
MCYG_07065	1531.66	1.42997	2.50448e-09	9.63676e-08	Up
MCYG_00764	307.564	2.04029	2.54206e-09	9.73865e-08	Up
MCYG_05617	574.94	1.50715	2.72663e-09	1.04003e-07	Up
MCYG_02870	677.09	1.7346	3.08336e-09	1.17101e-07	Up
MCYG_05729	3072.99	-1.27416	3.36696e-09	1.2732e-07	Down
MCYG_07289	2675.3	-1.99457	3.57675e-09	1.34378e-07	Down
MCYG_08381	4133.51	-1.19597	3.58423e-09	1.34378e-07	Down
MCYG_05760	27.1355	-2.86503	3.73614e-09	1.39477e-07	Down
MCYG_00517	3327.62	1.92664	3.80087e-09	1.41293e-07	Up
MCYG_01307	262.84	1.68525	3.91224e-09	1.44819e-07	Up
MCYG_00656	373.321	2.14108	4.57797e-09	1.6875e-07	Up
MCYG_04787	762.593	1.28373	4.62144e-09	1.6964e-07	Up
MCYG_08609	4273.64	-1.26561	4.64788e-09	1.69899e-07	Down
MCYG_07623	551.271	1.46236	4.90778e-09	1.78655e-07	Up
MCYG_01667	41.7724	3.33157	5.1042e-09	1.85038e-07	Up
MCYG_02151	2556.28	-1.23658	5.18775e-09	1.87293e-07	Down
MCYG_03356	2528.83	-1.21809	5.42566e-09	1.95079e-07	Down
MCYG_03536	1152.39	-2.14778	5.96132e-09	2.13464e-07	Down
MCYG_00591	665.663	1.83749	6.22726e-09	2.20802e-07	Up
MCYG_01861	570.275	1.72387	6.20413e-09	2.20802e-07	Up
MCYG_08123	4198.22	-1.52654	6.24176e-09	2.20802e-07	Down
MCYG_05822	89.5688	2.17109	6.30351e-09	2.22091e-07	Up
MCYG_03158	2200.5	-1.34847	6.35978e-09	2.23033e-07	Down
MCYG_05778	1390.69	1.44787	6.38108e-09	2.23033e-07	Up
MCYG_02920	988.178	1.22883	6.41639e-09	2.23377e-07	Up
MCYG_04460	272.999	2.50746	6.55196e-09	2.27195e-07	Up
MCYG_07880	125.103	1.90235	6.64774e-09	2.29609e-07	Up
MCYG_01040	949.22	1.47499	6.74774e-09	2.32149e-07	Up
MCYG_07449	6839.98	2.12149	6.83236e-09	2.34142e-07	Up
MCYG_01679	2032.53	-1.13565	6.95867e-09	2.37543e-07	Down
MCYG_01982	411.166	1.38772	7.02009e-09	2.3871e-07	Up
MCYG_07872	1093.15	1.47544	7.08789e-09	2.40085e-07	Up
MCYG_07637	8095.08	-2.04656	7.12474e-09	2.40405e-07	Down
MCYG_03042	157.023	2.06407	7.72584e-09	2.59689e-07	Up
MCYG_08627	1422.47	-1.16596	7.8848e-09	2.64021e-07	Down
MCYG_04382	1011.6	2.0479	8.89427e-09	2.9669e-07	Up
MCYG_04501	388.269	-1.25372	9.2962e-09	3.08923e-07	Down
MCYG_05803	1185.49	1.43244	9.4169e-09	3.10963e-07	Up
MCYG_08362	807.958	-1.825	9.4285e-09	3.10963e-07	Down
MCYG_02154	2576.31	-1.42615	1.02441e-08	3.34842e-07	Down
MCYG_03966	362.929	2.06454	1.0267e-08	3.34842e-07	Up
MCYG_06666	7205.67	-1.65811	1.02331e-08	3.34842e-07	Down
MCYG_03737	2092.52	1.91917	1.08306e-08	3.51915e-07	Up
MCYG_05431	239.134	-1.67684	1.12834e-08	3.65275e-07	Down
MCYG_00111	175.111	2.9021	1.15431e-08	3.72307e-07	Up
MCYG_06281	1872.35	1.52969	1.16724e-08	3.751e-07	Up
MCYG_02206	348.946	1.95476	1.22455e-08	3.92079e-07	Up
MCYG_00300	46043.4	-1.88298	1.25242e-08	3.99546e-07	Down
MCYG_03173	253.518	1.95343	1.25757e-08	3.99735e-07	Up
MCYG_06271	198.392	1.56965	1.26893e-08	4.01889e-07	Up
MCYG_04544	6415.12	2.40717	1.28084e-08	4.04201e-07	Up
MCYG_03909	1584.17	-1.12423	1.31422e-08	4.13248e-07	Down
MCYG_08283	3636.76	-1.2553	1.36319e-08	4.27116e-07	Down
MCYG_03842	624.582	1.47553	1.39866e-08	4.3667e-07	Up
MCYG_01100	2587.34	1.36602	1.46679e-08	4.55442e-07	Up
MCYG_01820	439.34	2.15897	1.46917e-08	4.55442e-07	Up
MCYG_01939	1555.84	1.3407	1.50646e-08	4.63724e-07	Up
MCYG_04660	5408.5	-1.17793	1.50194e-08	4.63724e-07	Down
MCYG_00145	302.253	1.45496	1.52946e-08	4.6916e-07	Up
MCYG_03758	2363.4	1.33018	1.85975e-08	5.68488e-07	Up
MCYG_06757	127.864	-1.64191	1.86897e-08	5.69322e-07	Down
MCYG_07051	1183.44	-1.46156	1.89256e-08	5.74513e-07	Down
MCYG_07930	13670.4	-1.5983	1.90085e-08	5.7504e-07	Down
MCYG_04958	1526.13	1.22506	1.91239e-08	5.76543e-07	Up
MCYG_01420	249.347	2.24178	1.94365e-08	5.83961e-07	Up
MCYG_06284	137.947	2.90795	1.97948e-08	5.92695e-07	Up
MCYG_03692	968.381	1.46653	2.29309e-08	6.84262e-07	Up
MCYG_00282	2798.99	-1.25553	2.34461e-08	6.97265e-07	Down
MCYG_01773	598.019	-1.30482	2.38209e-08	7.06017e-07	Down
MCYG_03540	902.02	-1.78593	2.42315e-08	7.15769e-07	Down
MCYG_08614	434.894	1.26266	2.52982e-08	7.4477e-07	Up
MCYG_06203	246.442	1.6261	2.54586e-08	7.46983e-07	Up
MCYG_05017	59.6642	2.88085	2.62006e-08	7.66193e-07	Up
MCYG_00555	508.771	-1.16164	2.64304e-08	7.70344e-07	Down
MCYG_00809	141.8	-1.84812	2.71304e-08	7.88129e-07	Down
MCYG_00602	666.066	1.16067	2.80494e-08	8.12136e-07	Up
MCYG_00940	2176.51	1.39044	2.95759e-08	8.53518e-07	Up
MCYG_01153	1363.63	-2.07823	2.98302e-08	8.58034e-07	Down
MCYG_04520	1008.84	1.36349	3.0723e-08	8.80825e-07	Up
MCYG_04437	2724.21	-1.48354	3.13794e-08	8.96716e-07	Down
MCYG_06469	1649.86	1.18741	3.17407e-08	9.04094e-07	Up
MCYG_01735	1382.58	2.25465	3.27046e-08	9.28534e-07	Up
MCYG_08207	4467.43	-1.56174	3.36607e-08	9.52598e-07	Down
MCYG_07103	1915.57	-1.38395	3.38202e-08	9.54033e-07	Down
MCYG_05636	14293.4	-1.32399	3.44584e-08	9.6892e-07	Down
MCYG_07437	476.023	1.60899	3.59629e-08	1.008e-06	Up
MCYG_04688	87.9617	2.31161	3.64194e-08	1.01754e-06	Up
MCYG_02369	3642.98	-1.31772	3.7183e-08	1.03558e-06	Down
MCYG_02622	331.441	2.35787	3.91668e-08	1.08738e-06	Up
MCYG_04638	864.528	-1.68306	3.94835e-08	1.09271e-06	Down
MCYG_01295	1008.14	2.31496	3.98911e-08	1.10052e-06	Up
MCYG_01508	2404.19	-1.61857	4.18226e-08	1.14659e-06	Down
MCYG_10519	119.407	-1.71334	4.16938e-08	1.14659e-06	Down
MCYG_05752	4200.11	-1.3948	4.22597e-08	1.15497e-06	Down
MCYG_00273	779.201	-1.29095	4.30305e-08	1.17238e-06	Down
MCYG_04966	2005.53	-2.51628	4.3625e-08	1.1849e-06	Down
MCYG_05007	947.725	-1.16366	4.39156e-08	1.18911e-06	Down
MCYG_01133	1495.6	-1.09453	4.5203e-08	1.2202e-06	Down
MCYG_00628	1057.47	-2.64891	4.57936e-08	1.23235e-06	Down
MCYG_05203	2462.03	2.18272	4.61305e-08	1.23762e-06	Up
MCYG_01492	972.213	1.80906	4.73624e-08	1.2668e-06	Up
MCYG_06568	2006.3	-1.36765	4.77349e-08	1.26903e-06	Down
MCYG_08056	203.221	-1.46578	4.76413e-08	1.26903e-06	Down
MCYG_07668	2179.75	1.4165	5.13659e-08	1.36143e-06	Up
MCYG_00518	30082.3	2.99377	5.32185e-08	1.39861e-06	Up
MCYG_03538	2115.34	-1.74738	5.32471e-08	1.39861e-06	Down
MCYG_07212	5731.41	2.21948	5.29411e-08	1.39861e-06	Up
MCYG_07310	1506.4	1.82714	5.60702e-08	1.46837e-06	Up
MCYG_06171	974.579	-1.30057	5.65991e-08	1.47781e-06	Down
MCYG_05756	178.325	1.94786	5.69196e-08	1.48177e-06	Up
MCYG_03683	1442.85	-1.00356	5.74578e-08	1.49135e-06	Down
MCYG_00039	2395.42	1.94545	5.89244e-08	1.52491e-06	Up
MCYG_03465	1613.27	2.82951	5.94821e-08	1.53481e-06	Up
MCYG_08251	8628.13	-1.36575	6.05063e-08	1.55666e-06	Down
MCYG_06358	1040.55	1.98313	6.44233e-08	1.65259e-06	Up
MCYG_07369	1530.34	-1.1973	6.72741e-08	1.72069e-06	Down
MCYG_01857	785.41	1.07969	6.85388e-08	1.74794e-06	Up
MCYG_07083	998.083	-1.3626	6.91725e-08	1.75899e-06	Down
MCYG_03318	3533.48	2.88829	6.9617e-08	1.76517e-06	Up
MCYG_08184	9584.09	-1.53188	7.02399e-08	1.77583e-06	Down
MCYG_04231	5987.83	-1.17822	7.21094e-08	1.81786e-06	Down
MCYG_03347	7855.65	2.61576	7.50386e-08	1.88629e-06	Up
MCYG_01825	20216.8	-1.31869	7.54818e-08	1.892e-06	Down
MCYG_01218	920.689	-1.65584	7.78912e-08	1.94684e-06	Down
MCYG_07415	5812.41	-2.4178	7.85241e-08	1.95708e-06	Down
MCYG_08526	2047.83	1.79688	7.88112e-08	1.95867e-06	Up
MCYG_00672	105.951	-1.74735	8.15558e-08	2.00761e-06	Down
MCYG_02225	3965.56	-1.25347	8.17351e-08	2.00761e-06	Down
MCYG_02610	3524.29	1.78034	8.19247e-08	2.00761e-06	Up
MCYG_06826	1047.79	-1.03843	8.10216e-08	2.00761e-06	Down
MCYG_07780	1578.22	1.29489	8.17747e-08	2.00761e-06	Up
MCYG_07724	550.124	2.26524	8.25108e-08	2.01634e-06	Up
MCYG_00258	281.81	-1.65143	8.52173e-08	2.0767e-06	Down
MCYG_01502	370.027	-2.35338	8.74235e-08	2.12456e-06	Down
MCYG_00907	1930.69	2.27106	8.77025e-08	2.12545e-06	Up
MCYG_01456	41.5562	2.61826	8.86947e-08	2.14358e-06	Up
MCYG_01846	1553.35	1.46714	9.03444e-08	2.17745e-06	Up
MCYG_01047	761.464	-1.37254	9.28747e-08	2.2323e-06	Down
MCYG_06707	2589.79	1.68111	9.45795e-08	2.26707e-06	Up
MCYG_04595	42.5086	-2.43418	9.54872e-08	2.28259e-06	Down
MCYG_06379	1669.39	1.62663	1.06184e-07	2.53139e-06	Up
MCYG_05742	125.114	-2.15341	1.06911e-07	2.5418e-06	Down
MCYG_06599	820.434	1.44441	1.11017e-07	2.6323e-06	Up
MCYG_01322	3214.24	-1.16619	1.15482e-07	2.73078e-06	Down
MCYG_07311	223.292	2.38567	1.1659e-07	2.74958e-06	Up
MCYG_02975	252.167	2.80965	1.19006e-07	2.79903e-06	Up
MCYG_06848	1975.69	-1.69894	1.22485e-07	2.87316e-06	Down
MCYG_06122	1267.96	1.4461	1.24067e-07	2.90252e-06	Up
MCYG_05334	1818.26	-1.95333	1.28363e-07	2.99503e-06	Down
MCYG_08040	2691.14	-1.92086	1.30539e-07	3.03771e-06	Down
MCYG_02772	511.335	-1.78467	1.35465e-07	3.12747e-06	Down
MCYG_06950	639.522	1.39669	1.35106e-07	3.12747e-06	Up
MCYG_08759	2790.12	1.31938	1.35438e-07	3.12747e-06	Up
MCYG_08152	84.0965	2.6748	1.38244e-07	3.18323e-06	Up
MCYG_03691	6466.6	-2.12687	1.39711e-07	3.20861e-06	Down
MCYG_05251	3297.32	1.87588	1.40138e-07	3.21e-06	Up
MCYG_00720	2110.72	-1.41597	1.44227e-07	3.29507e-06	Down
MCYG_05867	2318.8	1.4306	1.48855e-07	3.39195e-06	Up
MCYG_06657	781.461	1.20458	1.49741e-07	3.4033e-06	Up
MCYG_08660	6948.42	-2.5004	1.58003e-07	3.5818e-06	Down
MCYG_07298	186.714	2.69802	1.61396e-07	3.64929e-06	Up
MCYG_00361	919.042	1.50478	1.63479e-07	3.67743e-06	Up
MCYG_06269	1495.17	1.61781	1.63465e-07	3.67743e-06	Up
MCYG_06162	850.242	1.36167	1.64176e-07	3.68368e-06	Up
MCYG_00966	1955.78	1.75507	1.65534e-07	3.70466e-06	Up
MCYG_00901	199.741	1.9167	1.7407e-07	3.88579e-06	Up
MCYG_05696	191.309	1.50059	1.74831e-07	3.89287e-06	Up
MCYG_06732	1258.25	1.27438	1.78695e-07	3.96883e-06	Up
MCYG_04841	6847.45	3.04188	1.80872e-07	4.00704e-06	Up
MCYG_05134	358.564	-1.3407	1.82172e-07	4.02568e-06	Down
MCYG_07278	9226.17	-1.61093	1.86483e-07	4.1106e-06	Down
MCYG_01622	1150.24	1.36499	1.92016e-07	4.22195e-06	Up
MCYG_04837	52390.9	-1.4532	1.93329e-07	4.24019e-06	Down
MCYG_04896	2576.84	2.35731	1.95914e-07	4.28618e-06	Up
MCYG_03272	250.291	-1.45471	1.99854e-07	4.36149e-06	Down
MCYG_05634	1296.73	2.52058	2.03944e-07	4.4397e-06	Up
MCYG_05574	13985.1	1.89229	2.0975e-07	4.55478e-06	Up
MCYG_02821	4954.12	-1.05365	2.23864e-07	4.84928e-06	Down
MCYG_02279	1927.29	1.55137	2.28149e-07	4.92993e-06	Up
MCYG_01883	1535.01	1.20555	2.28918e-07	4.93439e-06	Up
MCYG_02584	8971.62	2.07316	2.37993e-07	5.11742e-06	Up
MCYG_01589	538.121	1.31596	2.47556e-07	5.31005e-06	Up
MCYG_06998	281.836	1.35333	2.4879e-07	5.32351e-06	Up
MCYG_01224	1196.53	2.02176	2.51087e-07	5.35957e-06	Up
MCYG_00922	1213.59	-1.19584	2.5424e-07	5.41372e-06	Down
MCYG_06188	1069.01	-1.12769	2.5495e-07	5.41567e-06	Down
MCYG_08307	268.513	2.28094	2.55849e-07	5.42164e-06	Up
MCYG_00060	1162.33	-1.04126	2.69125e-07	5.68924e-06	Down
MCYG_00268	1249.85	1.78329	2.70364e-07	5.70169e-06	Up
MCYG_01303	202.239	-2.22703	2.74253e-07	5.76983e-06	Down
MCYG_05624	52.0288	-1.81131	2.81477e-07	5.90765e-06	Down
MCYG_06519	493.631	1.21912	2.88956e-07	6.05014e-06	Up
MCYG_04252	796.65	-1.02132	2.91693e-07	6.09291e-06	Down
MCYG_07445	114.549	2.46756	2.97657e-07	6.20271e-06	Up
MCYG_00803	1299.75	1.04287	3.00333e-07	6.2289e-06	Up
MCYG_05829	523.102	1.77873	2.99768e-07	6.2289e-06	Up
MCYG_08534	1675.4	2.61765	3.04715e-07	6.30486e-06	Up
MCYG_03157	1996.09	-1.41457	3.09822e-07	6.38044e-06	Down
MCYG_03534	541.648	2.15082	3.12861e-07	6.42794e-06	Up
MCYG_05294	8693.84	-1.67741	3.25289e-07	6.66767e-06	Down
MCYG_00785	924.831	-1.41964	3.28399e-07	6.71572e-06	Down
MCYG_08703	489.711	1.89761	3.39873e-07	6.9342e-06	Up
MCYG_04765	2266.41	1.218	3.46252e-07	7.04795e-06	Up
MCYG_02862	741.251	-1.54371	3.49981e-07	7.10736e-06	Down
MCYG_01691	389.982	1.71586	3.63493e-07	7.36472e-06	Up
MCYG_01078	499.121	-1.80595	3.78727e-07	7.65569e-06	Down
MCYG_07010	1770.53	1.08635	3.80921e-07	7.68235e-06	Up
MCYG_07382	228574	3.32122	3.81912e-07	7.68466e-06	Up
MCYG_01476	177.483	2.01002	3.83852e-07	7.70602e-06	Up
MCYG_07392	2739.75	1.76949	3.87848e-07	7.76847e-06	Up
MCYG_03851	1936.34	2.31947	3.94862e-07	7.89095e-06	Up
MCYG_07902	789.614	1.18411	4.00669e-07	7.98879e-06	Up
MCYG_00863	560.59	-1.38353	4.02165e-07	8.00045e-06	Down
MCYG_00893	994.899	-1.49528	4.08877e-07	8.08718e-06	Down
MCYG_01897	156.319	1.59851	4.08776e-07	8.08718e-06	Up
MCYG_05463	856.598	-1.3707	4.09728e-07	8.08718e-06	Down
MCYG_08634	2385.83	-1.79844	4.10213e-07	8.08718e-06	Down
MCYG_00296	278.464	1.46363	4.26138e-07	8.3823e-06	Up
MCYG_07274	1488.84	1.34497	4.45117e-07	8.73604e-06	Up
MCYG_07030	69.0245	-1.85311	4.46408e-07	8.74182e-06	Down
MCYG_03598	1119.87	1.39296	4.53589e-07	8.85585e-06	Up
MCYG_06439	31.5814	2.67812	4.5425e-07	8.85585e-06	Up
MCYG_05548	47349.6	-1.54084	4.63461e-07	9.0147e-06	Down
MCYG_08578	196.241	-1.76759	4.64453e-07	9.0147e-06	Down
MCYG_08059	1871.18	-1.20275	4.71836e-07	9.12847e-06	Down
MCYG_04218	1731.33	1.11652	4.76275e-07	9.16096e-06	Up
MCYG_05990	858.812	-1.49813	4.7721e-07	9.16096e-06	Down
MCYG_02201	4105.82	-1.00834	4.78615e-07	9.16788e-06	Down
MCYG_05922	74.432	2.47062	4.83984e-07	9.25053e-06	Up
MCYG_03921	287.239	-1.67796	5.01246e-07	9.55963e-06	Down
MCYG_00179	429.86	-1.92602	5.2902e-07	1.00675e-05	Down
MCYG_04086	212.688	-1.84642	5.34014e-07	1.01405e-05	Down
MCYG_06267	5024.51	2.21944	5.47472e-07	1.03736e-05	Up
MCYG_03513	2640.01	2.48477	5.61994e-07	1.0603e-05	Up
MCYG_07480	10255.1	-2.03508	5.61377e-07	1.0603e-05	Down
MCYG_08403	1426.49	-1.20712	5.69761e-07	1.07264e-05	Down
MCYG_02452	846.048	-1.15323	5.72864e-07	1.07617e-05	Down
MCYG_04361	813.723	1.68607	5.89929e-07	1.10351e-05	Up
MCYG_05798	54.751	2.27106	5.89807e-07	1.10351e-05	Up
MCYG_07304	332.924	1.34378	6.09743e-07	1.13814e-05	Up
MCYG_01484	4215.46	-1.52139	6.13467e-07	1.14266e-05	Down
MCYG_02349	521.367	1.50667	6.27307e-07	1.1635e-05	Up
MCYG_01796	2280.21	-2.13426	6.30663e-07	1.1664e-05	Down
MCYG_03245	94.6732	-1.77007	6.31529e-07	1.1664e-05	Down
MCYG_03760	106.384	-1.89846	6.33858e-07	1.16824e-05	Down
MCYG_08177	126.419	-1.67069	6.41029e-07	1.17898e-05	Down
MCYG_04168	1002.87	-1.3869	6.49521e-07	1.1921e-05	Down
MCYG_04874	32025.5	2.33222	6.51997e-07	1.19415e-05	Up
MCYG_00550	984.758	-1.17545	6.66632e-07	1.21841e-05	Down
MCYG_03469	1038.4	-1.06125	6.75253e-07	1.23086e-05	Down
MCYG_06483	807.974	1.25337	6.76252e-07	1.23086e-05	Up
MCYG_01187	961.248	-1.50876	6.79775e-07	1.2332e-05	Down
MCYG_01301	334.193	1.64855	6.81755e-07	1.2332e-05	Up
MCYG_03757	7666.82	-1.43317	6.8168e-07	1.2332e-05	Down
MCYG_08567	2276.93	-2.08239	6.83683e-07	1.23415e-05	Down
MCYG_00492	4811.59	-2.38284	6.91811e-07	1.24626e-05	Down
MCYG_00945	302.7	-1.422	7.04596e-07	1.26151e-05	Down
MCYG_05391	644.582	1.8177	7.07387e-07	1.26393e-05	Up
MCYG_02320	3670.56	-2.02738	7.08852e-07	1.26397e-05	Down
MCYG_03605	6929.05	1.56884	7.2083e-07	1.28101e-05	Up
MCYG_05244	318.009	1.85479	7.21327e-07	1.28101e-05	Up
MCYG_00072	251.436	-2.02061	7.51896e-07	1.3326e-05	Down
MCYG_04845	1138.08	1.32891	7.6006e-07	1.34436e-05	Up
MCYG_04339	1296.01	-1.21969	7.73033e-07	1.36455e-05	Down
MCYG_01011	4075.13	1.285	7.75913e-07	1.36688e-05	Up
MCYG_01267	13059.2	-1.71802	7.78377e-07	1.36848e-05	Down
MCYG_07455	478.49	-2.65088	7.82019e-07	1.37213e-05	Down
MCYG_05237	1247.22	-1.24193	7.94367e-07	1.39101e-05	Down
MCYG_00681	582.158	-1.73279	8.14297e-07	1.42307e-05	Down
MCYG_04412	1961.57	-1.19847	8.16557e-07	1.42419e-05	Down
MCYG_08202	7357.85	1.37762	8.22153e-07	1.4311e-05	Up
MCYG_07250	667.835	1.62711	8.28542e-07	1.43937e-05	Up
MCYG_03253	1837.04	-1.31863	8.32831e-07	1.44396e-05	Down
MCYG_00496	3623.66	1.35946	8.45003e-07	1.45929e-05	Up
MCYG_08574	148.86	2.249	8.44579e-07	1.45929e-05	Up
MCYG_08727	996.786	-1.61744	8.49777e-07	1.46465e-05	Down
MCYG_06033	3244.17	2.15493	8.80746e-07	1.51506e-05	Up
MCYG_03104	256.483	1.40564	9.03987e-07	1.54896e-05	Up
MCYG_03836	1813.2	1.88536	9.02531e-07	1.54896e-05	Up
MCYG_07281	2285.87	1.4991	9.13197e-07	1.56169e-05	Up
MCYG_02388	177.208	1.45425	9.21761e-07	1.57327e-05	Up
MCYG_06354	322.475	-1.32686	9.32782e-07	1.58899e-05	Down
MCYG_06787	825.662	1.25123	9.48466e-07	1.61258e-05	Up
MCYG_04685	164.257	-1.70077	9.52389e-07	1.61611e-05	Down
MCYG_00826	1023.83	1.18438	9.57036e-07	1.62087e-05	Up
MCYG_03923	1178.57	-1.35983	9.62761e-07	1.62742e-05	Down
MCYG_06494	494.484	2.20403	9.68306e-07	1.63364e-05	Up
MCYG_04011	2943.57	-1.28063	9.77873e-07	1.64662e-05	Down
MCYG_06967	1080.33	-1.39944	9.79871e-07	1.64682e-05	Down
MCYG_00684	1204.34	1.27424	9.97654e-07	1.6735e-05	Up
MCYG_01257	139.72	-1.4489	1.00115e-06	1.67616e-05	Down
MCYG_04763	8221.4	1.50297	1.00565e-06	1.68049e-05	Up
MCYG_08322	8016.94	-1.35742	1.01162e-06	1.68726e-05	Down
MCYG_03616	1791.45	-2.08453	1.02808e-06	1.71145e-05	Down
MCYG_05732	479.827	1.44816	1.09008e-06	1.81122e-05	Up
MCYG_06761	3166.9	-1.20613	1.1094e-06	1.83983e-05	Down
MCYG_00134	206.012	-1.82797	1.12526e-06	1.85911e-05	Down
MCYG_05833	406.558	1.23322	1.12418e-06	1.85911e-05	Up
MCYG_05964	175.374	1.75811	1.1363e-06	1.87383e-05	Up
MCYG_04640	2576.8	-1.38499	1.14758e-06	1.88534e-05	Down
MCYG_08668	2576.9	-1.34054	1.14661e-06	1.88534e-05	Down
MCYG_00416	1171.73	1.70193	1.15741e-06	1.89793e-05	Up
MCYG_00107	5513.76	-1.49456	1.18653e-06	1.94207e-05	Down
MCYG_05568	7632.41	1.82605	1.22434e-06	2.00021e-05	Up
MCYG_00775	1238.28	1.71309	1.23022e-06	2.00608e-05	Up
MCYG_03205	2280.16	-1.11821	1.26423e-06	2.05771e-05	Down
MCYG_02984	1027.85	1.74014	1.28551e-06	2.08848e-05	Up
MCYG_00465	2281.55	1.00394	1.28966e-06	2.08986e-05	Up
MCYG_00762	20343.1	1.96083	1.29113e-06	2.08986e-05	Up
MCYG_01486	1241.44	1.85581	1.34515e-06	2.1693e-05	Up
MCYG_04301	150.799	1.6429	1.34358e-06	2.1693e-05	Up
MCYG_08527	2660.55	-1.35301	1.35774e-06	2.18559e-05	Down
MCYG_06120	762.056	-1.49576	1.3897e-06	2.23293e-05	Down
MCYG_04234	202.408	1.34782	1.422e-06	2.28066e-05	Up
MCYG_00789	167.348	1.91737	1.43433e-06	2.29266e-05	Up
MCYG_03211	1297.65	-1.10494	1.43471e-06	2.29266e-05	Down
MCYG_02972	412.15	-1.71743	1.47118e-06	2.34015e-05	Down
MCYG_08490	935.845	-1.0711	1.47057e-06	2.34015e-05	Down
MCYG_02955	6668.18	-1.08629	1.50689e-06	2.39059e-05	Down
MCYG_01493	3180.4	1.33156	1.51993e-06	2.40267e-05	Up
MCYG_03930	1464.4	1.11616	1.51999e-06	2.40267e-05	Up
MCYG_02035	8384.03	-1.83004	1.52293e-06	2.403e-05	Down
MCYG_01433	2900.9	1.64706	1.56964e-06	2.46541e-05	Up
MCYG_04051	24720.3	-1.77243	1.57091e-06	2.46541e-05	Down
MCYG_08211	2661.98	1.59049	1.58546e-06	2.48379e-05	Up
MCYG_05187	109.582	-1.57493	1.6013e-06	2.50022e-05	Down
MCYG_06113	1868.17	-1.61563	1.60164e-06	2.50022e-05	Down
MCYG_01182	904.643	1.5635	1.62424e-06	2.53099e-05	Up
MCYG_06924	621.091	1.82251	1.64595e-06	2.56028e-05	Up
MCYG_06307	254.641	1.48344	1.68363e-06	2.61424e-05	Up
MCYG_01736	472.006	1.1242	1.76056e-06	2.72406e-05	Up
MCYG_06756	335.823	1.21702	1.7576e-06	2.72406e-05	Up
MCYG_02710	4925.67	-1.23534	1.78843e-06	2.76231e-05	Down
MCYG_10523	16.2016	-2.65545	1.79352e-06	2.7653e-05	Down
MCYG_06694	1205.42	1.87608	1.82383e-06	2.80542e-05	Up
MCYG_07828	443.077	-1.07503	1.82593e-06	2.80542e-05	Down
MCYG_02181	1065.32	-1.82094	1.8761e-06	2.87745e-05	Down
MCYG_03193	3007.86	-1.42705	1.91716e-06	2.93019e-05	Down
MCYG_01214	11406.5	-1.87479	1.93355e-06	2.95009e-05	Down
MCYG_07006	2606.69	-1.05719	1.97884e-06	3.01396e-05	Down
MCYG_02604	11287.4	-1.11257	1.98496e-06	3.01716e-05	Down
MCYG_02813	279.285	2.22015	1.98783e-06	3.01716e-05	Up
MCYG_07144	372.647	1.34364	1.99606e-06	3.02443e-05	Up
MCYG_06557	349.653	1.43069	2.02465e-06	3.06246e-05	Up
MCYG_00964	1113.92	-1.10843	2.0346e-06	3.06694e-05	Down
MCYG_06743	1048.48	1.74558	2.03213e-06	3.06694e-05	Up
MCYG_02119	2442.6	1.01022	2.09327e-06	3.14996e-05	Up
MCYG_04208	266.193	2.3172	2.20223e-06	3.30108e-05	Up
MCYG_04316	105.062	-1.5398	2.19759e-06	3.30108e-05	Down
MCYG_07943	5427.27	-1.6214	2.20499e-06	3.30108e-05	Down
MCYG_02018	794.931	-1.1922	2.21576e-06	3.31156e-05	Down
MCYG_00986	60.8324	1.83996	2.36018e-06	3.52141e-05	Up
MCYG_03082	254.873	1.81933	2.43675e-06	3.62947e-05	Up
MCYG_05525	111.987	-1.53456	2.44207e-06	3.63123e-05	Down
MCYG_04785	655.368	1.01806	2.4467e-06	3.63196e-05	Up
MCYG_05194	1036.85	1.12457	2.49261e-06	3.69387e-05	Up
MCYG_02134	921.194	-1.17144	2.53955e-06	3.74453e-05	Down
MCYG_03525	776.245	-1.46223	2.54301e-06	3.74453e-05	Down
MCYG_06512	4918.16	-1.06464	2.53789e-06	3.74453e-05	Down
MCYG_06686	349.731	-1.50006	2.54387e-06	3.74453e-05	Down
MCYG_04643	680.151	-1.45166	2.60616e-06	3.82338e-05	Down
MCYG_05851	526.09	1.25442	2.60206e-06	3.82338e-05	Up
MCYG_03248	1042.68	1.28818	2.61381e-06	3.82821e-05	Up
MCYG_00454	565.417	-1.17121	2.6541e-06	3.88073e-05	Down
MCYG_07348	3509.27	-1.87116	2.68038e-06	3.91264e-05	Down
MCYG_04706	258.506	1.59988	2.70914e-06	3.94472e-05	Up
MCYG_06291	260.732	1.36784	2.71135e-06	3.94472e-05	Up
MCYG_02111	709.513	-1.27522	2.7372e-06	3.97574e-05	Down
MCYG_02536	592.962	1.10457	2.7864e-06	4.0405e-05	Up
MCYG_06574	1339.52	1.53287	2.81593e-06	4.07659e-05	Up
MCYG_04702	550.126	1.3761	2.85399e-06	4.11809e-05	Up
MCYG_05818	227.182	1.67456	2.8955e-06	4.17114e-05	Up
MCYG_05026	2487.58	-1.22648	2.91583e-06	4.19354e-05	Down
MCYG_04103	486.771	1.27136	2.93844e-06	4.21914e-05	Up
MCYG_05394	118.15	1.6382	3.07372e-06	4.40355e-05	Up
MCYG_00504	13645.6	-1.2981	3.09239e-06	4.41849e-05	Down
MCYG_00666	47.755	2.69656	3.13198e-06	4.46778e-05	Up
MCYG_06487	1284.82	1.81739	3.21416e-06	4.57757e-05	Up
MCYG_03546	1207.65	-1.51939	3.22677e-06	4.58808e-05	Down
MCYG_00298	331.921	-1.11652	3.24248e-06	4.60296e-05	Down
MCYG_01949	1240.31	-1.50178	3.34081e-06	4.73489e-05	Down
MCYG_02908	571.697	1.04855	3.35694e-06	4.75007e-05	Up
MCYG_08524	4189.35	-1.684	3.40614e-06	4.80419e-05	Down
MCYG_02436	223.521	1.97421	3.43304e-06	4.83436e-05	Up
MCYG_04125	304.766	1.49829	3.47606e-06	4.8871e-05	Up
MCYG_02288	356.94	1.45886	3.55073e-06	4.98409e-05	Up
MCYG_06604	3649.15	1.54809	3.56804e-06	5.00039e-05	Up
MCYG_04233	74.452	-1.88216	3.61744e-06	5.06153e-05	Down
MCYG_05349	534.553	1.53725	3.75479e-06	5.22041e-05	Up
MCYG_01704	7094.7	-1.31257	3.76951e-06	5.23258e-05	Down
MCYG_01946	509.977	1.55116	3.82403e-06	5.29987e-05	Up
MCYG_04462	1480.22	-1.34301	3.87607e-06	5.36353e-05	Down
MCYG_08000	246.129	1.71458	3.90968e-06	5.40151e-05	Up
MCYG_05581	1853.89	1.74875	3.96517e-06	5.46957e-05	Up
MCYG_04490	299.01	2.57335	4.00365e-06	5.51398e-05	Up
MCYG_04403	1154.6	1.43477	4.03805e-06	5.53529e-05	Up
MCYG_07652	336.453	1.54573	4.02584e-06	5.53529e-05	Up
MCYG_03919	335.625	-1.03946	4.05294e-06	5.54703e-05	Down
MCYG_06742	45.4159	2.65406	4.13998e-06	5.65732e-05	Up
MCYG_01009	673.319	1.32342	4.17592e-06	5.68872e-05	Up
MCYG_01139	276.703	-1.2398	4.21484e-06	5.72396e-05	Down
MCYG_06046	5010.81	-1.12652	4.21048e-06	5.72396e-05	Down
MCYG_05700	2335.58	1.47987	4.24055e-06	5.74998e-05	Up
MCYG_01378	1024.02	-1.27927	4.27958e-06	5.79394e-05	Down
MCYG_00475	421.515	-1.72957	4.40451e-06	5.95389e-05	Down
MCYG_00831	729.934	-1.62796	4.42703e-06	5.97512e-05	Down
MCYG_04143	1392.47	1.25531	4.45777e-06	6.00738e-05	Up
MCYG_06256	2521.54	-1.16842	4.46718e-06	6.01082e-05	Down
MCYG_01485	7997.92	-1.22368	4.52214e-06	6.07205e-05	Down
MCYG_03372	279.435	-1.71294	4.52847e-06	6.07205e-05	Down
MCYG_03798	486.065	1.70379	4.54305e-06	6.07205e-05	Up
MCYG_03829	27.2136	-2.09822	4.5439e-06	6.07205e-05	Down
MCYG_04548	271.652	-1.86468	4.54729e-06	6.07205e-05	Down
MCYG_07258	801.051	-1.55	4.58957e-06	6.1192e-05	Down
MCYG_07819	276.117	1.94028	4.67584e-06	6.21532e-05	Up
MCYG_08752	22.1243	2.77331	4.67525e-06	6.21532e-05	Up
MCYG_07654	1624.92	1.48365	4.72789e-06	6.275e-05	Up
MCYG_04722	50.6006	2.6479	4.75464e-06	6.30098e-05	Up
MCYG_02812	545.732	1.45997	4.78767e-06	6.33517e-05	Up
MCYG_04259	1021.07	-1.18242	4.91805e-06	6.4979e-05	Down
MCYG_05535	1532.51	-1.52446	4.93127e-06	6.50557e-05	Down
MCYG_02185	284.424	-3.28477	4.98422e-06	6.56555e-05	Down
MCYG_06428	77.1482	2.24314	4.99489e-06	6.56974e-05	Up
MCYG_02836	277.162	-1.08869	5.10517e-06	6.70473e-05	Down
MCYG_06086	802.056	1.17065	5.14639e-06	6.74877e-05	Up
MCYG_05383	1561.27	1.25657	5.23156e-06	6.85022e-05	Up
MCYG_07224	863.966	1.38669	5.32123e-06	6.95724e-05	Up
MCYG_03461	2284.96	-1.64357	5.3555e-06	6.99163e-05	Down
MCYG_00405	192.858	-1.32098	5.40628e-06	7.04745e-05	Down
MCYG_01687	2063.4	2.16523	5.47858e-06	7.12053e-05	Up
MCYG_05126	707.015	1.94205	5.51306e-06	7.15474e-05	Up
MCYG_10538	14.4107	-2.55874	5.54076e-06	7.18007e-05	Down
MCYG_07716	754.104	1.58701	5.58207e-06	7.22293e-05	Up
MCYG_03999	196.97	1.39729	5.60254e-06	7.23875e-05	Up
MCYG_08487	1430.47	1.21225	5.70207e-06	7.35651e-05	Up
MCYG_01674	1326.74	1.55831	5.72852e-06	7.37978e-05	Up
MCYG_06920	2204.68	-1.29924	5.74521e-06	7.39043e-05	Down
MCYG_05212	616.636	-1.71274	5.81761e-06	7.4726e-05	Down
MCYG_05765	1049.13	-1.20688	5.91656e-06	7.58859e-05	Down
MCYG_02711	2039.35	-1.10967	5.97786e-06	7.65602e-05	Down
MCYG_01426	461.669	1.57893	6.26971e-06	7.99479e-05	Up
MCYG_02998	357.3	1.78219	6.2667e-06	7.99479e-05	Up
MCYG_04686	7465.75	-1.02284	6.29327e-06	8.01319e-05	Down
MCYG_04981	2547.7	-1.26361	6.32899e-06	8.04699e-05	Down
MCYG_04949	6994.54	1.6894	6.35978e-06	8.07443e-05	Up
MCYG_04637	1368.07	2.20922	6.78345e-06	8.58747e-05	Up
MCYG_06158	4058.75	-1.14011	6.79763e-06	8.59303e-05	Down
MCYG_07563	376.097	1.80414	6.80774e-06	8.59343e-05	Up
MCYG_04064	15278.4	1.29157	6.87219e-06	8.66231e-05	Up
MCYG_08367	1216.36	-1.16045	6.95854e-06	8.75857e-05	Down
MCYG_01746	37.4871	2.5785	7.19551e-06	9.00719e-05	Up
MCYG_02121	331.965	1.55514	7.19713e-06	9.00719e-05	Up
MCYG_03146	1103.86	-1.40008	7.1807e-06	9.00719e-05	Down
MCYG_07878	3704.25	-1.2331	7.38065e-06	9.21059e-05	Down
MCYG_08365	1701.09	-1.32844	7.48298e-06	9.32502e-05	Down
MCYG_07295	426.543	1.31021	7.66318e-06	9.53604e-05	Up
MCYG_00369	207.406	1.47103	7.71966e-06	9.59271e-05	Up
MCYG_06340	2662.95	1.97272	7.75859e-06	9.62745e-05	Up
MCYG_03878	4706.31	-1.19483	7.81277e-06	9.67404e-05	Down
MCYG_08648	1036.61	1.53412	7.81819e-06	9.67404e-05	Up
MCYG_02403	3815.29	-1.61729	7.87674e-06	9.73276e-05	Down
MCYG_01945	1914.24	-1.01468	7.93982e-06	9.78315e-05	Down
MCYG_02658	4031.33	-1.95053	7.92938e-06	9.78315e-05	Down
MCYG_04985	248.607	1.23277	8.14435e-06	0.000100071	Up
MCYG_07430	2610.04	1.64972	8.17253e-06	0.000100276	Up
MCYG_02600	568.432	1.16866	8.24555e-06	0.000101031	Up
MCYG_00063	1461.73	1.28841	8.43259e-06	0.000103179	Up
MCYG_03715	712.469	-1.21416	8.45273e-06	0.000103281	Down
MCYG_05518	501.508	-1.48669	8.77043e-06	0.000106569	Down
MCYG_07043	2426.92	-1.02853	8.76122e-06	0.000106569	Down
MCYG_08232	1488.62	1.4906	8.75124e-06	0.000106569	Up
MCYG_08548	983.44	1.03862	8.76083e-06	0.000106569	Up
MCYG_00257	1476.37	-1.0306	9.13955e-06	0.000110901	Down
MCYG_05713	34.6651	2.31173	9.5077e-06	0.000115209	Up
MCYG_05340	275.218	2.22677	9.59953e-06	0.000116161	Up
MCYG_00062	2826.88	1.67353	9.64739e-06	0.000116575	Up
MCYG_04962	819.716	1.38865	9.73555e-06	0.000117321	Up
MCYG_03020	222.289	1.7488	9.7518e-06	0.000117356	Up
MCYG_08557	1929.94	1.04668	1.00228e-05	0.000120452	Up
MCYG_03844	1908.36	1.6614	1.00911e-05	0.000121107	Up
MCYG_02321	1131.53	-1.14685	1.01462e-05	0.000121602	Down
MCYG_06651	5151.99	-1.8418	1.03074e-05	0.000123366	Down
MCYG_02047	3205.72	1.4175	1.0398e-05	0.000124111	Up
MCYG_06992	761.202	1.63766	1.03925e-05	0.000124111	Up
MCYG_04733	1545.36	1.44058	1.05636e-05	0.000125575	Up
MCYG_06365	4808.64	-1.14469	1.05605e-05	0.000125575	Down
MCYG_06042	12.2538	3.08661	1.06252e-05	0.000126137	Up
MCYG_00436	4107.16	-1.19508	1.0883e-05	0.000129023	Down
MCYG_00256	321.021	1.59184	1.09704e-05	0.000129883	Up
MCYG_06413	809.477	-1.00362	1.10257e-05	0.000130361	Down
MCYG_01775	2256.98	1.11566	1.11115e-05	0.000131199	Up
MCYG_05539	1772.82	-1.17524	1.11908e-05	0.000131958	Down
MCYG_03247	125.539	-1.81624	1.12922e-05	0.000132976	Down
MCYG_08594	231.892	1.73022	1.13208e-05	0.000133133	Up
MCYG_07365	1894.31	1.50322	1.14261e-05	0.000134191	Up
MCYG_02261	392.133	-1.6222	1.15352e-05	0.000135292	Down
MCYG_01454	1171.9	1.26444	1.15841e-05	0.000135548	Up
MCYG_00412	3057.53	-1.1005	1.17517e-05	0.000137281	Down
MCYG_05179	6927.85	-1.69263	1.18721e-05	0.000138503	Down
MCYG_10527	5.8931	-3.04982	1.19063e-05	0.000138718	Down
MCYG_05276	2697.19	1.78646	1.20566e-05	0.000140282	Up
MCYG_03357	971.039	1.28475	1.21093e-05	0.000140709	Up
MCYG_01882	204.929	-1.37719	1.22526e-05	0.000142186	Down
MCYG_00642	12726.9	-1.10916	1.22758e-05	0.000142267	Down
MCYG_03334	121.781	-1.29915	1.23045e-05	0.00014241	Down
MCYG_08495	5804.74	-1.00334	1.23566e-05	0.000142826	Down
MCYG_03728	540.163	-1.30699	1.24412e-05	0.000143614	Down
MCYG_08696	368.858	1.72147	1.26653e-05	0.000146009	Up
MCYG_00810	408.359	-1.38278	1.27386e-05	0.000146661	Down
MCYG_01562	10147.7	2.61297	1.34862e-05	0.000155065	Up
MCYG_06556	539.237	1.22642	1.38139e-05	0.000158624	Up
MCYG_06674	292.709	-1.16524	1.38803e-05	0.000159179	Down
MCYG_01652	4765.68	1.89781	1.3925e-05	0.000159483	Up
MCYG_00616	628.624	-1.1977	1.39667e-05	0.000159752	Down
MCYG_07813	384.418	1.23204	1.42996e-05	0.000163347	Up
MCYG_01274	795.235	1.5459	1.44139e-05	0.000164392	Up
MCYG_05062	2329.02	-1.2586	1.44285e-05	0.000164392	Down
MCYG_02391	44.5968	2.33895	1.46109e-05	0.000166253	Up
MCYG_04142	1915.47	-1.37612	1.47027e-05	0.000167081	Down
MCYG_07302	4532.36	-1.39276	1.48798e-05	0.000168875	Down
MCYG_04466	171.34	-1.70053	1.49502e-05	0.000169455	Down
MCYG_06891	8162.49	-1.13171	1.50792e-05	0.000170696	Down
MCYG_00348	498.237	-1.58848	1.56033e-05	0.000175723	Down
MCYG_01275	1679.22	-1.05723	1.55808e-05	0.000175723	Down
MCYG_05960	1409.46	-1.01013	1.55999e-05	0.000175723	Down
MCYG_03562	1102.17	1.06731	1.57925e-05	0.000177625	Up
MCYG_04485	2074.77	-1.35924	1.59747e-05	0.000179444	Down
MCYG_02256	1226.57	-1.35213	1.6063e-05	0.000179746	Down
MCYG_02927	2070.36	1.49601	1.60306e-05	0.000179746	Up
MCYG_01969	1529.6	-2.03848	1.60855e-05	0.000179768	Down
MCYG_06997	99.3074	1.90981	1.61063e-05	0.000179772	Up
MCYG_06946	1450.2	1.87708	1.63115e-05	0.00018137	Up
MCYG_05669	252.383	-1.38736	1.64134e-05	0.000182272	Down
MCYG_08197	3768.71	-1.99477	1.65953e-05	0.000184059	Down
MCYG_04237	297.338	1.39977	1.66311e-05	0.000184223	Up
MCYG_07248	29.5173	2.58313	1.66911e-05	0.000184654	Up
MCYG_04381	115.024	-2.6447	1.68401e-05	0.000186068	Down
MCYG_02761	1169.7	-1.1546	1.6869e-05	0.000186153	Down
MCYG_05256	9466.1	-2.1444	1.69258e-05	0.000186546	Down
MCYG_05640	63.4884	2.31675	1.74549e-05	0.000192135	Up
MCYG_00333	270.006	-1.04277	1.81249e-05	0.000199011	Down
MCYG_08739	12633.7	1.96454	1.83754e-05	0.000201509	Up
MCYG_01926	3306.98	-1.24182	1.85382e-05	0.000202779	Down
MCYG_04644	791.672	1.10875	1.85606e-05	0.000202779	Up
MCYG_00003	3763.09	-1.14815	1.86984e-05	0.00020381	Down
MCYG_06504	8502.84	-1.12414	1.87014e-05	0.00020381	Down
MCYG_03645	1036.02	1.4682	1.894e-05	0.000205899	Up
MCYG_06382	5969.99	-1.42466	1.89315e-05	0.000205899	Down
MCYG_03639	2172.78	-1.83401	1.91408e-05	0.000207824	Down
MCYG_06764	146.263	2.03962	1.92164e-05	0.000208387	Up
MCYG_03748	2356.16	-1.02571	1.94772e-05	0.000210955	Down
MCYG_03667	1658.91	-1.11847	1.95336e-05	0.000211305	Down
MCYG_07592	4768.78	1.51424	1.96498e-05	0.0002123	Up
MCYG_07105	924.03	1.22833	1.97321e-05	0.000212927	Up
MCYG_01725	332.623	-1.13695	1.97904e-05	0.000213294	Down
MCYG_01157	5575.18	1.92264	1.99183e-05	0.000214409	Up
MCYG_03861	120.204	1.84875	2.02238e-05	0.000217165	Up
MCYG_05421	2040.35	-1.71245	2.07045e-05	0.000222055	Down
MCYG_05227	2387.74	1.06187	2.08466e-05	0.000223306	Up
MCYG_08630	1349.26	1.70884	2.12964e-05	0.000227845	Up
MCYG_00219	538.345	-1.34433	2.14055e-05	0.000228734	Down
MCYG_04108	1345.19	2.17151	2.1638e-05	0.000230937	Up
MCYG_03126	3075.82	-1.06126	2.16953e-05	0.000231267	Down
MCYG_04798	130.64	1.75799	2.17714e-05	0.000231797	Up
MCYG_02108	4105.44	2.30523	2.20286e-05	0.000234042	Up
MCYG_03040	227.576	1.4193	2.20356e-05	0.000234042	Up
MCYG_07340	65.3715	2.08906	2.20714e-05	0.000234139	Up
MCYG_05787	1701.1	1.02977	2.21374e-05	0.000234555	Up
MCYG_03265	3122.27	-1.23224	2.23877e-05	0.000236636	Down
MCYG_07454	6297.54	-1.48021	2.41475e-05	0.000254317	Down
MCYG_01079	43.2555	-1.72116	2.44614e-05	0.000257314	Down
MCYG_06077	61.5606	2.27756	2.46744e-05	0.000259244	Up
MCYG_03054	397.644	2.14718	2.48018e-05	0.00026027	Up
MCYG_06154	786.152	-1.27712	2.49011e-05	0.000260971	Down
MCYG_04951	173936	2.32268	2.5423e-05	0.000265836	Up
MCYG_08607	867.989	1.25069	2.55491e-05	0.000266836	Up
MCYG_06445	932.533	1.33522	2.55802e-05	0.000266843	Up
MCYG_07205	587.589	1.59934	2.61536e-05	0.000271855	Up
MCYG_04029	2546.82	-1.21573	2.62076e-05	0.000272093	Down
MCYG_00172	547.429	1.31565	2.62977e-05	0.000272583	Up
MCYG_02024	429.099	-1.13822	2.63168e-05	0.000272583	Down
MCYG_02477	9961.84	2.04993	2.72113e-05	0.000281183	Up
MCYG_02736	97.8769	-1.62457	2.77265e-05	0.00028617	Down
MCYG_02768	1939.44	1.10378	2.78842e-05	0.000287122	Up
MCYG_03493	594.135	-1.01171	2.78648e-05	0.000287122	Down
MCYG_02239	9136.28	-1.54046	2.80496e-05	0.000288487	Down
MCYG_00176	277.208	1.56634	2.86172e-05	0.000293636	Up
MCYG_07426	339.126	1.41288	2.97135e-05	0.000303465	Up
MCYG_05657	1399.67	1.70275	3.03696e-05	0.000309445	Up
MCYG_06730	3679.47	1.56747	3.07187e-05	0.000312639	Up
MCYG_01395	440.983	-1.04798	3.09488e-05	0.000314616	Down
MCYG_07838	3873.72	-2.0232	3.16439e-05	0.000320939	Down
MCYG_07683	5542.53	-2.13589	3.21251e-05	0.000325068	Down
MCYG_01881	3158.59	-1.20656	3.21675e-05	0.000325121	Down
MCYG_02243	870.457	-1.89707	3.25373e-05	0.000328481	Down
MCYG_02508	490.421	-1.86311	3.29986e-05	0.000332372	Down
MCYG_03934	2377.61	1.96083	3.33686e-05	0.000335714	Up
MCYG_05075	87.737	1.7089	3.35242e-05	0.000336893	Up
MCYG_00600	4937.28	1.38384	3.41175e-05	0.000342463	Up
MCYG_04606	8386.94	1.71086	3.41809e-05	0.000342707	Up
MCYG_00698	11869.3	-1.49131	3.42281e-05	0.000342789	Down
MCYG_01051	13288.6	1.85185	3.45495e-05	0.000345614	Up
MCYG_00514	972.532	-1.50473	3.46615e-05	0.000346339	Down
MCYG_08532	95.7537	1.48657	3.50998e-05	0.00035032	Up
MCYG_00970	134.724	2.23804	3.52825e-05	0.000351743	Up
MCYG_08736	15987.6	1.54664	3.53304e-05	0.00035182	Up
MCYG_08380	1038.04	-1.4666	3.57382e-05	0.000355478	Down
MCYG_03841	1322.47	1.2284	3.58343e-05	0.00035603	Up
MCYG_05264	3841.3	1.10909	3.62111e-05	0.000359366	Up
MCYG_01605	2099.22	1.54734	3.62828e-05	0.000359671	Up
MCYG_05328	1036.56	-1.11394	3.6385e-05	0.000360278	Down
MCYG_08128	313.809	2.06718	3.64598e-05	0.000360611	Up
MCYG_03708	509.827	1.45018	3.69159e-05	0.000364711	Up
MCYG_02449	3580.91	1.13234	3.77696e-05	0.000372307	Up
MCYG_07723	12154.9	2.02377	3.84702e-05	0.000378787	Up
MCYG_01458	429.663	-1.16938	3.87015e-05	0.000380637	Down
MCYG_04540	959.04	1.38227	3.88149e-05	0.000381325	Up
MCYG_05971	3817.13	1.43343	3.91641e-05	0.000384325	Up
MCYG_08199	9668.05	-1.15387	3.93577e-05	0.000385793	Down
MCYG_04202	59.5153	-2.1622	3.94568e-05	0.000386333	Down
MCYG_04459	99.5487	1.6711	3.99303e-05	0.000390533	Up
MCYG_00370	2820.94	-1.01383	4.02658e-05	0.000393376	Down
MCYG_01455	1208	1.34732	4.04337e-05	0.000394577	Up
MCYG_04671	110.492	2.07576	4.10734e-05	0.000400374	Up
MCYG_08422	1071.3	1.51641	4.17758e-05	0.000406769	Up
MCYG_01284	187.218	1.48978	4.22092e-05	0.000410534	Up
MCYG_01533	62709.1	1.47476	4.25598e-05	0.000413485	Up
MCYG_06628	829.557	1.09248	4.26253e-05	0.000413663	Up
MCYG_10565	15.901	2.80021	4.27813e-05	0.000414719	Up
MCYG_03099	2176.17	1.07405	4.29589e-05	0.000415981	Up
MCYG_02197	657.558	1.16746	4.34614e-05	0.000420382	Up
MCYG_07585	241.493	2.16775	4.35138e-05	0.000420426	Up
MCYG_00430	123.648	-1.17998	4.35649e-05	0.000420456	Down
MCYG_08461	332.734	-1.17567	4.45594e-05	0.000429582	Down
MCYG_08407	565.617	1.53541	4.48734e-05	0.000432135	Up
MCYG_00848	1226.74	1.01747	4.55745e-05	0.000437924	Up
MCYG_07610	13.0415	2.74519	4.58564e-05	0.000440151	Up
MCYG_01832	54.1519	1.7516	4.62503e-05	0.000443447	Up
MCYG_04549	191.587	1.85082	4.64496e-05	0.000444386	Up
MCYG_05223	993.491	1.28074	4.64298e-05	0.000444386	Up
MCYG_07815	418.606	1.31689	4.66928e-05	0.000446226	Up
MCYG_00733	1557.58	-1.39365	4.67445e-05	0.000446234	Down
MCYG_01900	706.696	1.58923	4.69235e-05	0.000446772	Up
MCYG_04535	174.744	-1.39255	4.69536e-05	0.000446772	Down
MCYG_04454	9823.92	-1.09921	4.718e-05	0.00044844	Down
MCYG_00185	2251.48	1.34316	4.72626e-05	0.000448739	Up
MCYG_00739	309.541	1.59938	4.76761e-05	0.000452176	Up
MCYG_02944	2697.71	-1.10873	4.86807e-05	0.000461125	Down
MCYG_00406	21.1328	-1.87258	4.88646e-05	0.00046195	Down
MCYG_01724	578.543	-1.09665	4.91108e-05	0.000463567	Down
MCYG_05613	204.322	1.66215	4.91413e-05	0.000463567	Up
MCYG_08412	4996.08	-1.08267	5.01559e-05	0.000472629	Down
MCYG_01090	107.379	1.90056	5.0919e-05	0.000479305	Up
MCYG_01768	388.707	-1.52507	5.13978e-05	0.000483293	Down
MCYG_05660	3387.84	-1.4574	5.21321e-05	0.00048915	Down
MCYG_00872	1370.45	-1.31229	5.25078e-05	0.000491099	Down
MCYG_02486	350.521	1.32207	5.3193e-05	0.000496978	Up
MCYG_00164	999.885	1.07816	5.32562e-05	0.000497039	Up
MCYG_07667	1098	1.21825	5.36241e-05	0.000499105	Up
MCYG_01530	1656.71	-1.21324	5.39908e-05	0.00050176	Down
MCYG_00407	1390.85	1.89584	5.48305e-05	0.000509024	Up
MCYG_04964	233.62	2.19989	5.53659e-05	0.000512909	Up
MCYG_06663	822.331	1.13021	5.53172e-05	0.000512909	Up
MCYG_00752	1707.36	1.26646	5.57056e-05	0.000515512	Up
MCYG_05936	614.137	-1.07346	5.59234e-05	0.000516982	Down
MCYG_07513	2041.11	-1.19749	5.60459e-05	0.00051757	Down
MCYG_07869	1028.66	1.10437	5.61742e-05	0.000518208	Up
MCYG_00751	4344.4	-1.16137	5.71412e-05	0.000526236	Down
MCYG_03716	34.495	-1.59593	5.71807e-05	0.000526236	Down
MCYG_05884	591.625	2.12083	5.72244e-05	0.000526236	Up
MCYG_07307	383.592	1.49538	5.74582e-05	0.000527834	Up
MCYG_00813	167.848	-1.70767	5.85085e-05	0.000536359	Down
MCYG_03978	4187.78	-1.02106	5.85918e-05	0.000536561	Down
MCYG_02664	351.592	1.40516	5.87745e-05	0.000537673	Up
MCYG_00131	253.138	1.56608	5.99311e-05	0.000547683	Up
MCYG_01760	1878.87	1.17487	6.05374e-05	0.000552073	Up
MCYG_06708	167.713	1.93893	6.08569e-05	0.000553836	Up
MCYG_06783	612.697	-1.12554	6.12412e-05	0.000556756	Down
MCYG_02942	1331.36	1.49437	6.15158e-05	0.000557961	Up
MCYG_03274	465.857	1.94863	6.15646e-05	0.000557961	Up
MCYG_08516	4523.07	-1.21185	6.2661e-05	0.000567311	Down
MCYG_07442	2327.58	1.28895	6.28963e-05	0.000568855	Up
MCYG_02202	129.961	1.38845	6.31382e-05	0.000569868	Up
MCYG_08088	946.66	1.46049	6.31062e-05	0.000569868	Up
MCYG_01142	1878.42	1.22751	6.34543e-05	0.000572132	Up
MCYG_07696	319.274	-1.38068	6.36842e-05	0.000573615	Down
MCYG_07120	2743.13	1.09341	6.47424e-05	0.000582549	Up
MCYG_02222	2218.4	1.43382	6.49366e-05	0.00058355	Up
MCYG_04065	658.98	1.2866	6.49867e-05	0.00058355	Up
MCYG_00460	193.986	1.2547	6.53202e-05	0.000585945	Up
MCYG_07764	451.909	1.16798	6.56351e-05	0.000588168	Up
MCYG_00551	7276.37	-1.73049	6.75582e-05	0.000603552	Down
MCYG_06693	22523.4	-1.41987	6.91551e-05	0.000616563	Down
MCYG_03409	4800.79	-1.7223	6.93629e-05	0.000617213	Down
MCYG_05080	3066.64	-1.0594	6.94212e-05	0.000617213	Down
MCYG_06644	7688.4	-1.01427	6.94391e-05	0.000617213	Down
MCYG_08340	8364.48	-1.28698	7.02541e-05	0.000622565	Down
MCYG_04489	3815.94	1.81841	7.05055e-05	0.000624163	Up
MCYG_04057	1005.08	-1.0463	7.24004e-05	0.000639002	Down
MCYG_00944	49.2839	2.52371	7.25928e-05	0.000640057	Up
MCYG_03721	313.137	-1.3026	7.34473e-05	0.000646292	Down
MCYG_01544	916.939	1.23498	7.39867e-05	0.000650387	Up
MCYG_03023	1477.96	1.50568	7.47254e-05	0.000656223	Up
MCYG_02929	1758.09	1.31937	7.51232e-05	0.000659056	Up
MCYG_08310	1287.02	2.68616	7.58691e-05	0.000664935	Up
MCYG_06005	861.921	-1.05685	7.76435e-05	0.000679807	Down
MCYG_07791	366.554	1.52114	7.82624e-05	0.000684542	Up
MCYG_00531	4202.7	2.01398	7.87175e-05	0.000687153	Up
MCYG_03726	2653.47	-1.46325	7.8703e-05	0.000687153	Down
MCYG_02090	308.453	-1.09245	7.89061e-05	0.000688114	Down
MCYG_05206	3618.2	1.26842	7.95183e-05	0.000692765	Up
MCYG_06001	11240.5	1.2915	7.97173e-05	0.000693809	Up
MCYG_07182	6728.69	-1.00338	8.02432e-05	0.000697695	Down
MCYG_04777	11277.9	1.04007	8.061e-05	0.00070019	Up
MCYG_01566	604.165	1.05006	8.09733e-05	0.00070265	Up
MCYG_06220	4354.99	2.04212	8.18641e-05	0.000708278	Up
MCYG_10526	895.668	-1.01257	8.18163e-05	0.000708278	Down
MCYG_02892	860.099	-1.03192	8.20204e-05	0.000708931	Down
MCYG_03055	5096.86	1.94211	8.26725e-05	0.000713163	Up
MCYG_01528	1175.89	1.07576	8.30355e-05	0.00071496	Up
MCYG_03242	101.001	-1.46767	8.3044e-05	0.00071496	Down
MCYG_00473	160.646	1.6847	8.36695e-05	0.00071964	Up
MCYG_04226	1439.1	-1.32098	8.4798e-05	0.000727919	Down
MCYG_06729	268.982	1.30054	8.51141e-05	0.000729918	Up
MCYG_02274	3158.3	1.20017	8.52865e-05	0.000730283	Up
MCYG_06288	923.21	-1.1144	8.53232e-05	0.000730283	Down
MCYG_07740	4372.63	-1.42092	8.54892e-05	0.000730991	Down
MCYG_03826	10038.5	-1.19012	8.57063e-05	0.000732134	Down
MCYG_02956	1805.27	-1.1328	8.67471e-05	0.000740304	Down
MCYG_03628	685.741	1.00587	8.70666e-05	0.000742308	Up
MCYG_04600	9435.96	-1.17731	8.76024e-05	0.000746151	Down
MCYG_03100	160.894	1.47335	8.80902e-05	0.000749063	Up
MCYG_08517	4886.26	-1.1726	8.81151e-05	0.000749063	Down
MCYG_02165	295.877	-1.03086	8.94588e-05	0.000759362	Down
MCYG_04952	46.782	1.67268	8.94997e-05	0.000759362	Up
MCYG_07045	414.284	1.37334	8.96933e-05	0.00076027	Up
MCYG_05385	1596.1	-1.53178	8.98887e-05	0.000760456	Down
MCYG_08031	428.652	-1.74304	8.98332e-05	0.000760456	Down
MCYG_03593	2496.85	-1.29137	9.01614e-05	0.000762029	Down
MCYG_05688	3317.79	1.22041	9.04424e-05	0.000763668	Up
MCYG_01148	627.294	1.34074	9.0617e-05	0.000764407	Up
MCYG_07608	445.874	1.3423	9.07555e-05	0.00076484	Up
MCYG_08321	971.556	1.16653	9.22103e-05	0.000776354	Up
MCYG_01005	4995.02	-1.06664	9.24545e-05	0.000777664	Down
MCYG_07378	155.856	1.77522	9.27201e-05	0.000779053	Up
MCYG_07159	234.392	-1.50105	9.3452e-05	0.0007838	Down
MCYG_01363	1454.75	1.27966	9.54724e-05	0.000799393	Up
MCYG_00434	3167.63	1.46602	9.70899e-05	0.000811982	Up
MCYG_07399	1323.8	1.27279	9.74632e-05	0.000814328	Up
MCYG_04974	202.374	-1.40145	9.76881e-05	0.000815431	Down
MCYG_05266	117.74	1.47978	9.80679e-05	0.000817823	Up
MCYG_08111	6312.05	1.44763	9.91983e-05	0.000826464	Up
MCYG_05559	3173.15	1.94968	9.97554e-05	0.00082953	Up
MCYG_06959	1796.44	1.29908	0.000100309	0.000833161	Up
MCYG_05190	6662.62	2.30431	0.000100844	0.000836208	Up
MCYG_03821	36.2851	-1.5044	0.000102161	0.000846324	Down
MCYG_06611	5132.78	1.65413	0.000102277	0.000846484	Up
MCYG_08039	2287.52	1.69856	0.000102666	0.000847104	Up
MCYG_07125	1311.41	1.04174	0.000102963	0.000848167	Up
MCYG_02319	374.09	1.00361	0.000106476	0.000875462	Up
MCYG_07689	9.27893	2.76545	0.000107125	0.000879972	Up
MCYG_06799	54.1802	1.73609	0.000107472	0.000881992	Up
MCYG_02409	4458.97	-1.14871	0.000108633	0.000889031	Down
MCYG_01310	243.219	1.35977	0.000109431	0.00089472	Up
MCYG_05282	4370.72	1.434	0.000109968	0.000898277	Up
MCYG_04205	131.462	1.60252	0.000111014	0.000905974	Up
MCYG_06138	10245.7	-1.99177	0.000111565	0.000909627	Down
MCYG_03669	556.109	-1.30816	0.000111893	0.000911456	Down
MCYG_00877	313.567	-1.15426	0.000112632	0.000915771	Down
MCYG_03374	17116.7	-1.69974	0.000112964	0.000917622	Down
MCYG_01665	1938.05	1.35486	0.000113723	0.000922934	Up
MCYG_02790	239.09	1.0095	0.000114318	0.000926903	Up
MCYG_02771	5920.04	-1.1996	0.000114865	0.000929649	Down
MCYG_06812	5515.34	-1.1628	0.000116809	0.000944485	Down
MCYG_00425	912.1	1.3297	0.000118869	0.000958487	Up
MCYG_07498	351.115	-1.24936	0.000119428	0.000961595	Down
MCYG_06000	560.742	-1.02542	0.000119855	0.000963781	Down
MCYG_01376	1028.21	1.02102	0.000120076	0.000964676	Up
MCYG_07196	930.281	-2.02323	0.000120254	0.000965225	Down
MCYG_01106	4224.13	1.73313	0.000120639	0.000966547	Up
MCYG_05452	11856	-1.30133	0.000120534	0.000966547	Down
MCYG_08529	2677.73	-1.09858	0.000121195	0.000970115	Down
MCYG_05318	6887.48	-1.04017	0.000123253	0.000984791	Down
MCYG_01693	298.14	-1.24601	0.000123666	0.000987189	Down
MCYG_04345	3562.5	1.33257	0.000124018	0.000989103	Up
MCYG_08235	2428.59	1.15584	0.00012467	0.000993397	Up
MCYG_06109	12672.1	-1.00504	0.000125163	0.000996367	Down
MCYG_07481	1271.05	1.54125	0.00012527	0.000996367	Up
MCYG_00327	1671.71	1.50541	0.000127218	0.00101095	Up
MCYG_05192	1132.02	-1.4119	0.000128093	0.00101698	Down
MCYG_02636	220.343	1.35027	0.000129532	0.00102747	Up
MCYG_07380	210.634	1.21474	0.000129739	0.00102819	Up
MCYG_02971	2012.91	1.12815	0.000132486	0.00104806	Up
MCYG_06142	1912.6	1.41429	0.000133614	0.00105603	Up
MCYG_02733	210.981	2.15714	0.000134555	0.00106251	Up
MCYG_07329	182.791	1.18369	0.000135405	0.00106826	Up
MCYG_08288	370.49	1.49488	0.000135861	0.0010709	Up
MCYG_06476	1677.13	-1.10061	0.000136226	0.00107281	Down
MCYG_07504	217.825	1.20537	0.000137903	0.00108407	Up
MCYG_06066	2679.58	1.36258	0.000142173	0.00111453	Up
MCYG_06937	2546.29	-1.32375	0.000142285	0.00111453	Down
MCYG_05589	9860.95	-1.45262	0.000144709	0.0011325	Down
MCYG_05735	16640.4	-2.35197	0.000144882	0.00113284	Down
MCYG_05429	50.4337	1.64423	0.000145476	0.00113648	Up
MCYG_07688	866.754	-1.17231	0.000146041	0.00113886	Down
MCYG_08095	1823.34	-1.2433	0.000146623	0.00114239	Down
MCYG_03297	2031.19	1.0422	0.000147445	0.00114675	Up
MCYG_00870	2210.97	1.53051	0.000149526	0.00116088	Up
MCYG_01252	1495.05	1.15622	0.000151191	0.00117061	Up
MCYG_06258	828.031	1.0749	0.000151819	0.00117349	Up
MCYG_00801	22.8079	2.6134	0.000152287	0.00117607	Up
MCYG_01812	42.7116	-1.65576	0.000154903	0.00119417	Down
MCYG_00270	2365.92	-1.18009	0.00015601	0.00120164	Down
MCYG_06601	730.459	1.81804	0.000157045	0.0012075	Up
MCYG_07525	138.416	1.61095	0.000157826	0.00121138	Up
MCYG_07376	25.606	2.14635	0.000158572	0.00121604	Up
MCYG_02012	1471.19	1.29813	0.000161206	0.00123301	Up
MCYG_08162	754.089	1.18226	0.000161819	0.00123662	Up
MCYG_01964	1340.55	-1.11221	0.000163418	0.00124775	Down
MCYG_02491	9391.35	1.54098	0.000164263	0.00125311	Up
MCYG_01916	1464.14	1.66173	0.000164585	0.00125448	Up
MCYG_05541	144.359	1.52646	0.000165604	0.00126115	Up
MCYG_02973	111.367	1.32008	0.000166487	0.00126579	Up
MCYG_02020	1257.88	-1.61864	0.000167002	0.00126849	Down
MCYG_08357	16934.4	-1.14596	0.000167384	0.00127029	Down
MCYG_07242	630.393	1.9661	0.000169658	0.00128644	Up
MCYG_08689	35.6658	1.73054	0.00016995	0.00128754	Up
MCYG_03081	3937.23	2.10149	0.000172759	0.00130769	Up
MCYG_02147	173.901	1.2588	0.000175101	0.00132428	Up
MCYG_02801	1654.5	-1.02286	0.000175867	0.00132892	Down
MCYG_02722	216.963	-1.16232	0.000176297	0.00133011	Down
MCYG_06385	63.2703	2.49402	0.000176327	0.00133011	Up
MCYG_04016	7255.4	1.18138	0.000177394	0.00133701	Up
MCYG_00694	2294.33	-1.10807	0.000177898	0.00133966	Down
MCYG_03321	4438.3	-1.06654	0.000179866	0.00135332	Down
MCYG_03944	13.2084	-2.05819	0.000181888	0.00136736	Down
MCYG_07904	313.706	1.64809	0.000183	0.00137454	Up
MCYG_07922	21.2453	2.22819	0.00018317	0.00137464	Up
MCYG_10564	13.8976	-2.02089	0.000185107	0.0013868	Down
MCYG_04883	3202.98	-1.01189	0.000187649	0.00140464	Down
MCYG_00050	2819.54	1.14355	0.000190121	0.00141952	Up
MCYG_03308	1638.79	1.38917	0.00019199	0.0014316	Up
MCYG_03475	4409.46	-1.18279	0.000192066	0.0014316	Down
MCYG_03296	155.071	-1.32493	0.000192974	0.00143715	Down
MCYG_10560	3.61708	-2.70929	0.00019362	0.00143952	Down
MCYG_05135	1179.18	1.06989	0.000195105	0.00144933	Up
MCYG_03940	17900.7	-1.14991	0.000198038	0.00146739	Down
MCYG_02949	575.595	1.259	0.000205836	0.00152132	Up
MCYG_00395	1299.9	1.07151	0.000206651	0.00152477	Up
MCYG_05947	11175	1.19971	0.000207875	0.00153122	Up
MCYG_08279	316.777	1.04621	0.000207703	0.00153122	Up
MCYG_07750	155.839	-1.60151	0.000208989	0.00153814	Down
MCYG_01535	22186.9	-1.21053	0.000210138	0.00154271	Down
MCYG_06492	43.6325	1.62114	0.000210574	0.00154462	Up
MCYG_03568	855.447	-1.04002	0.000211686	0.00155073	Down
MCYG_00002	5171.81	-1.08917	0.000212718	0.00155385	Down
MCYG_08711	49.2761	-1.81172	0.000212714	0.00155385	Down
MCYG_00322	2524.19	1.22063	0.000216448	0.00157978	Up
MCYG_03787	862.072	1.71945	0.000216919	0.00158191	Up
MCYG_06393	584.25	1.0669	0.000219914	0.00159976	Up
MCYG_05022	470.318	-1.28075	0.00022071	0.00160289	Down
MCYG_01494	1665.64	1.43146	0.000221324	0.00160601	Up
MCYG_07008	1491.89	-1.51663	0.000221812	0.00160823	Down
MCYG_04300	674.76	1.64651	0.000222973	0.00161531	Up
MCYG_06913	2105.72	1.75659	0.000224279	0.00162343	Up
MCYG_03391	836.722	-1.3123	0.000225384	0.00162874	Down
MCYG_06643	1966.61	1.18174	0.000226729	0.00163577	Up
MCYG_01770	1269.98	1.96831	0.000228647	0.00164689	Up
MCYG_02818	2485.54	-1.24385	0.000229705	0.00165316	Down
MCYG_05918	914.535	1.25453	0.000229965	0.00165368	Up
MCYG_06446	50.1981	1.68221	0.000230575	0.0016567	Up
MCYG_00670	8716.32	-1.25902	0.000232133	0.00166653	Down
MCYG_05459	1540.56	1.1515	0.000237751	0.00170269	Up
MCYG_07860	4612.76	-1.04138	0.000239352	0.00171275	Down
MCYG_00967	1289.8	1.19421	0.000241078	0.0017237	Up
MCYG_00823	925.193	1.47346	0.000241487	0.00172521	Up
MCYG_03724	470.794	-1.23371	0.000241799	0.00172604	Down
MCYG_03199	449.729	1.44183	0.000242654	0.00173074	Up
MCYG_07266	9406.11	-1.25738	0.000251717	0.00179101	Down
MCYG_02512	5597.2	1.36081	0.000252567	0.0017956	Up
MCYG_04930	5188.05	-1.07372	0.000252858	0.00179621	Down
MCYG_01156	1136.66	-1.3585	0.000253196	0.00179716	Down
MCYG_03885	182.627	1.49332	0.000261441	0.00184821	Up
MCYG_04730	561.164	1.44877	0.000262674	0.00185543	Up
MCYG_05423	2871.16	1.75445	0.000263007	0.00185629	Up
MCYG_03877	304.799	1.12477	0.000265701	0.00187228	Up
MCYG_07638	9342.2	-1.02972	0.000266218	0.00187442	Down
MCYG_08605	1102.88	1.81414	0.000267116	0.00187773	Up
MCYG_01844	115.849	1.28531	0.000267678	0.00188017	Up
MCYG_10512	32.1503	-1.60204	0.000272053	0.00190632	Down
MCYG_07763	104.954	1.62491	0.00027389	0.00191767	Up
MCYG_05177	2396.35	1.18111	0.000276616	0.00193059	Up
MCYG_03583	2116.85	1.19757	0.000278108	0.00193946	Up
MCYG_03129	39.4884	1.89159	0.000279405	0.00194696	Up
MCYG_07871	4963.31	1.20573	0.000283671	0.00197311	Up
MCYG_04536	430.572	-1.37362	0.000285849	0.00198555	Down
MCYG_04742	417.679	1.58511	0.000289864	0.00201026	Up
MCYG_03336	360.573	1.40188	0.000291747	0.00202172	Up
MCYG_06838	189.17	-1.02283	0.000294178	0.00203695	Down
MCYG_03638	932.973	1.2189	0.000295668	0.00204405	Up
MCYG_06441	102.313	1.33602	0.000297694	0.00205159	Up
MCYG_05571	294.419	1.71019	0.00029807	0.00205256	Up
MCYG_08219	36.7446	2.10777	0.000298735	0.00205553	Up
MCYG_01193	1840.96	-1.23052	0.000299227	0.0020573	Down
MCYG_00712	6178.75	1.61647	0.000300016	0.00206111	Up
MCYG_04905	212.678	-1.48031	0.000302713	0.00207639	Down
MCYG_03471	3487.81	-1.16193	0.00030514	0.0020914	Down
MCYG_00010	493.665	1.05069	0.000308869	0.00211366	Up
MCYG_06653	252.661	1.35283	0.000311635	0.00212859	Up
MCYG_07812	1633.98	-1.19483	0.000311779	0.00212859	Down
MCYG_06758	163.436	2.20332	0.000312893	0.00213453	Up
MCYG_08339	2097.19	-1.21326	0.000313687	0.00213829	Down
MCYG_04915	483.994	1.07499	0.000314281	0.00214067	Up
MCYG_08377	1837.02	-1.33451	0.000319004	0.00216948	Down
MCYG_03201	151.727	-1.14767	0.000321309	0.00218248	Down
MCYG_05467	552.722	1.38858	0.000321414	0.00218248	Up
MCYG_04451	1296.98	1.74726	0.000333311	0.00225778	Up
MCYG_02117	252.462	1.51987	0.000337518	0.00227965	Up
MCYG_07631	100.292	-1.26637	0.000337544	0.00227965	Down
MCYG_05455	10605.5	-1.10132	0.000340661	0.00229894	Down
MCYG_04171	25464.1	-1.28375	0.000342672	0.00231073	Down
MCYG_03714	179.058	-1.27381	0.000345823	0.00233019	Down
MCYG_02703	5073.53	1.3289	0.000348923	0.00234831	Up
MCYG_05997	1782.72	-1.12993	0.000351636	0.0023621	Down
MCYG_05064	1007.81	-1.2667	0.000353169	0.00237058	Down
MCYG_03936	1826.82	-1.26444	0.00035437	0.00237682	Down
MCYG_07230	19036.8	-1.49468	0.000356468	0.00238747	Down
MCYG_06410	532.826	1.23754	0.000357106	0.00238787	Up
MCYG_06986	168.29	1.39443	0.000359267	0.00240049	Up
MCYG_04327	914.89	-1.27324	0.000359846	0.00240215	Down
MCYG_07973	1645.19	1.26263	0.000360062	0.00240215	Up
MCYG_03000	120.809	-1.21594	0.000361064	0.002407	Down
MCYG_01122	349.312	-1.28798	0.000363417	0.00241778	Down
MCYG_06939	689.113	1.55321	0.000363507	0.00241778	Up
MCYG_01781	1318.34	-2.47581	0.000367388	0.00243705	Down
MCYG_02351	59.4917	-1.28979	0.000367516	0.00243705	Down
MCYG_06723	925.898	1.07833	0.000371754	0.00246143	Up
MCYG_05641	2573.81	1.26733	0.000373152	0.00246882	Up
MCYG_07920	6234.75	-1.0787	0.000373574	0.00246976	Down
MCYG_03473	5140.84	1.02335	0.000377965	0.00249128	Up
MCYG_05865	2208.35	-1.01069	0.000380456	0.00250581	Down
MCYG_03116	4958.42	2.0317	0.000381423	0.0025103	Up
MCYG_02446	2219.67	-1.01895	0.000389735	0.00256308	Down
MCYG_01170	2372.43	-1.0592	0.000390509	0.00256625	Down
MCYG_02483	1268.39	1.24632	0.00039688	0.00260032	Up
MCYG_00286	1509.78	1.1039	0.000401285	0.00262722	Up
MCYG_03025	25.1949	2.26413	0.000403917	0.00264248	Up
MCYG_02334	2338.31	1.7188	0.000406088	0.00265275	Up
MCYG_06272	76.1351	1.77942	0.000406091	0.00265275	Up
MCYG_05790	57.9843	1.37281	0.000413116	0.00269062	Up
MCYG_06187	397.908	-1.06478	0.000413663	0.00269218	Down
MCYG_08669	15810	-1.44708	0.000423665	0.00274912	Down
MCYG_03221	4260.91	1.52205	0.000427903	0.00277457	Up
MCYG_02890	632.965	-1.77222	0.000430289	0.00278593	Down
MCYG_03480	164.151	1.47666	0.000437243	0.00282886	Up
MCYG_01108	910.893	1.05243	0.000438922	0.00283763	Up
MCYG_06772	5831.98	-1.00287	0.000441463	0.00284986	Down
MCYG_06035	111.226	-1.10232	0.000443556	0.00285962	Down
MCYG_07206	5141.17	-1.30861	0.000443627	0.00285962	Down
MCYG_00804	7435.61	-1.12137	0.000448994	0.00288541	Down
MCYG_01504	139.434	1.40137	0.000448953	0.00288541	Up
MCYG_02875	115.241	-1.64365	0.000449215	0.00288541	Down
MCYG_07122	296.186	-1.44407	0.000449273	0.00288541	Down
MCYG_00315	3294.96	1.1015	0.000450951	0.00288984	Up
MCYG_05121	2402.55	-1.02008	0.000450896	0.00288984	Down
MCYG_07174	190.768	1.43185	0.000450354	0.00288984	Up
MCYG_01755	60.6428	2.0608	0.000457123	0.00292512	Up
MCYG_05724	82.5711	1.4284	0.000458673	0.00293235	Up
MCYG_06193	840.064	-1.26418	0.000458921	0.00293235	Down
MCYG_07862	2364.41	-1.0622	0.000460224	0.00293853	Down
MCYG_05714	54.7877	1.38374	0.000460753	0.00293977	Up
MCYG_05042	1008.65	-1.04299	0.000461104	0.00293988	Down
MCYG_03216	2692.1	1.3069	0.000461897	0.00294279	Up
MCYG_00859	644.121	1.2107	0.000470086	0.00299279	Up
MCYG_05255	67.2109	-1.37723	0.000474522	0.00301666	Down
MCYG_07132	15319	-1.79282	0.000476793	0.0030289	Down
MCYG_07013	10434.2	1.46354	0.000483726	0.00306628	Up
MCYG_01862	2623.68	1.18952	0.000487119	0.00308333	Up
MCYG_03485	4470.42	-1.03886	0.000490644	0.00309866	Down
MCYG_04633	303.562	1.8146	0.000493338	0.00310924	Up
MCYG_04420	3258.43	1.39398	0.000493847	0.00311021	Up
MCYG_02509	884.318	-1.34732	0.000494486	0.003112	Down
MCYG_07552	22254.5	-1.23427	0.000496034	0.0031195	Down
MCYG_00045	3596.54	-1.02352	0.000500794	0.00314268	Down
MCYG_03644	718.58	1.30014	0.000506445	0.00316908	Up
MCYG_01152	5936.84	1.19812	0.000508067	0.00317696	Up
MCYG_06432	262.944	1.28206	0.000526474	0.0032827	Up
MCYG_05563	5704.32	-1.79295	0.000538404	0.0033547	Down
MCYG_07832	7735.15	-1.11525	0.000545605	0.00339475	Down
MCYG_03359	5142.37	-1.18219	0.000548492	0.00341029	Down
MCYG_08019	468.466	1.915	0.000556364	0.00344946	Up
MCYG_06147	412.49	-1.21652	0.000562104	0.00347767	Down
MCYG_06490	99.9558	-1.07788	0.000562089	0.00347767	Down
MCYG_04820	5893.68	-1.17984	0.000564153	0.00348736	Down
MCYG_07280	11034.3	1.06636	0.000564465	0.00348736	Up
MCYG_08029	6390.96	1.84375	0.000566637	0.00349832	Up
MCYG_04639	1162.69	-1.07078	0.000571483	0.00352575	Down
MCYG_05336	3701.08	1.55932	0.000581991	0.00358554	Up
MCYG_05744	1832.08	-1.19221	0.000590772	0.00363453	Down
MCYG_00424	27.33	1.83678	0.000594318	0.00364867	Up
MCYG_04269	199.188	1.13921	0.000593939	0.00364867	Up
MCYG_08619	117.286	1.6728	0.000597588	0.00366362	Up
MCYG_07895	5423.74	1.63339	0.000602033	0.00368829	Up
MCYG_00065	2050.11	1.12724	0.00061133	0.00374264	Up
MCYG_00192	934.22	-1.02223	0.00061378	0.00375502	Down
MCYG_01613	20899.1	2.10639	0.000615975	0.00376582	Up
MCYG_02681	1793.22	-1.30092	0.000617168	0.00377048	Down
MCYG_05734	1166	-1.38434	0.00061902	0.00377654	Down
MCYG_01813	1357.01	-1.10357	0.000619964	0.00377967	Down
MCYG_07146	945.021	1.13949	0.000632285	0.00384944	Up
MCYG_03599	378.326	1.63213	0.000633853	0.00385631	Up
MCYG_02822	627.75	1.25954	0.00063657	0.00387015	Up
MCYG_02167	2864.71	-1.05745	0.000640043	0.00388857	Down
MCYG_06636	36.6502	-1.44124	0.000640901	0.00389109	Down
MCYG_06372	180.96	1.50669	0.000647609	0.00392909	Up
MCYG_00477	1225.84	1.74499	0.000648204	0.00392999	Up
MCYG_04591	1142.09	-1.21632	0.000651835	0.00394927	Down
MCYG_01034	822.032	1.14831	0.000657919	0.00398275	Up
MCYG_07621	4133.68	-1.50349	0.000658267	0.00398275	Down
MCYG_01543	4928.42	1.28822	0.000664529	0.00401509	Up
MCYG_06949	1668.75	1.14284	0.000674642	0.00406818	Up
MCYG_02844	118.913	-1.65578	0.000691889	0.00416358	Down
MCYG_03186	96.6484	1.4501	0.000693932	0.00416977	Up
MCYG_08570	2169.61	-1.27171	0.000697449	0.00418517	Down
MCYG_01194	1027.87	-1.1248	0.00070347	0.00421653	Down
MCYG_04507	89.6051	-1.39897	0.000703636	0.00421653	Down
MCYG_01956	3143.2	-1.30196	0.000708607	0.00424052	Down
MCYG_06285	1573.29	1.52412	0.000712307	0.00425976	Up
MCYG_04452	3545.36	1.11984	0.000730933	0.0043652	Up
MCYG_00676	4160.88	-1.31808	0.000738365	0.00440359	Down
MCYG_05156	632.196	-1.05011	0.000738034	0.00440359	Down
MCYG_05332	219.247	1.43911	0.000746089	0.00444361	Up
MCYG_05189	7196.51	1.33602	0.000749454	0.00446063	Up
MCYG_02120	22134.6	1.48664	0.000756193	0.00449464	Up
MCYG_01789	1130.57	1.15632	0.000763243	0.00453062	Up
MCYG_04000	5271.59	-1.33557	0.00076328	0.00453062	Down
MCYG_02759	1092.13	-1.00751	0.000770788	0.00456721	Down
MCYG_04542	41111	2.47439	0.000771481	0.00456721	Up
MCYG_06646	10251	1.75861	0.000771527	0.00456721	Up
MCYG_00240	279.259	1.1511	0.000773858	0.00457792	Up
MCYG_06630	365.492	1.3156	0.000778829	0.00460422	Up
MCYG_00607	195.293	1.17116	0.000780513	0.00460487	Up
MCYG_06903	450.026	1.04524	0.000780045	0.00460487	Up
MCYG_02518	805.612	1.31411	0.000783359	0.00461797	Up
MCYG_03063	1752.81	-1.05289	0.000783786	0.00461797	Down
MCYG_03859	474.648	-1.08814	0.000785434	0.00462457	Down
MCYG_01379	3237.12	1.23572	0.000786027	0.00462496	Up
MCYG_03587	3371.22	1.7077	0.000787636	0.00462822	Up
MCYG_00367	164.631	1.01198	0.000799906	0.00469089	Up
MCYG_08661	23.2773	1.96891	0.000813483	0.00476097	Up
MCYG_07960	80.0172	1.33087	0.000817192	0.0047763	Up
MCYG_02849	2313.88	1.53499	0.000818469	0.00478058	Up
MCYG_00855	1082.19	1.58363	0.000820835	0.00478802	Up
MCYG_03990	248.295	-1.45476	0.000820449	0.00478802	Down
MCYG_03327	8161.99	-1.26601	0.000829029	0.00482619	Down
MCYG_07288	1830.49	-1.65819	0.000828755	0.00482619	Down
MCYG_00576	1231.99	1.48577	0.000831207	0.00483566	Up
MCYG_02617	131.013	-1.15002	0.000839878	0.00487641	Down
MCYG_07267	3477.65	-1.13951	0.000846911	0.00491399	Down
MCYG_07984	2806.86	1.25454	0.000861692	0.00498656	Up
MCYG_05533	889.25	1.08389	0.000874669	0.00505166	Up
MCYG_07873	182.344	1.02307	0.000875442	0.0050528	Up
MCYG_02999	60.5043	1.41518	0.000887045	0.00510298	Up
MCYG_00070	7779.53	-1.47482	0.000895333	0.00514055	Down
MCYG_06922	29356.9	-1.41498	0.000894362	0.00514055	Down
MCYG_03183	1706.09	1.13926	0.000898753	0.00515344	Up
MCYG_03575	5837.81	-1.33703	0.000908261	0.00520116	Down
MCYG_07005	4182.37	1.45908	0.000911749	0.00521165	Up
MCYG_06982	2628.44	1.7634	0.000934803	0.00533432	Up
MCYG_01482	656.777	1.58048	0.000942677	0.0053698	Up
MCYG_04413	8997.99	-1.53531	0.00094322	0.0053698	Down
MCYG_00279	1429.87	1.17999	0.000945151	0.00537731	Up
MCYG_03235	1011.48	1.22521	0.000955439	0.0054258	Up
MCYG_04013	7250.55	-1.32211	0.000955235	0.0054258	Down
MCYG_04907	23811	1.40809	0.00095553	0.0054258	Up
MCYG_02397	5005.75	1.39687	0.000964978	0.00547236	Up
MCYG_05451	2535.06	1.00943	0.000973247	0.00550858	Up
MCYG_01065	835.147	1.21555	0.000985117	0.00556858	Up
MCYG_06241	284.497	1.29901	0.00099043	0.00559501	Up
MCYG_04045	6080.78	-1.01907	0.00101474	0.00572864	Down
MCYG_07236	226.198	1.24912	0.00102276	0.00577021	Up
MCYG_02006	4713.81	-1.04616	0.00102741	0.00578526	Down
MCYG_05998	977.785	-1.34463	0.00102715	0.00578526	Down
MCYG_05152	2302.07	1.01908	0.00103054	0.00579921	Up
MCYG_06065	152.174	1.44699	0.00103347	0.00580822	Up
MCYG_01434	1274.95	1.09247	0.00103657	0.00581543	Up
MCYG_01490	1959.64	1.09937	0.00103682	0.00581543	Up
MCYG_03578	764.627	1.22736	0.00103605	0.00581543	Up
MCYG_02511	55.6657	-1.8831	0.00104123	0.00583317	Down
MCYG_04188	25.6914	1.83239	0.00104245	0.00583628	Up
MCYG_06745	8420.98	1.44303	0.00105152	0.0058833	Up
MCYG_07841	405.27	1.57233	0.00105259	0.00588552	Up
MCYG_06578	732.104	-1.08075	0.00107528	0.00600474	Down
MCYG_08118	11097.5	-1.18168	0.00108007	0.00602764	Down
MCYG_08568	1322.58	-1.28684	0.00108754	0.00606548	Down
MCYG_00988	148.311	1.32803	0.00109765	0.00611409	Up
MCYG_06457	1810.66	1.19248	0.00110571	0.00615507	Up
MCYG_07528	188.083	1.02971	0.00110873	0.00616407	Up
MCYG_01602	136.283	1.23069	0.00111514	0.00618949	Up
MCYG_08027	4394.98	-1.07291	0.00111481	0.00618949	Down
MCYG_01651	713.626	-1.05793	0.00112642	0.0062422	Down
MCYG_08157	760.57	-1.14411	0.00112705	0.0062422	Down
MCYG_06607	13890.5	-1.22245	0.00113849	0.00630156	Down
MCYG_07721	28.0406	1.64986	0.0011547	0.00638322	Up
MCYG_02100	52.5467	1.67173	0.00116305	0.00642536	Up
MCYG_05605	1408.19	-1.2968	0.00116605	0.00643381	Down
MCYG_07749	2234	-1.56452	0.00116549	0.00643381	Down
MCYG_04298	282.006	1.53904	0.00117346	0.00647063	Up
MCYG_05201	425.871	1.23815	0.00119246	0.00656687	Up
MCYG_06183	1351.33	-1.07562	0.00119338	0.00656687	Down
MCYG_02125	166.606	1.0279	0.00121217	0.00666313	Up
MCYG_03400	53.9915	1.51705	0.00121708	0.00668592	Up
MCYG_01549	3215.88	-1.01296	0.00122228	0.00671033	Down
MCYG_00575	438.094	-1.0418	0.00123121	0.00674781	Down
MCYG_05596	263.538	-1.18637	0.00123305	0.00674781	Down
MCYG_06150	10341.3	-1.50445	0.00123169	0.00674781	Down
MCYG_07732	2121.34	1.60262	0.00123926	0.00676542	Up
MCYG_01349	710.998	-1.49393	0.00124034	0.00676711	Down
MCYG_04022	6718.82	-1.47683	0.00124193	0.00676738	Down
MCYG_03098	334.288	-1.05617	0.00124512	0.00677631	Down
MCYG_03712	334.194	-1.04185	0.00125046	0.00680119	Down
MCYG_01520	75.3996	-1.28889	0.00125392	0.00681215	Down
MCYG_04819	1755.98	2.26501	0.00125403	0.00681215	Up
MCYG_04141	17704.9	1.34101	0.00126627	0.00687011	Up
MCYG_06235	428.262	1.16381	0.0012768	0.00691015	Up
MCYG_04792	1814.28	1.27972	0.0013049	0.00704918	Up
MCYG_06238	394.193	1.40522	0.00132662	0.00714891	Up
MCYG_07903	257.783	1.37683	0.00133753	0.00719444	Up
MCYG_04105	474.195	1.43537	0.00135866	0.00729917	Up
MCYG_08282	6939.9	-1.03047	0.00137084	0.0073507	Down
MCYG_01507	1554.03	-1.47956	0.00138973	0.00743875	Down
MCYG_01115	14422.6	1.59756	0.00140645	0.00751907	Up
MCYG_02137	424.302	-1.08272	0.00141566	0.00755909	Down
MCYG_07524	10729.3	2.3081	0.00143252	0.00763579	Up
MCYG_06605	1173.46	1.1342	0.00144474	0.00769563	Up
MCYG_04360	837.986	1.4316	0.00145324	0.00771994	Up
MCYG_00493	1315.76	1.10738	0.00145854	0.00773628	Up
MCYG_00805	1153.39	1.23012	0.0014608	0.0077389	Up
MCYG_06786	889.785	1.30539	0.00146068	0.0077389	Up
MCYG_00997	78.393	1.33139	0.00146901	0.0077777	Up
MCYG_01707	29175.4	-1.59243	0.0014722	0.0077852	Down
MCYG_05740	1598.8	-1.26549	0.00148516	0.0078348	Down
MCYG_02725	787.054	1.56497	0.00148797	0.00784495	Up
MCYG_06672	161.543	-1.30971	0.0014984	0.00789044	Down
MCYG_02966	91.0617	-1.27382	0.0015073	0.00793252	Down
MCYG_07318	1699.79	1.19305	0.00151696	0.0079786	Up
MCYG_00178	282.538	-1.17688	0.00152772	0.00803038	Down
MCYG_04332	738.875	-1.11332	0.00153116	0.00804132	Down
MCYG_04411	3075.18	-1.62198	0.00153164	0.00804132	Down
MCYG_05680	9929.7	1.37934	0.00153858	0.00806635	Up
MCYG_07484	10.401	-1.89293	0.0015384	0.00806635	Down
MCYG_05797	184.315	1.50492	0.00154081	0.00807017	Up
MCYG_02461	420.197	1.09893	0.00155857	0.00814857	Up
MCYG_02606	61.6479	1.30903	0.00155807	0.00814857	Up
MCYG_01688	787.67	1.26593	0.00156015	0.00815202	Up
MCYG_02016	208.475	1.22526	0.00156309	0.0081625	Up
MCYG_05225	1484.52	1.64051	0.00157723	0.00821675	Up
MCYG_06515	329.608	1.2315	0.00157643	0.00821675	Up
MCYG_02295	582.18	-1.02	0.00159845	0.00831253	Down
MCYG_06667	979.178	-1.06989	0.00160336	0.00832816	Down
MCYG_08746	1392.85	-1.12458	0.0016084	0.00834447	Down
MCYG_05417	98.8987	1.16863	0.00162073	0.00839851	Up
MCYG_05992	1742.61	-1.46575	0.0016363	0.00847416	Down
MCYG_03418	2934.06	1.19763	0.00165704	0.00856643	Up
MCYG_06055	472.283	1.03524	0.001661	0.00858184	Up
MCYG_04601	3069.88	-1.06484	0.00167063	0.00861131	Down
MCYG_07199	8346.97	-1.17295	0.00167885	0.00864857	Down
MCYG_08011	107.49	1.56069	0.00168302	0.00866499	Up
MCYG_08324	3527.47	-1.25123	0.00169517	0.00871731	Down
MCYG_01262	5270.63	-1.11739	0.00169999	0.00873698	Down
MCYG_06852	2675.95	1.05155	0.00170271	0.00874221	Up
MCYG_01181	84.3984	1.27202	0.00171107	0.00877851	Up
MCYG_03845	10887.6	1.63392	0.00171591	0.00879815	Up
MCYG_01715	2571.56	1.05489	0.00172267	0.00882252	Up
MCYG_05702	4504.48	-1.091	0.00172863	0.00884273	Down
MCYG_05447	42.4395	1.59804	0.00173138	0.00885164	Up
MCYG_08650	811.833	-1.52705	0.00174248	0.00889803	Down
MCYG_02707	1419.66	-1.18992	0.00175485	0.00894553	Down
MCYG_07259	1462.27	-1.26518	0.00176747	0.00899944	Down
MCYG_06247	453.227	1.72528	0.00178099	0.00905251	Up
MCYG_07461	5008.74	-1.15	0.00180155	0.00915172	Down
MCYG_07061	2679.21	1.3886	0.00180708	0.00916389	Up
MCYG_07759	3180.15	1.37896	0.00180664	0.00916389	Up
MCYG_03884	1581.81	1.4819	0.0018124	0.00918557	Up
MCYG_01298	726.834	-1.08729	0.00182226	0.00923018	Down
MCYG_03155	6006.22	-1.28843	0.00182583	0.00923759	Down
MCYG_04910	376.545	1.13523	0.00182938	0.00924488	Up
MCYG_00301	3499.23	1.22889	0.00184134	0.00929997	Up
MCYG_05400	1502.17	1.31332	0.00184724	0.00931907	Up
MCYG_03643	432.108	1.49377	0.00186472	0.00939102	Up
MCYG_06062	163.319	-1.17023	0.00187542	0.00943952	Down
MCYG_08472	98.7545	1.3159	0.00188369	0.0094757	Up
MCYG_06802	157.273	1.33353	0.00188595	0.00947674	Up
MCYG_08296	865.601	1.25497	0.00190802	0.00956518	Up
MCYG_04294	18559.7	1.67077	0.00191344	0.00958685	Up
MCYG_06548	4125.03	1.25316	0.00191899	0.00959822	Up
MCYG_04620	1611.08	-1.63911	0.00192036	0.0095996	Down
MCYG_01588	19.0232	-1.90087	0.00193826	0.00966158	Down
MCYG_08621	2013.29	-1.20335	0.00194794	0.00969882	Down
MCYG_06437	1530.8	1.14735	0.00197538	0.0098076	Up
MCYG_02107	8.22113	2.17052	0.00199474	0.00989809	Up
MCYG_05943	9448.99	1.36988	0.0020087	0.00994591	Up

## Sheet: Zn800-vs-Zn200.DESeq
GeneID	baseMean	log2Fold	pvalue	qvalue	Diff
MCYG_01152	5944.2	-2.46799	2.57565e-17	2.09426e-13	Down
MCYG_02828	427.771	-1.46326	5.40912e-09	1.09954e-05	Down
MCYG_05159	605.552	-1.50352	5.07309e-09	1.09954e-05	Down
MCYG_07841	11528.4	2.71589	4.68166e-09	1.09954e-05	Up
MCYG_01475	1394.14	1.30695	1.74026e-08	2.83002e-05	Up
MCYG_04785	786.155	-1.15976	3.63061e-08	4.92009e-05	Down
MCYG_08408	951.689	-1.00456	1.83411e-07	0.000213045	Down
MCYG_03714	273.367	1.31737	1.00276e-06	0.00101918	Up
MCYG_01612	298.284	-2.02587	2.33549e-06	0.00210998	Down
MCYG_06138	3250.61	-1.67559	7.28412e-06	0.00510779	Down
MCYG_07592	6338	-1.0534	1.31535e-05	0.008227	Down
