# Supplementary material for: RNA-Seq Analysis of the Effect of Zinc Deficiency on Microsporum canis, ZafA Gene Is Important for Growth and Pathogenicity
Source: Front Cell Infect Microbiol. 2021 Sep 16;11:727665. doi: 10.3389/fcimb.2021.727665 (PMC8481874; doi:10.3389/fcimb.2021.727665)
Supplement: Supplementary Material 1 — The concentration, purity and integrity of RNA. [file DataSheet_1.zip › Supplementary Material 5.xls]

## Sheet: Additional file 4
Gene	Zn800-vs-Zn200	NORM-vs-Zn200	NORM-vs-Zn800
MCYG_07836	-0.0998092	-2.46516	-2.34686
MCYG_05548	-0.427087	-1.94391	-1.54084
MCYG_08614	0.0277888	1.25431	1.26266
MCYG_07759	-0.120516	1.24921	1.37896
MCYG_06154	0.0552339	-1.24363	-1.27712
MCYG_00733	0.0462453	-1.38695	-1.39365
MCYG_06663	-0.385543	0.738672	1.13021
MCYG_01897	-0.0856929	1.42677	1.59851
MCYG_07652	0.678436	2.2888	1.54573
MCYG_04951	-0.285748	1.74146	2.32268
MCYG_07430	-0.0110952	1.63911	1.64972
MCYG_03100	-0.35591	1.11357	1.47335
MCYG_06046	0.00319154	-1.11826	-1.12652
MCYG_01395	0.52517	-0.473619	-1.04798
MCYG_01156	-0.618795	-2.09241	-1.3585
MCYG_07611	0.426422	2.51835	1.16178
MCYG_01704	-0.325542	-1.65773	-1.31257
MCYG_01729	-0.884415	-1.49138	-0.475443
MCYG_05558	0.0116092	1.16587	1.11051
MCYG_07260	0.0924939	-4.57357	-4.67555
MCYG_03413	0.33824	1.03173	0.650134
MCYG_02955	0.0946673	-0.972943	-1.08629
MCYG_01459	-0.467018	1.39764	1.96519
MCYG_05723	0.733954	2.12294	1.30906
MCYG_05589	-0.616994	-2.08822	-1.45262
MCYG_07821	-0.169588	-3.0738	-2.89827
MCYG_07840	2.60028	4.53583	0.271157
MCYG_01548	-0.428885	-1.37384	-0.891591
MCYG_05729	0.0871334	-1.19084	-1.27416
MCYG_02388	1.16806	2.66881	1.45425
MCYG_00518	-1.11729	1.53997	2.99377
MCYG_01180	0.174212	1.89037	1.76719
MCYG_06914	1.05967	2.24194	1.08434
MCYG_06231	-0.0929724	-2.17858	-2.06692
MCYG_00296	-0.406344	0.885221	1.46363
MCYG_03940	-0.70908	-1.88392	-1.14991
MCYG_06630	-0.75137	0.505123	1.3156
MCYG_01562	-1.46609	0.963779	2.61297
MCYG_00571	-0.269318	-2.68678	-2.57975
MCYG_01735	-0.391515	1.71287	2.25465
MCYG_05742	-0.491319	-2.79338	-2.15341
MCYG_06162	-0.641439	0.669965	1.36167
MCYG_02927	0.863076	2.34049	1.49601
MCYG_03321	0.735585	-0.147883	-1.06654
MCYG_05467	1.05357	2.36032	1.38858
MCYG_03226	-0.320289	-1.09733	-0.757039
MCYG_03540	-0.623697	-2.51141	-1.78593
MCYG_06150	-0.186093	-1.6681	-1.50445
MCYG_05042	-0.393666	-1.45221	-1.04299
MCYG_02167	0.165447	-0.905614	-1.05745
MCYG_04485	-0.336886	-1.70527	-1.35924
MCYG_02383	-1.30932	-2.3275	-0.58787
MCYG_08019	0.738251	2.00451	1.915
MCYG_07008	0.230362	-1.33892	-1.51663
MCYG_00752	0.141304	1.40358	1.26646
MCYG_04188	0.404444	2.28805	1.83239
MCYG_07259	0.0735651	-1.14597	-1.26518
MCYG_02111	-0.325968	-1.60556	-1.27522
MCYG_04351	-0.0153798	1.14911	1.10694
MCYG_04314	0.610408	2.9844	2.40434
MCYG_08357	0.4579	-0.542333	-1.14596
MCYG_06035	-0.325991	-1.42579	-1.10232
MCYG_04429	0.0876545	1.88343	1.62513
MCYG_00425	-0.164121	1.13872	1.3297
MCYG_05062	-0.0529941	-1.32439	-1.2586
MCYG_03557	0.310107	1.75867	1.33721
MCYG_02603	-0.862813	-1.24863	-0.245398
MCYG_01268	-0.840346	-2.18157	-1.20143
MCYG_01533	0.201807	1.67419	1.47476
MCYG_07960	-0.323541	1.01813	1.33087
MCYG_03201	1.50039	0.762994	-1.14767
MCYG_03849	0.587815	1.64923	1.00085
MCYG_00566	-0.405877	-1.06287	-0.641709
MCYG_07100	0.11584	2.18874	1.4661
MCYG_08362	0.00985333	-1.83079	-1.825
MCYG_02433	0.251165	1.12681	0.858632
MCYG_00727	0.531234	2.06388	1.57367
MCYG_00753	0.0121586	1.68925	1.68632
MCYG_00694	0.47953	-0.626113	-1.10807
MCYG_00270	-0.340381	-1.54595	-1.18009
MCYG_04873	-1.02426	-2.21626	-0.943349
MCYG_07213	0.90422	-1.40842	-2.62128
MCYG_07918	0.214258	-1.25243	-1.52134
MCYG_08650	1.09222	0.678408	-1.52705
MCYG_10539	-0.898135	-2.91926	-1.55769
MCYG_01995	-0.702259	1.97847	2.65175
MCYG_03787	0.267966	2.15863	1.71945
MCYG_03334	0.455021	-0.819379	-1.29915
MCYG_01857	0.191151	1.26984	1.07969
MCYG_07348	-0.748689	-2.67421	-1.87116
MCYG_04361	-0.0587633	1.64999	1.68607
MCYG_07853	0.393	1.3828	0.967264
MCYG_07610	0.332186	3.22493	2.74519
MCYG_02245	-0.107672	-2.44192	-2.35208
MCYG_07654	0.234998	1.77241	1.48365
MCYG_06138	-1.67559	-4.16038	-1.99177
MCYG_03877	0.8574	1.99939	1.12477
MCYG_01079	0.136666	-1.59976	-1.72116
MCYG_03014	-0.398073	1.69769	2.11146
MCYG_01485	0.0365948	-1.15636	-1.22368
MCYG_08598	-0.489664	-1.22048	-0.64241
MCYG_05574	0.129512	2.03048	1.89229
MCYG_01376	0.0920687	1.1089	1.02102
MCYG_05964	-0.110935	1.42915	1.75811
MCYG_07578	0.429759	1.3852	0.96301
MCYG_06195	0.279804	2.07195	1.83171
MCYG_02956	0.197925	-0.952638	-1.1328
MCYG_08259	-0.448228	-1.56909	-0.980386
MCYG_08414	-0.193278	-1.91613	-1.73313
MCYG_02875	0.05774	-1.66023	-1.64365
MCYG_06560	-0.833373	3.27576	1.60554
MCYG_04143	0.392806	1.69071	1.25531
MCYG_00375	-0.405725	1.31128	1.56563
MCYG_04345	-0.359431	0.994222	1.33257
MCYG_05797	0.0476539	1.62178	1.50492
MCYG_04830	-0.115329	-1.65302	-1.53723
MCYG_02346	0.699385	3.78078	3.19044
MCYG_07105	0.0303862	1.25672	1.22833
MCYG_03813	-0.136788	-1.10867	-0.985899
MCYG_04940	0.185849	1.65337	1.31145
MCYG_02109	-0.362526	-1.06843	-0.685028
MCYG_06746	0.342832	1.11147	0.766215
MCYG_01665	0.616035	1.99184	1.35486
MCYG_06066	-0.1943	1.17791	1.36258
MCYG_06446	0.881502	2.66217	1.68221
MCYG_01494	-0.869046	0.565252	1.43146
MCYG_02186	0.537087	-2.18226	-2.76614
MCYG_03372	-0.0857643	-1.82207	-1.71294
MCYG_06786	0.278389	1.58672	1.30539
MCYG_10512	-0.408374	-2.07582	-1.60204
MCYG_00683	0.318053	2.72647	2.40533
MCYG_02125	0.706018	1.74822	1.0279
MCYG_05568	-0.583574	1.12747	1.82605
MCYG_03425	0.497829	2.78634	2.26431
MCYG_04595	1.41237	-0.768232	-2.43418
MCYG_01434	0.147455	1.26171	1.09247
MCYG_05901	0.181709	2.05253	1.84679
MCYG_00436	-0.0244873	-1.21834	-1.19508
MCYG_03618	-0.381816	-1.34362	-0.931643
MCYG_04226	0.134192	-1.20025	-1.32098
MCYG_00517	-0.824607	0.963052	1.92664
MCYG_02134	0.152478	-1.00958	-1.17144
MCYG_02754	0.775122	1.55696	0.760013
MCYG_01715	-0.172098	0.891971	1.05489
MCYG_08326	0.420087	2.04357	1.46494
MCYG_03433	-0.144142	-1.10651	-0.943982
MCYG_07310	-0.205643	1.32836	1.82714
MCYG_07369	0.534684	-0.595312	-1.1973
MCYG_05378	-0.404384	-2.9238	-2.49992
MCYG_07319	-0.380675	-1.63641	-1.3291
MCYG_03985	1.13597	2.25997	0.973197
MCYG_03841	0.248991	1.52229	1.2284
MCYG_06557	0.272482	1.72367	1.43069
MCYG_00065	0.118412	1.25703	1.12724
MCYG_00535	0.138349	1.11109	0.965893
MCYG_02369	-0.00593096	-1.24567	-1.31772
MCYG_08322	0.24223	-0.874441	-1.35742
MCYG_04966	-0.849998	-3.57972	-2.51628
MCYG_06439	0.266753	2.95579	2.67812
MCYG_05169	0.422823	1.17679	0.745592
MCYG_08246	0.350133	1.18935	0.804981
MCYG_04958	0.246568	1.46728	1.22506
MCYG_06708	-0.363613	1.6085	1.93893
MCYG_02578	0.225486	1.72519	1.29524
MCYG_05423	0.384432	2.1724	1.75445
MCYG_04723	1.36424	2.57899	0.94055
MCYG_06920	0.216398	-1.04538	-1.29924
MCYG_04489	-0.76471	1.09361	1.81841
MCYG_02243	0.401316	-1.43984	-1.89707
MCYG_04803	-1.34626	-2.95405	-1.00669
MCYG_00109	1.02979	2.02625	0.87536
MCYG_00903	0.348792	1.287	0.848938
MCYG_07514	0.10698	2.68467	2.57024
MCYG_07646	-1.2321	-2.28467	-0.769163
MCYG_04549	-0.1783	1.7129	1.85082
MCYG_00172	0.00622176	1.30431	1.31565
MCYG_00166	-0.466636	-1.0287	-0.507419
MCYG_02860	-0.325095	-1.31089	-0.90597
MCYG_05383	-0.134487	1.1274	1.25657
MCYG_07083	-0.312654	-1.66344	-1.3626
MCYG_04053	-0.0538631	-2.03378	-2.05771
MCYG_04644	-0.620887	0.44552	1.10875
MCYG_08574	0.267668	2.56914	2.249
MCYG_01949	-0.0785976	-1.60346	-1.50178
MCYG_03884	-0.529758	0.983264	1.4819
MCYG_01813	0.315972	-0.752446	-1.10357
MCYG_04643	-0.588691	-2.12918	-1.45166
MCYG_05431	-0.0404812	-1.70464	-1.67684
MCYG_00298	0.0158372	-1.04887	-1.11652
MCYG_01267	0.184866	-1.5321	-1.71802
MCYG_02119	-0.0991593	0.885211	1.01022
MCYG_04883	0.0747054	-0.948517	-1.01189
MCYG_03465	-1.17594	1.63227	2.82951
MCYG_08570	0.953819	-0.211696	-1.27171
MCYG_01652	0.0130005	1.98854	1.89781
MCYG_04620	0.360767	-1.35046	-1.63911
MCYG_06468	0.330135	1.37758	3.30082
MCYG_03628	0.210014	1.19549	1.00587
MCYG_05075	0.486402	2.12204	1.7089
MCYG_06628	-0.115722	0.959473	1.09248
MCYG_07392	-0.0054945	1.73292	1.76949
MCYG_07047	0.338072	-2.32374	-2.69509
MCYG_06730	0.668004	2.17524	1.56747
MCYG_07832	-0.0478181	-1.12781	-1.11525
MCYG_03643	-0.10979	1.43465	1.49377
MCYG_08412	0.148881	-0.889284	-1.08267
MCYG_08685	-1.01897	-1.94173	-0.691173
MCYG_01739	-0.135308	-1.22875	-1.03422
MCYG_01476	-0.0532443	2.0252	2.01002
MCYG_01389	-0.31788	-1.63836	-1.19075
MCYG_07615	0.697599	1.36739	0.649287
MCYG_05207	-0.418427	-1.01072	-0.541703
MCYG_08532	0.421925	1.89933	1.48657
MCYG_02659	0.12205	-1.25738	-1.42084
MCYG_08031	-0.20887	-2.11305	-1.74304
MCYG_03721	-0.862951	-2.22795	-1.3026
MCYG_08531	-0.846668	1.23736	2.2984
MCYG_03968	1.36726	2.49526	0.94009
MCYG_01882	-0.647271	-2.07773	-1.37719
MCYG_06000	0.39546	-0.587573	-1.02542
MCYG_01699	0.704203	0.0142998	-3.43322
MCYG_04108	0.431674	2.84565	2.17151
MCYG_07871	0.227819	1.45977	1.20573
MCYG_07436	0.372444	1.19377	0.821133
MCYG_01943	0.903524	1.48773	0.434192
MCYG_07667	-0.0988914	1.09664	1.21825
MCYG_07552	0.24073	-0.776029	-1.23427
MCYG_06949	-0.0961965	1.07059	1.14284
MCYG_07683	1.07343	-0.905673	-2.13589
MCYG_07837	-0.380514	-3.4836	-3.00443
MCYG_06604	0.244834	1.83185	1.54809
MCYG_06428	-0.193462	2.15546	2.24314
MCYG_03920	0.630822	1.48057	0.842182
MCYG_00859	0.136434	1.30646	1.2107
MCYG_07449	-0.250995	1.92102	2.12149
MCYG_01426	0.818928	2.42374	1.57893
MCYG_05743	-1.04223	-2.46497	-1.21324
MCYG_07445	-0.00697428	2.47639	2.46756
MCYG_02892	0.573977	-0.421823	-1.03192
MCYG_07498	0.302803	-0.900808	-1.24936
MCYG_04763	-0.0722349	1.4254	1.50297
MCYG_03459	-0.654943	-2.11263	-1.23021
MCYG_03265	0.0270956	-1.18762	-1.23224
MCYG_04601	-0.133901	-1.21085	-1.06484
MCYG_00050	-0.309669	0.810246	1.14355
MCYG_03616	0.141783	-1.9894	-2.08453
MCYG_04486	0.380512	2.30799	1.94223
MCYG_08405	0.839727	1.47077	0.599802
MCYG_03716	0.179191	-1.38759	-1.59593
MCYG_00514	-0.392701	-1.8848	-1.50473
MCYG_01770	-0.764425	1.20822	1.96831
MCYG_01926	-0.311217	-1.59513	-1.24182
MCYG_04339	-0.644834	-1.8836	-1.21969
MCYG_05998	0.127989	-1.25893	-1.34463
MCYG_00369	1.26208	2.79988	1.47103
MCYG_01034	0.348912	1.5084	1.14831
MCYG_01760	-0.163013	1.00542	1.17487
MCYG_04152	-0.319988	2.47983	2.91897
MCYG_04440	0.537403	1.27204	0.629573
MCYG_07293	-0.47031	-1.59681	-1.02836
MCYG_07746	-0.259769	-1.07593	-0.810593
MCYG_06115	-0.555452	-1.5033	-0.928151
MCYG_01204	0.28341	1.1261	0.830261
MCYG_05990	0.0919845	-1.38116	-1.49813
MCYG_03146	0.207993	-1.2097	-1.40008
MCYG_01416	-0.133994	1.42326	1.55961
MCYG_02610	-0.193138	1.60972	1.78034
MCYG_07162	-0.587641	-1.27704	-0.502558
MCYG_06238	0.510446	2.00571	1.40522
MCYG_06852	-0.322816	0.722456	1.05155
MCYG_07258	0.203472	-1.35672	-1.55
MCYG_03194	0.616157	1.56251	0.915091
MCYG_07930	-0.132128	-1.71103	-1.5983
MCYG_07926	-0.745792	-2.49296	-1.37858
MCYG_04391	-0.846466	-1.13846	-0.1872
MCYG_03598	0.213941	1.64006	1.39296
MCYG_03578	-0.247994	0.938504	1.22736
MCYG_08011	-0.183709	1.43117	1.56069
MCYG_00817	-0.500367	-1.5045	-0.92759
MCYG_04637	-0.921485	1.14633	2.20922
MCYG_07538	0.892162	2.02821	0.966645
MCYG_07723	-0.0303799	1.91861	2.02377
MCYG_04190	0.684832	1.5137	0.80888
MCYG_03040	1.03333	2.4669	1.4193
MCYG_00465	-0.358308	0.588523	1.00394
MCYG_06982	-1.25772	0.264438	1.7634
MCYG_08736	-0.454649	0.792731	1.54664
MCYG_04923	0.548252	1.12884	0.496735
MCYG_05264	-0.351702	0.673397	1.10909
MCYG_04915	0.312155	1.38316	1.07499
MCYG_06568	-0.0317296	-1.41734	-1.36765
MCYG_08406	1.5895	1.92227	0.0411789
MCYG_03593	-0.275434	-1.59943	-1.29137
MCYG_06973	-0.849366	-2.05499	-0.996293
MCYG_00434	0.107463	1.57683	1.46602
MCYG_02295	0.0660288	-0.935261	-1.02
MCYG_07791	0.440601	2.02193	1.52114
MCYG_01543	0.0713056	1.34985	1.28822
MCYG_02328	-0.475234	2.33412	2.87844
MCYG_04403	-0.16273	1.28096	1.43477
MCYG_05760	0.53964	-2.1612	-2.86503
MCYG_02256	0.215249	-1.10202	-1.35213
MCYG_05469	-0.170254	1.69119	2.02138
MCYG_07005	-0.0934703	1.41174	1.45908
MCYG_08550	-0.0134729	2.90285	2.83731
MCYG_07399	-0.226906	1.03931	1.27279
MCYG_03538	-0.342304	-2.15206	-1.74738
MCYG_06220	-0.596384	1.43374	2.04212
MCYG_02183	0.134075	-5.99946	-5.71767
MCYG_02275	0.0898441	1.03511	0.943818
MCYG_05865	0.222423	-0.768899	-1.01069
MCYG_02725	-0.904655	0.555687	1.56497
MCYG_06601	-0.474843	1.40659	1.81804
MCYG_05744	0.493648	-0.614519	-1.19221
MCYG_03713	-0.571502	-2.88972	-2.32632
MCYG_04789	-0.143461	1.48467	1.66075
MCYG_03724	0.201547	-0.989449	-1.23371
MCYG_10562	-1.33528	-2.44448	-0.903798
MCYG_04016	0.35571	1.58915	1.18138
MCYG_01456	0.0620238	2.58625	2.61826
MCYG_04208	-0.513475	1.87127	2.3172
MCYG_10519	-1.20473	-3.00962	-1.71334
MCYG_05251	-0.295093	1.60651	1.87588
MCYG_08174	-0.413943	-3.2778	-1.17123
MCYG_01274	0.470329	2.08978	1.5459
MCYG_03858	0.40168	1.10544	0.67107
MCYG_01602	0.595661	1.8461	1.23069
MCYG_02710	-0.232268	-1.42449	-1.23534
MCYG_01865	1.00632	2.24685	1.12341
MCYG_06065	-0.211833	1.20209	1.44699
MCYG_03140	-0.072872	-1.56765	-1.53081
MCYG_02436	-0.0907704	1.93556	1.97421
MCYG_04922	0.723961	1.45855	0.720591
MCYG_00340	0.124131	1.0161	0.858506
MCYG_01190	-0.699873	-3.72118	-2.76653
MCYG_05613	-0.0770923	1.51221	1.66215
MCYG_03783	0.38264	1.0797	0.66767
MCYG_01674	0.4553	2.03134	1.55831
MCYG_01540	-0.785152	-1.47132	-0.308111
MCYG_07984	-0.446857	0.81848	1.25454
MCYG_04360	0.0679517	1.58294	1.4316
MCYG_08089	0.00434118	-2.08763	-2.05541
MCYG_04459	0.300552	2.03989	1.6711
MCYG_00676	-0.00382227	-1.31654	-1.31808
MCYG_07813	0.026938	1.08126	1.23204
MCYG_02313	1.10496	1.73212	0.401051
MCYG_08279	0.0650509	1.12549	1.04621
MCYG_05633	-0.666002	-1.48798	-0.746366
MCYG_06787	0.448832	1.65843	1.25123
MCYG_03996	-0.597334	-1.55195	-0.901342
MCYG_01310	-0.230821	1.07302	1.35977
MCYG_06825	0.306195	3.18836	2.77366
MCYG_04896	-0.545745	1.86683	2.35731
MCYG_05253	0.355091	1.43632	1.05301
MCYG_06203	0.285604	1.92305	1.6261
MCYG_08250	-0.516349	-1.47236	-0.784465
MCYG_01173	0.302404	-1.93803	-2.22634
MCYG_01093	0.52689	1.79125	1.20117
MCYG_01475	1.30695	1.1921	-0.161438
MCYG_06222	-0.133708	-1.02487	-0.886603
MCYG_00219	-0.607482	-2.00176	-1.34433
MCYG_03874	0.294115	1.00088	0.671812
MCYG_00698	0.120199	-1.13233	-1.49131
MCYG_07120	-0.0726427	1.02074	1.09341
MCYG_06193	0.492554	-0.766719	-1.26418
MCYG_01789	-0.346739	0.81202	1.15632
MCYG_08727	0.0246054	-1.59372	-1.61744
MCYG_02491	-0.0818644	1.39069	1.54098
MCYG_01755	0.11392	2.26915	2.0608
MCYG_07484	-0.0846122	-2.08932	-1.89293
MCYG_01692	1.20183	2.58022	1.20328
MCYG_08349	0.243269	1.77177	1.55502
MCYG_07724	-0.0986258	2.12944	2.26524
MCYG_04594	-1.11542	-1.91855	-0.642215
MCYG_06686	-0.224098	-1.71328	-1.50006
MCYG_03585	-1.43563	-1.48017	0.385684
MCYG_04804	-0.935297	-2.75581	-1.35902
MCYG_02966	0.552216	-0.665783	-1.27382
MCYG_08674	-0.403111	1.89296	2.33156
MCYG_00563	0.742164	2.70201	2.0566
MCYG_07764	0.52599	1.71047	1.16798
MCYG_05349	0.302105	1.80744	1.53725
MCYG_01883	-0.245378	0.936808	1.20555
MCYG_05685	0.0523031	-1.49432	-1.55917
MCYG_05332	0.182549	1.64885	1.43911
MCYG_07241	0.25177	1.9972	1.72201
MCYG_04248	0.475562	1.4599	0.91554
MCYG_00714	-0.284805	2.72902	2.96333
MCYG_00370	-0.179853	-1.2159	-1.01383
MCYG_03513	-0.110183	2.45406	2.48477
MCYG_08111	0.393925	1.80742	1.44763
MCYG_08340	-0.426601	-1.74482	-1.28698
MCYG_03120	-0.00128117	2.02555	1.97587
MCYG_08500	-0.259871	-1.50075	-1.18281
MCYG_07887	-0.0898946	-1.15601	-1.02992
MCYG_02942	-0.141344	1.37209	1.49437
MCYG_05657	-0.435968	1.30235	1.70275
MCYG_06288	0.772631	-0.0522495	-1.1144
MCYG_01420	-0.0224044	2.27981	2.24178
MCYG_01605	-0.284612	1.2452	1.54734
MCYG_03859	-0.0384383	-1.15662	-1.08814
MCYG_06875	-0.0903396	1.38393	1.4723
MCYG_04767	0.390103	1.44862	0.952919
MCYG_04685	0.412357	-0.88413	-1.70077
MCYG_05112	-0.275542	1.88611	2.19844
MCYG_04585	-1.10081	-2.33709	-0.671918
MCYG_07378	-0.828503	0.53636	1.77522
MCYG_01946	0.280321	1.84083	1.55116
MCYG_00348	-0.780392	-2.36963	-1.58848
MCYG_08472	0.413552	1.74159	1.3159
MCYG_00361	-0.101848	1.3515	1.50478
MCYG_01209	0.141014	1.07164	0.873965
MCYG_07225	-0.460239	-1.35839	-0.886744
MCYG_00940	0.168783	1.56538	1.39044
MCYG_06385	-1.52136	1.01554	2.49402
MCYG_04910	0.409183	1.62215	1.13523
MCYG_03020	0.63727	1.78767	1.7488
MCYG_01622	0.771772	2.11845	1.36499
MCYG_01122	0.147498	-1.11917	-1.28798
MCYG_03183	0.0286373	1.17134	1.13926
MCYG_07973	0.293899	1.50974	1.26263
MCYG_07029	-0.547473	-1.80732	-1.17405
MCYG_02202	-0.459483	0.881662	1.38845
MCYG_02279	0.197645	1.71542	1.55137
MCYG_08517	0.0696957	-1.11182	-1.1726
MCYG_01535	-0.0690906	-1.27393	-1.21053
MCYG_01964	0.542383	-0.557215	-1.11221
MCYG_08039	-0.575669	1.12957	1.69856
MCYG_01569	-0.1307	3.66018	3.69938
MCYG_04233	0.144545	-1.76567	-1.88216
MCYG_02078	0.368063	1.80089	1.25898
MCYG_03829	0.678334	-1.38518	-2.09822
MCYG_03826	-0.410595	-1.58348	-1.19012
MCYG_05921	-0.375848	-1.20959	-0.807029
MCYG_05199	-0.795788	-1.17414	-0.312565
MCYG_08257	-0.674434	1.47914	2.23501
MCYG_00967	-0.0223447	1.18677	1.19421
MCYG_05459	0.704584	1.86602	1.1515
MCYG_05821	-0.80081	-2.04883	-1.17942
MCYG_00764	-0.485127	1.43148	2.04029
MCYG_00555	1.28483	0.484236	-1.16164
MCYG_04381	-0.759835	-3.57393	-2.6447
MCYG_07159	0.332085	-1.0269	-1.50105
MCYG_08040	-0.222854	-2.17915	-1.92086
MCYG_00333	-0.537372	-1.58344	-1.04277
MCYG_07103	-0.242666	-1.59466	-1.38395
MCYG_05123	-0.421708	-1.41571	-0.973649
MCYG_04844	0.245502	2.09123	1.83359
MCYG_05187	-0.289999	-1.88453	-1.57493
MCYG_03683	-0.0935218	-1.09966	-1.00356
MCYG_05340	1.39649	2.70771	2.22677
MCYG_02339	-0.116565	-1.22778	-1.06076
MCYG_00145	-0.0348729	1.39286	1.45496
MCYG_02973	0.146661	1.4338	1.32008
MCYG_04451	-0.717205	0.814585	1.74726
MCYG_03546	-0.22307	-1.77265	-1.51939
MCYG_03515	-0.932178	-1.06013	-0.100811
MCYG_06891	-0.135218	-1.27799	-1.13171
MCYG_03525	0.532831	-0.919475	-1.46223
MCYG_05752	0.0842935	-1.23475	-1.3948
MCYG_10537	0.401662	2.06704	1.63033
MCYG_04168	-0.321709	-1.74956	-1.3869
MCYG_06707	-0.327138	1.35908	1.68111
MCYG_08630	0.0189249	1.76758	1.70884
MCYG_06041	0.537134	1.93294	1.36752
MCYG_02536	0.0158988	1.05288	1.10457
MCYG_07049	-0.234681	1.85588	2.20481
MCYG_00785	-0.339842	-1.75036	-1.41964
MCYG_01273	0.661555	1.06848	0.35743
MCYG_06611	0.259588	1.88683	1.65413
MCYG_08083	-0.575202	2.21911	2.73608
MCYG_07376	-0.328144	1.30824	2.14635
MCYG_07903	-0.702213	0.6556	1.37683
MCYG_06802	0.0436009	1.32089	1.33353
MCYG_02185	0.14079	-4.32357	-3.28477
MCYG_00012	0.461997	1.46788	0.960551
MCYG_08186	-0.541194	-2.31662	-1.78014
MCYG_00855	-0.150032	1.52297	1.58363
MCYG_08095	0.0903973	-1.14601	-1.2433
MCYG_07448	0.570678	-1.27666	-2.16041
MCYG_07205	0.0787718	1.69723	1.59934
MCYG_01186	0.115138	1.04673	0.928659
MCYG_00090	-0.759706	-2.21723	-1.3645
MCYG_02759	-0.279277	-1.2887	-1.00751
MCYG_06001	-0.802464	0.443385	1.2915
MCYG_07749	-0.392895	-1.63746	-1.56452
MCYG_05747	0.75791	2.17184	0.919739
MCYG_01031	-0.349011	0.852057	1.22438
MCYG_04237	0.795072	2.16963	1.39977
MCYG_04411	0.512319	-1.11525	-1.62198
MCYG_05991	0.292401	1.09858	0.79801
MCYG_00131	-0.2674	1.24841	1.56608
MCYG_07125	-0.00260069	1.02072	1.04174
MCYG_01586	0.451752	1.13659	0.662051
MCYG_04376	0.401755	1.16036	0.641144
MCYG_03250	-0.963777	-2.14112	-0.668973
MCYG_00374	-0.270785	-1.04195	-0.712567
MCYG_04543	-0.343581	5.01084	5.0476
MCYG_03308	0.199626	1.59125	1.38917
MCYG_02391	0.302046	2.64704	2.33895
MCYG_08211	-0.0912875	1.53549	1.59049
MCYG_06158	0.0754811	-1.04395	-1.14011
MCYG_01724	0.280875	-0.79296	-1.09665
MCYG_08207	0.141929	-1.35825	-1.56174
MCYG_04971	-0.529983	-1.35571	-0.774033
MCYG_02606	0.317003	1.67427	1.30903
MCYG_02018	0.395038	-0.723823	-1.1922
MCYG_04497	0.246804	1.5976	1.22657
MCYG_02994	-0.712028	-3.64746	-2.83496
MCYG_05745	0.921875	-1.0691	-2.48151
MCYG_01115	-0.976739	0.540283	1.59756
MCYG_04857	-0.523221	-1.24949	-0.603677
MCYG_01649	0.120501	2.38902	2.32657
MCYG_04598	-0.949407	-2.18861	-1.03849
MCYG_06967	0.367117	-0.762865	-1.39944
MCYG_05294	0.399381	-1.09526	-1.67741
MCYG_01463	0.596442	-1.8966	-2.93123
MCYG_01855	0.988377	1.68572	0.644114
MCYG_02707	-0.100891	-1.36068	-1.18992
MCYG_08627	0.166241	-0.951803	-1.16596
MCYG_01074	0.546468	1.75201	1.01013
MCYG_08746	0.150231	-0.981158	-1.12458
MCYG_06789	0.219191	-2.21968	-2.47236
MCYG_08363	-0.2203	-2.39813	-2.17504
MCYG_02288	0.461652	1.92638	1.45886
MCYG_08422	-0.123028	1.44034	1.51641
MCYG_00367	1.1404	2.2492	1.01198
MCYG_06519	-0.065143	1.14763	1.21912
MCYG_04013	-0.351803	-1.72485	-1.32211
MCYG_01999	0.916971	1.51953	0.470865
MCYG_03885	0.39754	1.91386	1.49332
MCYG_00473	0.713877	2.30815	1.6847
MCYG_07480	-0.0859345	-2.12619	-2.03508
MCYG_02584	-1.28716	0.561091	2.07316
MCYG_00896	-0.413624	0.945914	1.36418
MCYG_04256	0.126235	1.64157	1.32573
MCYG_04638	-0.278614	-1.92311	-1.68306
MCYG_06272	-0.410468	1.45053	1.77942
MCYG_06742	-0.163309	2.65866	2.65406
MCYG_07013	-0.0300819	1.30952	1.46354
MCYG_07266	0.216698	-0.905886	-1.25738
MCYG_05833	0.159468	1.39632	1.23322
MCYG_07045	0.0973922	1.49317	1.37334
MCYG_01266	0.363807	-1.60245	-2.20726
MCYG_04452	-0.157943	0.948441	1.11984
MCYG_06007	-0.0762081	2.00399	2.06161
MCYG_03010	0.463353	1.46566	0.99256
MCYG_08283	-0.193484	-1.45865	-1.2553
MCYG_02154	-0.0375308	-1.45729	-1.42615
MCYG_06483	0.17371	1.41572	1.25337
MCYG_01152	-2.46799	-1.4183	1.19812
MCYG_01987	0.261055	1.20411	0.897625
MCYG_01347	0.511271	2.18749	1.45488
MCYG_07623	0.573623	2.05128	1.46236
MCYG_01182	-0.146999	1.40922	1.5635
MCYG_08534	-0.524651	2.03394	2.61765
MCYG_03099	0.334282	1.4002	1.07405
MCYG_08375	-1.10969	-1.69503	-0.411939
MCYG_00642	-0.340855	-1.43291	-1.10916
MCYG_03318	-0.65805	2.4613	2.88829
MCYG_04294	-0.137547	1.56562	1.67077
MCYG_01768	-0.549017	-2.06716	-1.52507
MCYG_04742	0.326216	1.90593	1.58511
MCYG_02681	0.379554	-0.937545	-1.30092
MCYG_03000	0.0069567	-1.20022	-1.21594
MCYG_04606	0.0963424	1.83617	1.71086
MCYG_07349	0.474015	1.38437	0.781504
MCYG_02409	-0.127182	-1.29804	-1.14871
MCYG_02907	-0.143674	2.14616	1.13606
MCYG_03043	0.309472	1.3808	1.0654
MCYG_03935	0.169976	3.07563	2.82247
MCYG_02711	0.438812	-0.658782	-1.10967
MCYG_08268	0.130557	1.77762	1.69356
MCYG_04535	-0.099072	-1.47566	-1.39255
MCYG_07314	0.357781	-1.25922	-1.69264
MCYG_01276	-0.487739	-1.06492	-0.542237
MCYG_06042	0.819005	4.12771	3.08661
MCYG_05605	0.0251266	-1.30982	-1.2968
MCYG_07522	0.464612	3.47235	3.00633
MCYG_05541	-1.00924	0.434812	1.52646
MCYG_06476	0.649867	-0.41736	-1.10061
MCYG_02416	-0.147524	2.64189	2.73374
MCYG_06284	-0.00575891	3.05226	2.90795
MCYG_04949	0.313325	1.98973	1.6894
MCYG_08567	-1.00137	-3.23931	-2.08239
MCYG_03638	0.100745	1.32093	1.2189
MCYG_08110	-0.964675	-1.83918	-0.65364
MCYG_02699	-0.258801	-1.06801	-0.717857
MCYG_04688	0.669397	3.07856	2.31161
MCYG_02063	-0.394525	-1.16926	-0.753296
MCYG_00392	0.642116	2.29212	1.65541
MCYG_00893	-0.316415	-1.8174	-1.49528
MCYG_07224	0.0483211	1.43281	1.38669
MCYG_05621	0.337834	2.57591	2.23862
MCYG_07943	-0.167922	-1.82998	-1.6214
MCYG_01539	0.837872	1.84093	0.971227
MCYG_02151	-0.207488	-1.45542	-1.23658
MCYG_07721	0.258809	1.98354	1.64986
MCYG_04077	-0.753831	-1.6628	-0.625406
MCYG_08548	0.566086	1.5995	1.03862
MCYG_07307	1.17553	2.72796	1.49538
MCYG_05854	0.53959	2.20639	1.67125
MCYG_00591	-0.168207	1.6559	1.83749
MCYG_10528	-0.419738	-3.42232	-3.21044
MCYG_05790	0.527075	1.92998	1.37281
MCYG_05563	-0.514359	-2.57341	-1.79295
MCYG_03233	-0.300206	-1.15306	-0.840724
MCYG_04133	-0.422612	-1.39817	-0.915886
MCYG_05840	-0.247125	-1.18336	-0.922652
MCYG_02187	0.349461	-2.2936	-2.71063
MCYG_08603	0.486176	2.25898	1.92751
MCYG_05735	-0.990293	-3.47066	-2.35197
MCYG_07481	-0.0906092	1.4948	1.54125
MCYG_04867	-0.624166	-1.46177	-0.740984
MCYG_03176	-1.07051	-1.81068	-0.0421049
MCYG_06527	-1.06524	-2.40132	-0.68267
MCYG_06413	0.43384	-0.448593	-1.00362
MCYG_04302	0.312741	2.30829	1.99228
MCYG_02446	0.116123	-0.905184	-1.01895
MCYG_06986	0.777726	2.21361	1.39443
MCYG_02511	-0.290443	-2.26653	-1.8831
MCYG_01349	0.0406031	-1.55155	-1.49393
MCYG_02024	0.373147	-0.735401	-1.13822
MCYG_01100	0.151849	1.5157	1.36602
MCYG_03316	-0.904251	-1.84686	-0.901223
MCYG_07631	0.30983	-0.936242	-1.26637
MCYG_07456	0.0727911	1.02176	0.879231
MCYG_02813	-0.013343	2.25537	2.22015
MCYG_02512	0.272046	1.67187	1.36081
MCYG_06644	-0.114012	-1.09658	-1.01427
MCYG_00492	0.607373	-1.79524	-2.38284
MCYG_00966	-0.291887	1.50548	1.75507
MCYG_02090	0.510281	-0.550076	-1.09245
MCYG_03921	0.00203067	-1.64615	-1.67796
MCYG_07311	-0.0394091	2.12551	2.38567
MCYG_00805	-0.271575	0.937275	1.23012
MCYG_04980	0.402538	1.99546	1.64051
MCYG_04254	1.33039	3.05881	1.6279
MCYG_06872	0.420876	1.16441	0.728987
MCYG_01284	-0.327567	1.06588	1.48978
MCYG_02081	0.59965	1.2014	0.582266
MCYG_07819	0.713871	2.82229	1.94028
MCYG_06445	-0.43308	0.896471	1.33522
MCYG_02016	0.426742	1.7022	1.22526
MCYG_02239	0.273968	-1.20153	-1.54046
MCYG_05065	0.961605	1.44034	0.425285
MCYG_05943	-0.318468	1.01823	1.36988
MCYG_02849	0.102904	1.20266	1.53499
MCYG_00262	0.343686	1.05779	0.679091
MCYG_05947	-0.285826	0.82858	1.19971
MCYG_08621	-0.549528	-1.84383	-1.20335
MCYG_05535	0.619701	-0.722762	-1.52446
MCYG_03645	-0.440799	0.898557	1.4682
MCYG_02374	0.125509	-1.7142	-1.89113
MCYG_08321	0.141218	1.32215	1.16653
MCYG_05822	-0.350671	1.8204	2.17109
MCYG_00070	-0.712613	-2.20115	-1.47482
MCYG_04725	0.141931	1.78956	1.76385
MCYG_03936	-0.188669	-1.44087	-1.26444
MCYG_08759	-0.150915	1.14241	1.31938
MCYG_03630	0.00429373	1.19615	1.1262
MCYG_01687	-0.238383	1.96653	2.16523
MCYG_10526	-0.11122	-1.10574	-1.01257
MCYG_06574	-0.374505	1.11044	1.53287
MCYG_02287	-0.219095	-1.03886	-0.78895
MCYG_03825	-0.373494	2.20605	2.53233
MCYG_06666	0.176583	-1.44516	-1.65811
MCYG_03620	0.73713	1.74898	0.982564
MCYG_04103	0.497531	1.78789	1.27136
MCYG_05907	-0.883254	-1.48151	-0.495016
MCYG_04765	-0.497422	0.499353	1.218
MCYG_06335	0.0681603	1.12277	1.02546
MCYG_07534	0.255187	1.01256	0.750772
MCYG_00273	-0.313783	-1.61589	-1.29095
MCYG_00550	0.369245	-0.738493	-1.17545
MCYG_03078	-0.402346	1.17784	1.61028
MCYG_01307	0.196861	1.82177	1.68525
MCYG_05971	-0.224991	1.23228	1.43343
MCYG_06323	0.0831324	-1.99342	-2.06542
MCYG_08490	0.0127642	-1.06108	-1.0711
MCYG_08707	-0.629319	-1.88459	-1.12043
MCYG_03878	0.141532	-0.999199	-1.19483
MCYG_04548	1.00178	0.842429	-1.86468
MCYG_08075	-0.922631	-2.5728	-0.441624
MCYG_06910	-0.277182	-1.26392	-0.9622
MCYG_02805	1.12171	2.27356	0.981448
MCYG_06667	0.124448	-0.913735	-1.06989
MCYG_00176	0.611072	2.19334	1.56634
MCYG_05159	-1.50352	-2.50987	-0.957719
MCYG_05641	-0.159693	1.12555	1.26733
MCYG_00342	-0.0877496	3.30932	3.40434
MCYG_04298	0.282746	1.808	1.53904
MCYG_07318	0.386884	1.60693	1.19305
MCYG_01558	1.67482	2.50101	0.425616
MCYG_04327	-0.0998836	-1.36918	-1.27324
MCYG_04964	-0.325981	1.9483	2.19989
MCYG_07415	0.0693118	-1.98126	-2.4178
MCYG_01157	-0.304522	1.65687	1.92264
MCYG_02137	-0.00362482	-1.01757	-1.08272
MCYG_06838	0.0322554	-0.965012	-1.02283
MCYG_03857	0.0707219	-1.43522	-1.59401
MCYG_08739	-0.528513	1.15087	1.96454
MCYG_04066	-0.788024	-1.26078	-0.443587
MCYG_00615	0.433465	1.11277	0.601575
MCYG_02043	0.286519	1.28575	0.994784
MCYG_03309	0.434026	2.36022	2.02512
MCYG_08619	0.14771	1.68067	1.6728
MCYG_03234	-0.156286	1.02963	1.12848
MCYG_05452	0.0577697	-1.15734	-1.30133
MCYG_08669	-0.832338	-2.33441	-1.44708
MCYG_05244	-0.283568	1.55015	1.85479
MCYG_01589	0.516759	1.83334	1.31596
MCYG_02496	-0.333805	2.64773	2.95499
MCYG_05167	-1.14819	-3.11067	-1.43191
MCYG_06064	-0.5615	-2.44135	-1.87115
MCYG_01106	-0.117908	1.68634	1.73313
MCYG_00778	-0.653007	-1.90136	-1.09615
MCYG_00377	-0.044921	-1.03908	-0.969025
MCYG_03193	-0.0287765	-1.47303	-1.42705
MCYG_03029	-0.567008	-1.17826	-0.539176
MCYG_04845	0.605448	1.89194	1.32891
MCYG_02181	-0.513305	-2.44227	-1.82094
MCYG_06756	0.218015	1.43132	1.21702
MCYG_06812	-0.431861	-1.63038	-1.1628
MCYG_02908	-0.0705404	0.970665	1.04855
MCYG_08365	0.223946	-1.11559	-1.32844
MCYG_02461	0.289867	1.38766	1.09893
MCYG_08660	-0.536149	-3.13197	-2.5004
MCYG_06122	0.746822	2.22584	1.4461
MCYG_08377	-0.465666	-1.8455	-1.33451
MCYG_02944	0.474533	-0.466847	-1.10873
MCYG_05949	0.451713	-1.02867	-1.4969
MCYG_01493	-0.388001	0.932697	1.33156
MCYG_03583	0.324801	1.56175	1.19757
MCYG_03082	-0.0854596	1.74699	1.81933
MCYG_05017	-0.0283271	2.79592	2.88085
MCYG_02358	-0.01359	2.44423	2.52432
MCYG_03374	0.29773	-1.38416	-1.69974
MCYG_01922	0.203501	2.16808	2.08809
MCYG_04633	-0.832414	0.938433	1.8146
MCYG_04841	-1.23315	1.80174	3.04188
MCYG_00430	-0.316828	-1.51061	-1.17998
MCYG_07828	-0.0917926	-1.15925	-1.07503
MCYG_06314	-1.06594	-1.21997	0.243834
MCYG_08675	-0.610423	-1.15178	-0.529153
MCYG_05596	-0.496812	-1.71134	-1.18637
MCYG_06653	-0.240974	1.08986	1.35283
MCYG_02844	-0.0564962	-1.69311	-1.65578
MCYG_04328	-0.817288	-1.59846	-0.6341
MCYG_06113	-0.402081	-1.97103	-1.61563
MCYG_01301	0.0789781	1.74709	1.64855
MCYG_05855	0.315829	2.60844	2.33277
MCYG_05160	0.865049	1.80913	0.909524
MCYG_03978	0.127265	-0.879723	-1.02106
MCYG_05634	-0.618651	1.9583	2.52058
MCYG_06643	-0.315429	0.823843	1.18174
MCYG_03728	-0.0811498	-1.40206	-1.30699
MCYG_02225	0.099863	-1.13567	-1.25347
MCYG_03944	1.23302	-0.618181	-2.05819
MCYG_01275	-0.0299711	-1.08585	-1.05723
MCYG_08507	-0.184959	-1.06177	-0.881858
MCYG_05206	-0.186518	1.06376	1.26842
MCYG_05936	0.251284	-0.820232	-1.07346
MCYG_04974	-0.546817	-1.98734	-1.40145
MCYG_08065	0.834021	1.46963	0.587046
MCYG_00943	0.866314	2.51767	1.47669
MCYG_00900	0.151928	1.08279	0.863904
MCYG_01223	0.698366	1.28381	0.552098
MCYG_01819	-0.386874	-1.29557	-0.902437
MCYG_05724	0.233621	1.65136	1.4284
MCYG_00600	-0.100008	1.24734	1.38384
MCYG_06437	-0.161326	1.0304	1.14735
MCYG_02505	0.956175	3.41885	2.30159
MCYG_04406	0.012573	2.41677	2.48058
MCYG_04520	0.2003	1.56361	1.36349
MCYG_01825	-0.0344232	-1.2996	-1.31869
MCYG_03821	0.364239	-0.975663	-1.5044
MCYG_04392	-0.921544	-1.27186	-0.134683
MCYG_08526	-0.678189	1.12869	1.79688
MCYG_06992	0.38567	1.95376	1.63766
MCYG_07144	0.277267	1.61939	1.34364
MCYG_05212	0.237918	-1.51002	-1.71274
MCYG_08202	0.132917	1.51118	1.37762
MCYG_06291	-0.266434	1.09132	1.36784
MCYG_07763	-0.380427	1.26572	1.62491
MCYG_06512	-0.280638	-1.29195	-1.06464
MCYG_02920	0.503329	1.69771	1.22883
MCYG_02206	0.0401552	2.01908	1.95476
MCYG_06764	0.712661	2.74814	2.03962
MCYG_05489	-0.282541	-1.31414	-0.99149
MCYG_01486	-0.360008	1.4912	1.85581
MCYG_05763	-0.146722	-1.06724	-0.879359
MCYG_10538	-0.610119	-3.44297	-2.55874
MCYG_02452	0.255159	-0.76738	-1.15323
MCYG_07807	-0.196938	1.95091	1.19326
MCYG_03305	0.407817	1.13928	0.726762
MCYG_07504	0.313752	1.48944	1.20537
MCYG_05194	0.875782	2.0272	1.12457
MCYG_06487	-0.187456	1.64726	1.81739
MCYG_02970	0.000562766	-1.96285	-1.99735
MCYG_07161	-0.959498	-3.596	-2.4912
MCYG_04437	0.156527	-1.32633	-1.48354
MCYG_07780	0.610359	1.91171	1.29489
MCYG_03356	-0.494663	-1.69932	-1.21809
MCYG_06556	0.0803202	1.31689	1.22642
MCYG_03211	-0.247953	-1.35653	-1.10494
MCYG_02723	0.552441	2.65329	2.11169
MCYG_02518	-0.0279099	1.34545	1.31411
MCYG_06784	-0.587264	-1.33077	-0.659561
MCYG_01915	0.202266	2.56063	2.44045
MCYG_01149	-0.447196	-1.35043	-0.891847
MCYG_08103	0.465295	1.31315	0.839875
MCYG_07754	-0.41507	-2.23376	-1.87004
MCYG_00810	0.60021	-0.765972	-1.38278
MCYG_07332	1.31527	2.12513	0.357121
MCYG_08529	-0.0385364	-1.15603	-1.09858
MCYG_00831	1.00723	-0.219213	-1.62796
MCYG_04820	0.0561222	-1.10241	-1.17984
MCYG_01910	0.319884	1.22984	0.897121
MCYG_01363	-0.150946	1.14577	1.27966
MCYG_04420	-0.157662	1.28833	1.39398
MCYG_05266	0.382271	1.78936	1.47978
MCYG_06059	-0.578052	-1.55334	-0.863575
MCYG_00282	0.927753	-0.146589	-1.25553
MCYG_08495	-0.142464	-1.13232	-1.00334
MCYG_06062	1.01512	0.154572	-1.17023
MCYG_05884	0.135293	2.54026	2.12083
MCYG_07196	0.293039	-1.79335	-2.02323
MCYG_00826	0.602146	1.76791	1.18438
MCYG_03844	-0.294454	1.35915	1.6614
MCYG_04301	0.690347	2.36295	1.6429
MCYG_00801	-0.881449	2.08293	2.6134
MCYG_06131	1.11701	1.7161	0.444086
MCYG_08027	-0.0405765	-1.11843	-1.07291
MCYG_01454	0.0143944	1.26931	1.26444
MCYG_03157	0.371184	-1.04429	-1.41457
MCYG_04860	0.974647	0.662672	-1.93428
MCYG_01796	0.70875	-0.354465	-2.13426
MCYG_00773	-0.073242	-1.84077	-1.83962
MCYG_05765	0.141527	-1.04573	-1.20688
MCYG_04460	0.50997	3.15263	2.50746
MCYG_02975	-0.135005	2.8689	2.80965
MCYG_06774	0.912268	1.73686	0.699848
MCYG_06235	1.31795	2.56075	1.16381
MCYG_08070	0.13486	-2.12963	-2.29857
MCYG_06504	0.319354	-0.625769	-1.12414
MCYG_00997	0.0809599	1.40205	1.33139
MCYG_00093	-0.366676	-1.75599	-1.26001
MCYG_07841	2.71589	5.21519	1.57233
MCYG_00989	0.0632106	1.50551	1.47042
MCYG_04057	-0.214812	-1.21695	-1.0463
MCYG_05581	0.410258	2.11002	1.74875
MCYG_03930	0.0379131	1.12712	1.11616
MCYG_01298	0.277677	-0.723974	-1.08729
MCYG_07455	1.53978	-0.921793	-2.65088
MCYG_02218	-0.618565	-1.04912	-0.390722
MCYG_08408	-1.00456	-1.50621	-0.473928
MCYG_01773	0.144766	-1.13597	-1.30482
MCYG_08282	-0.101427	-1.11865	-1.03047
MCYG_01982	0.211149	1.52639	1.38772
MCYG_05362	0.436858	1.30223	0.849543
MCYG_03461	0.141411	-1.49539	-1.64357
MCYG_07426	0.127088	1.53445	1.41288
MCYG_05250	0.418497	1.75019	1.34503
MCYG_00907	-0.386672	1.95861	2.27106
MCYG_00681	-1.11854	-3.04089	-1.73279
MCYG_02998	-0.0152473	1.75852	1.78219
MCYG_05700	0.124033	1.61592	1.47987
MCYG_00880	0.670137	3.30215	2.44538
MCYG_02165	-0.296059	-1.30919	-1.03086
MCYG_02261	-0.623233	-2.28641	-1.6222
MCYG_00994	0.593079	1.62732	1.00829
MCYG_00728	-0.638046	-1.01508	-0.361305
MCYG_03242	-0.112208	-1.58478	-1.46767
MCYG_01566	0.502156	1.54857	1.05006
MCYG_07289	-0.436553	-2.51081	-1.99457
MCYG_04872	-0.297011	-1.35089	-0.958051
MCYG_04412	0.331127	-0.839468	-1.19847
MCYG_01022	-0.765724	3.33962	3.86241
MCYG_03186	0.450966	1.98823	1.4501
MCYG_03991	0.656965	1.28683	0.583836
MCYG_07668	0.042321	1.47568	1.4165
MCYG_06267	-0.461355	1.84446	2.21944
MCYG_01740	0.096169	1.26388	1.13584
MCYG_04490	0.252674	1.78762	2.57335
MCYG_01612	-2.02587	-1.54604	1.04252
MCYG_00416	-0.596791	0.884473	1.70193
MCYG_04413	-0.126794	-1.73914	-1.53531
MCYG_10541	-0.858218	-1.52786	-0.581938
MCYG_00493	-0.874964	0.166146	1.10738
MCYG_02147	1.04616	2.34782	1.2588
MCYG_03081	-0.334625	1.79056	2.10149
MCYG_07732	-0.33514	1.3138	1.60262
MCYG_06758	-0.040556	2.40497	2.20332
MCYG_01380	-0.0982888	1.7191	1.81563
MCYG_02949	-0.287365	0.953683	1.259
MCYG_00886	-0.941271	1.39512	2.37219
MCYG_02497	-0.481557	3.19405	3.64376
MCYG_02600	0.0237705	1.20523	1.16866
MCYG_03731	-0.783894	-1.59389	-0.755894
MCYG_05992	0.383559	-1.07083	-1.46575
MCYG_00072	-0.651397	-2.81414	-2.02061
MCYG_07505	0.853867	1.58582	0.564562
MCYG_01881	0.234033	-0.969504	-1.20656
MCYG_04775	0.167505	-0.924022	-1.10801
MCYG_05121	-0.21551	-1.24055	-1.02008
MCYG_01996	0.189813	1.67557	1.56004
MCYG_03909	-0.0425824	-1.13374	-1.12423
MCYG_06255	-0.213181	-1.70091	-1.47749
MCYG_00640	0.829016	1.82385	0.947377
MCYG_01781	-0.0105126	-3.35023	-2.47581
MCYG_04274	-0.276399	1.00912	1.22176
MCYG_03296	-0.104597	-1.44424	-1.32493
MCYG_04542	-0.290905	4.41179	2.47439
MCYG_04105	0.522772	2.02417	1.43537
MCYG_01065	-0.0785561	1.14477	1.21555
MCYG_04051	-0.181215	-1.94202	-1.77243
MCYG_06133	0.493124	1.69248	1.18456
MCYG_06488	-0.624935	-1.3408	-0.540458
MCYG_05181	0.111732	-1.5382	-1.6628
MCYG_05918	0.168418	1.43073	1.25453
MCYG_07945	-1.21929	-1.52174	0.266659
MCYG_07030	-0.0684723	-1.87389	-1.85311
MCYG_01693	0.0569418	-1.12146	-1.24601
MCYG_04706	-0.59619	0.923977	1.59988
MCYG_00192	0.359363	-0.546826	-1.02223
MCYG_03851	-0.347672	2.10137	2.31947
MCYG_04151	-0.323744	1.9096	1.90299
MCYG_00686	-0.801863	-2.25882	-1.25043
MCYG_01667	-0.319783	2.88837	3.33157
MCYG_05538	-0.756415	-2.29554	-1.00757
MCYG_03155	0.28009	-0.966228	-1.28843
MCYG_03173	-0.111865	1.80465	1.95343
MCYG_03966	1.43871	3.52258	2.06454
MCYG_04660	-0.0444925	-1.20364	-1.17793
MCYG_02107	0.0386968	2.52433	2.17052
MCYG_01832	0.680298	2.42562	1.7516
MCYG_02047	-0.337906	1.08782	1.4175
MCYG_02182	0.391139	-2.58981	-4.24014
MCYG_01090	0.0233098	2.03918	1.90056
MCYG_07011	-0.310349	-1.03805	-0.716436
MCYG_01148	0.0473117	1.37903	1.34074
MCYG_00672	0.672431	-0.664814	-1.74735
MCYG_06225	1.32033	3.01304	1.28733
MCYG_08128	0.248884	2.33813	2.06718
MCYG_00729	-0.76421	-1.5813	-0.670423
MCYG_04640	0.0481494	-1.32593	-1.38499
MCYG_03216	0.141956	1.45978	1.3069
MCYG_00549	0.0167994	2.32285	2.37057
MCYG_07365	0.210126	1.72115	1.50322
MCYG_06903	0.279992	1.3509	1.04524
MCYG_08672	-0.279874	-1.33888	-1.00095
MCYG_07812	0.0522076	-1.05282	-1.19483
MCYG_07230	0.025967	-1.34379	-1.49468
MCYG_05177	0.0222624	1.20403	1.18111
MCYG_00901	0.420862	2.40917	1.9167
MCYG_03253	-0.316636	-1.63086	-1.31863
MCYG_02334	-0.240035	1.4379	1.7188
MCYG_05608	1.53744	4.9492	0.690333
MCYG_03274	-0.789025	1.11812	1.94863
MCYG_06379	-0.470699	1.08379	1.62663
MCYG_01218	0.175704	-1.40158	-1.65584
MCYG_06826	-0.0744713	-1.08052	-1.03843
MCYG_08118	-0.0654953	-1.26531	-1.18168
MCYG_04819	0.525202	2.00606	2.26501
MCYG_07154	0.163142	2.85721	2.81794
MCYG_01224	0.114619	2.15745	2.02176
MCYG_00789	-0.233144	1.72111	1.91737
MCYG_04176	-1.14185	-2.03392	-0.30415
MCYG_07275	0.861205	2.76814	1.85228
MCYG_05997	0.34172	-0.802391	-1.12993
MCYG_07146	0.317007	1.4459	1.13949
MCYG_02486	-0.234318	1.09239	1.32207
MCYG_06372	0.0936474	1.62351	1.50669
MCYG_00460	-0.0564216	1.16481	1.2547
MCYG_02752	-0.617893	-1.63302	-0.992537
MCYG_07638	0.228607	-0.727152	-1.02972
MCYG_08152	0.113612	2.95314	2.6748
MCYG_01458	0.00098293	-1.05304	-1.16938
MCYG_02948	0.234073	1.50547	1.3
MCYG_03427	-0.910803	-2.10591	-0.69792
MCYG_05740	0.353672	-0.932773	-1.26549
MCYG_02812	0.585915	2.05563	1.45997
MCYG_04600	0.0624833	-1.1322	-1.17731
MCYG_01303	-0.177024	-2.45884	-2.22703
MCYG_08524	-0.0225291	-1.64281	-1.684
MCYG_05533	0.00742834	1.08567	1.08389
MCYG_08689	0.289718	1.99138	1.73054
MCYG_05225	-0.031915	1.52258	1.64051
MCYG_04065	-0.080781	1.20092	1.2866
MCYG_04382	0.496194	2.60037	2.0479
MCYG_10558	-0.791498	-4.6964	-3.50825
MCYG_00164	0.0299966	1.08732	1.07816
MCYG_07876	0.9879	2.32391	1.20029
MCYG_02298	-0.557399	-1.37003	-0.796592
MCYG_04787	-0.0331935	1.1939	1.28373
MCYG_01833	0.275754	1.3768	0.846649
MCYG_01337	0.464334	1.34082	0.873316
MCYG_06651	0.359415	-1.3471	-1.8418
MCYG_00823	-0.207139	1.20548	1.47346
MCYG_06848	-0.111635	-1.81883	-1.69894
MCYG_00185	0.0674754	1.40999	1.34316
MCYG_04639	0.339612	-0.719217	-1.07078
MCYG_04008	0.228098	1.84757	1.62987
MCYG_01508	0.0892661	-1.51284	-1.61857
MCYG_06109	-0.0419534	-1.04878	-1.00504
MCYG_02830	-0.112055	2.88569	3.01468
MCYG_03054	-0.242251	1.93807	2.14718
MCYG_03460	-0.446274	-1.87616	-1.38531
MCYG_07118	0.314716	1.24979	0.901071
MCYG_00010	0.143738	1.20513	1.05069
MCYG_05922	-0.229451	2.27987	2.47062
MCYG_03575	-0.0153823	-1.36591	-1.33703
MCYG_00497	0.130609	2.55977	2.50295
MCYG_04484	-0.325567	-1.04523	-0.70245
MCYG_04792	-0.0613362	1.2253	1.27972
MCYG_05680	-0.498354	0.823575	1.37934
MCYG_06636	1.56804	0.993951	-1.44124
MCYG_02656	-0.137224	-1.6693	-1.55405
MCYG_10566	-0.325562	-2.84414	-2.14632
MCYG_00045	0.149616	-0.876517	-1.02352
MCYG_07382	-0.618433	1.99571	3.32122
MCYG_06187	0.891718	0.187419	-1.06478
MCYG_08634	0.0127049	-1.69207	-1.79844
MCYG_04045	0.0903639	-0.903506	-1.01907
MCYG_08403	0.179536	-0.964673	-1.20712
MCYG_08703	0.334952	2.17824	1.89761
MCYG_08381	0.00632941	-1.13911	-1.19597
MCYG_04454	0.0311803	-1.05893	-1.09921
MCYG_03491	-0.0122472	2.15589	2.17793
MCYG_01133	0.261192	-0.822144	-1.09453
MCYG_05135	0.350638	1.42564	1.06989
MCYG_06243	-0.485141	1.55984	2.03888
MCYG_03357	0.0364577	1.31306	1.28475
MCYG_03798	0.18498	1.8174	1.70379
MCYG_07878	-0.134096	-1.38371	-1.2331
MCYG_03992	0.622001	3.13299	2.49496
MCYG_06732	0.748567	2.03835	1.27438
MCYG_07946	-0.66742	-1.80741	-0.988265
MCYG_03758	0.669844	2.008	1.33018
MCYG_01194	-0.13068	-1.24301	-1.1248
MCYG_08735	-1.15201	-2.23968	-0.974376
MCYG_01761	-0.601896	-1.50683	-0.8863
MCYG_01939	0.363075	1.69024	1.3407
MCYG_03164	0.347665	1.07972	0.691496
MCYG_02736	-0.0997653	-1.74144	-1.62457
MCYG_08557	0.521959	1.59128	1.04668
MCYG_05119	0.0633383	1.94839	1.94722
MCYG_03471	0.0260357	-1.16133	-1.16193
MCYG_00110	-0.0942334	2.96247	3.14467
MCYG_02801	-0.500582	-1.54195	-1.02286
MCYG_06167	0.211987	1.09667	0.880712
MCYG_02886	-0.0375218	-1.61777	-1.60705
MCYG_01379	-0.161013	1.08067	1.23572
MCYG_07697	-0.349718	3.52381	1.47627
MCYG_03493	0.391699	-0.480005	-1.01171
MCYG_07304	0.185792	1.53769	1.34378
MCYG_08088	-0.00602919	1.43881	1.46049
MCYG_04733	-0.397949	1.03863	1.44058
MCYG_03737	-0.272199	1.66175	1.91917
MCYG_02035	0.30048	-1.41973	-1.83004
MCYG_00986	0.829387	2.5942	1.83996
MCYG_05960	0.0910146	-0.907457	-1.01013
MCYG_06757	-0.220751	-1.81243	-1.64191
MCYG_07267	-0.138903	-1.23173	-1.13951
MCYG_07401	-1.34653	-2.35845	-0.566549
MCYG_08169	0.81477	1.30852	0.461438
MCYG_05223	0.674908	1.97134	1.28074
MCYG_06256	-0.066538	-1.24162	-1.16842
MCYG_06692	-0.704474	-1.67999	-0.780042
MCYG_00720	0.0281363	-1.40709	-1.41597
MCYG_00671	-0.23695	-3.00954	-2.96632
MCYG_00315	-0.0132077	1.09114	1.1015
MCYG_04671	-0.168962	1.92531	2.07576
MCYG_07555	0.485597	1.39294	0.902803
MCYG_00360	-0.00477486	1.90973	1.98835
MCYG_07182	-0.157114	-1.16518	-1.00338
MCYG_01888	0.152738	1.97643	1.97029
MCYG_04125	0.430652	1.81461	1.49829
MCYG_05026	0.122265	-1.11328	-1.22648
MCYG_05455	-0.0177	-1.09354	-1.10132
MCYG_05787	0.213949	1.23725	1.02977
MCYG_01139	0.148979	-1.03464	-1.2398
MCYG_03091	-0.263147	-1.33563	-0.972333
MCYG_00712	-0.0375327	1.59433	1.61647
MCYG_03599	-0.419045	1.2617	1.63213
MCYG_03400	0.116031	1.65843	1.51705
MCYG_01916	-0.78607	0.811552	1.66173
MCYG_07585	-0.60664	1.59027	2.16775
MCYG_07696	0.0718725	-1.32103	-1.38068
MCYG_06874	-0.729004	-1.0404	-0.254822
MCYG_08742	-0.250282	-1.22398	-0.98741
MCYG_05237	0.260969	-0.906564	-1.24193
MCYG_07061	-0.222288	1.19552	1.3886
MCYG_00268	0.228639	2.05308	1.78329
MCYG_03528	0.12728	4.15616	3.91285
MCYG_02286	-0.812644	-3.5357	-1.33713
MCYG_00576	-0.350287	1.13163	1.48577
MCYG_07519	-0.108433	3.07643	1.38851
MCYG_03359	-0.027463	-1.21856	-1.18219
MCYG_03705	-0.419084	-1.68757	-1.09786
MCYG_05636	-0.157752	-1.47897	-1.32399
MCYG_07497	0.0216237	1.73346	1.57441
MCYG_04117	-0.791895	-2.16715	-1.37231
MCYG_02558	-0.496584	-3.07374	-2.55472
MCYG_05336	-0.333333	1.2488	1.55932
MCYG_06959	-0.0122002	1.26645	1.29908
MCYG_05669	1.24903	0.24101	-1.38736
MCYG_07171	-0.693239	-1.04572	-0.315282
MCYG_01181	-0.147265	1.15394	1.27202
MCYG_05713	-0.347538	1.87234	2.31173
MCYG_02627	0.766629	1.88785	1.07569
MCYG_04142	0.206683	-1.17342	-1.37612
MCYG_00454	0.548404	-0.435334	-1.17121
MCYG_03418	0.0574436	1.27028	1.19763
MCYG_01956	-0.606039	-2.02878	-1.30196
MCYG_05007	-0.251041	-1.37709	-1.16366
MCYG_10554	-1.08022	-2.83496	-1.07375
MCYG_00257	0.477577	-0.533426	-1.0306
MCYG_06743	0.401352	2.15705	1.74558
MCYG_03063	0.132391	-0.923617	-1.05289
MCYG_03824	0.244601	-2.67983	-3.20366
MCYG_06469	0.277595	1.47546	1.18741
MCYG_06790	0.603773	1.32255	0.680065
MCYG_03390	0.561328	1.47024	0.831755
MCYG_01850	-0.0956792	-2.39671	-2.4419
MCYG_07931	-1.0478	-4.03075	-2.82699
MCYG_07122	-0.441358	-1.9829	-1.44407
MCYG_00776	-0.655042	-1.59096	-0.636103
MCYG_01108	0.452834	1.54337	1.05243
MCYG_07340	-0.0471476	1.91167	2.08906
MCYG_03450	-0.16493	1.05814	1.18648
MCYG_05447	-0.265478	1.3656	1.59804
MCYG_03025	-0.31602	1.94226	2.26413
MCYG_01618	-0.996519	2.28569	2.15106
MCYG_00089	-0.968468	-1.6018	-0.403526
MCYG_06307	-0.389247	0.946158	1.48344
MCYG_02768	0.16029	1.25736	1.10378
MCYG_01217	0.295881	1.31215	0.991672
MCYG_00863	-0.150957	-1.5392	-1.38353
MCYG_08310	-0.658202	2.73657	2.68616
MCYG_00583	-0.288185	-2.66721	-2.40875
MCYG_03244	0.445433	1.56818	1.03682
MCYG_08578	0.588529	-1.04159	-1.76759
MCYG_05417	0.848965	2.05501	1.16863
MCYG_04580	0.746558	1.6579	0.885759
MCYG_04022	0.78736	-0.231481	-1.47683
MCYG_02604	-0.144778	-1.24002	-1.11257
MCYG_05276	0.0873201	1.91622	1.78646
MCYG_01047	0.0385853	-1.3465	-1.37254
MCYG_01574	0.242403	-1.87001	-2.39885
MCYG_03004	0.388137	1.03602	0.620603
MCYG_01436	0.507648	1.36939	0.838118
MCYG_08324	-0.478909	-1.7491	-1.25123
MCYG_06578	1.20637	0.404234	-1.08075
MCYG_06723	-0.263068	0.81467	1.07833
MCYG_05134	-0.78127	-2.16665	-1.3407
MCYG_02222	0.0336383	1.46391	1.43382
MCYG_05463	-0.0245813	-1.41084	-1.3707
MCYG_03042	-0.131379	1.94004	2.06407
MCYG_03667	-0.245934	-1.37588	-1.11847
MCYG_01078	0.172181	-1.67002	-1.80595
MCYG_01455	-0.383764	0.953259	1.34732
MCYG_05156	-0.30128	-1.40205	-1.05011
MCYG_02349	0.322881	1.82364	1.50667
MCYG_05803	0.10442	1.53302	1.43244
MCYG_03933	0.423151	1.57762	1.11495
MCYG_04466	-0.893288	-2.72344	-1.70053
MCYG_08251	-0.219474	-1.45951	-1.36575
MCYG_07740	-0.19702	-1.4726	-1.42092
MCYG_07302	0.196656	-1.19199	-1.39276
MCYG_03691	-0.38562	-2.5989	-2.12687
MCYG_03605	0.227808	1.79786	1.56884
MCYG_04905	-0.161782	-1.65033	-1.48031
MCYG_06050	-0.916711	-2.30194	-0.669106
MCYG_04202	0.778599	-1.29576	-2.1622
MCYG_02870	0.159455	1.90655	1.7346
MCYG_02999	0.0994477	1.32215	1.41518
MCYG_00804	0.0229665	-1.05357	-1.12137
MCYG_08134	-0.342535	-1.80482	-1.33922
MCYG_07815	0.129765	1.44532	1.31689
MCYG_08697	-0.237161	2.69506	2.93217
MCYG_00775	-0.486531	1.19444	1.71309
MCYG_06086	0.299803	1.4694	1.17065
MCYG_04171	-0.035834	-1.34479	-1.28375
MCYG_04011	-0.0938884	-1.32565	-1.28063
MCYG_00279	0.287747	1.50436	1.17999
MCYG_04000	-0.600874	-1.99035	-1.33557
MCYG_04837	0.107967	-1.27934	-1.4532
MCYG_02761	0.442884	-0.514752	-1.1546
MCYG_00684	0.40334	1.67634	1.27424
MCYG_04280	-0.206454	-1.10498	-0.852877
MCYG_03757	-0.40027	-1.78483	-1.43317
MCYG_05282	-0.383193	1.02707	1.434
MCYG_01504	0.215576	1.67246	1.40137
MCYG_04232	1.48581	2.86928	1.05552
MCYG_03990	0.304194	-1.02569	-1.45476
MCYG_03644	0.0639899	1.33739	1.30014
MCYG_04935	-0.318462	-1.12199	-0.781657
MCYG_05575	0.723528	1.39274	0.653656
MCYG_06365	0.380813	-0.654806	-1.14469
MCYG_02321	0.2795	-0.866525	-1.14685
MCYG_01628	0.518862	-1.38853	-2.08092
MCYG_01309	0.990572	2.81659	1.17392
MCYG_03104	0.383642	1.72419	1.40564
MCYG_03489	0.0260074	2.21157	2.16111
MCYG_01820	0.169157	2.32965	2.15897
MCYG_05293	-1.17817	-2.54365	-0.954083
MCYG_01153	-0.659146	-2.87345	-2.07823
MCYG_08184	-0.337262	-1.89438	-1.53188
MCYG_07913	-0.166604	-1.04208	-0.870783
MCYG_02351	0.698351	-0.505119	-1.28979
MCYG_07123	-0.634736	-1.09136	-0.432557
MCYG_03669	0.949573	-0.32089	-1.30816
MCYG_02477	-0.832264	1.02299	2.04993
MCYG_07802	0.821443	1.6671	0.805723
MCYG_03158	-0.0873964	-1.42979	-1.34847
MCYG_07043	-0.5888	-1.6373	-1.02853
MCYG_05473	0.463924	1.41548	0.941071
MCYG_02504	1.51214	3.68065	1.18748
MCYG_00551	-0.397863	-2.16348	-1.73049
MCYG_04722	-0.758643	2.06571	2.6479
MCYG_02531	0.320201	1.0761	0.737892
MCYG_05798	0.171181	2.52511	2.27106
MCYG_02117	0.524676	2.17068	1.51987
MCYG_08197	-0.229448	-2.38829	-1.99477
MCYG_03096	-0.329772	-1.17497	-0.838611
MCYG_02977	0.417799	1.05732	0.633346
MCYG_10501	-1.12633	-2.08846	-0.8279
MCYG_06780	0.298021	1.22883	0.930231
MCYG_00762	-1.1182	0.774715	1.96083
MCYG_07174	-0.392864	1.0451	1.43185
MCYG_08307	-0.129911	2.27911	2.28094
MCYG_03055	-0.14027	1.86415	1.94211
MCYG_01617	-0.759336	-1.57545	-0.706247
MCYG_02508	-0.382273	-2.34085	-1.86311
MCYG_04269	0.852912	2.0526	1.13921
MCYG_02822	-0.428933	0.793596	1.25954
MCYG_03692	0.334659	1.71515	1.46653
MCYG_02168	-0.49311	-1.77562	-1.0266
MCYG_03247	0.824158	-0.62297	-1.81624
MCYG_00837	-0.457126	-1.43063	-0.886581
MCYG_05658	-0.472604	3.72833	2.10922
MCYG_05189	-0.549118	0.803886	1.33602
MCYG_05479	-0.341826	1.69704	2.19252
MCYG_04930	-0.217928	-1.27767	-1.07372
MCYG_01492	0.0832058	1.86449	1.80906
MCYG_07637	-0.252367	-2.34804	-2.04656
MCYG_00395	-0.242612	0.831603	1.07151
MCYG_07298	-0.443887	2.35668	2.69802
MCYG_00134	0.350051	-1.48128	-1.82797
MCYG_07999	1.08019	2.1441	0.935119
MCYG_02519	-0.867372	-3.60015	-0.667725
MCYG_06887	-0.089124	1.32859	1.34997
MCYG_00964	-0.495831	-1.59742	-1.10843
MCYG_01170	0.319385	-0.706105	-1.0592
MCYG_04952	-0.170882	1.44701	1.67268
MCYG_00711	-0.663764	-1.54823	-0.82754
MCYG_02397	-0.825347	0.530591	1.39687
MCYG_05433	0.199103	1.10712	0.884869
MCYG_00739	1.06607	2.63941	1.59938
MCYG_05126	-0.0456896	1.97401	1.94205
MCYG_06367	-1.08243	-1.88992	-0.0810181
MCYG_04500	0.0659321	1.70129	1.64018
MCYG_05334	0.133213	-1.74027	-1.95333
MCYG_00107	-0.190663	-1.64588	-1.49456
MCYG_02771	-0.346748	-1.55046	-1.1996
MCYG_01433	-0.0873159	1.57169	1.64706
MCYG_00161	0.72792	4.51106	0.91949
MCYG_01861	0.288489	2.01337	1.72387
MCYG_05203	-0.179476	1.87606	2.18272
MCYG_10530	-0.270867	-2.04014	-1.6175
MCYG_07006	-0.0704983	-1.12412	-1.05719
MCYG_00322	-0.308906	0.843238	1.22063
MCYG_05318	-0.403235	-1.46069	-1.04017
MCYG_00528	-0.126008	-1.58849	-1.35338
MCYG_02319	-0.15076	0.812135	1.00361
MCYG_07288	0.191524	-1.00259	-1.65819
MCYG_00944	-0.212983	2.61511	2.52371
MCYG_06760	-0.818397	-2.34907	-1.25723
MCYG_00406	0.358622	-1.32559	-1.87258
MCYG_08230	0.0585754	-2.09161	-2.21684
MCYG_01484	-0.421299	-1.97682	-1.52139
MCYG_03714	1.31737	0.0812922	-1.27381
MCYG_06937	0.630448	-0.581232	-1.32375
MCYG_07688	0.180787	-0.945847	-1.17231
MCYG_02201	-0.149592	-1.12681	-1.00834
MCYG_06271	-0.0173581	1.53898	1.56965
MCYG_02506	-0.585767	-1.79361	-1.15781
MCYG_04231	-0.111429	-1.28929	-1.17822
MCYG_05217	0.124687	-1.71008	-1.86114
MCYG_03842	-0.108438	1.35997	1.47553
MCYG_08589	-0.404781	-1.20615	-0.784696
MCYG_07862	0.0129994	-1.01264	-1.0622
MCYG_06678	-0.348805	-1.10322	-0.684325
MCYG_07077	0.538989	1.20816	0.655321
MCYG_01295	-0.531745	1.70614	2.31496
MCYG_00526	-0.136833	-1.14148	-0.985706
MCYG_04702	-0.0294111	1.26612	1.3761
MCYG_01084	-0.191783	-1.11223	-0.925912
MCYG_02871	-0.376386	-1.26345	-0.847776
MCYG_06490	0.0126521	-1.01719	-1.07788
MCYG_05201	0.768753	1.76652	1.23815
MCYG_03023	0.351014	1.78832	1.50568
MCYG_05738	-0.305476	1.16461	1.47757
MCYG_08059	0.141178	-1.06322	-1.20275
MCYG_08162	-0.0383481	1.14457	1.18226
MCYG_00258	1.01203	0.0803588	-1.65143
MCYG_02509	0.182472	-1.1747	-1.34732
MCYG_07163	-0.371026	-1.13663	-0.702804
MCYG_06281	-0.319641	1.18811	1.52969
MCYG_04205	0.365939	1.91529	1.60252
MCYG_02972	0.612426	-1.03074	-1.71743
MCYG_03712	0.364479	-0.646967	-1.04185
MCYG_06285	0.00763441	1.56782	1.52412
MCYG_08487	-0.234204	0.972523	1.21225
MCYG_02971	0.132154	1.26564	1.12815
MCYG_01588	0.212586	-1.892	-1.90087
MCYG_10527	0.723989	-2.40827	-3.04982
MCYG_01823	0.774084	1.26666	0.44327
MCYG_00616	0.712314	-0.423771	-1.1977
MCYG_07621	0.720653	-0.447034	-1.50349
MCYG_02453	0.553022	1.6583	1.07006
MCYG_03048	0.792788	2.06167	1.0186
MCYG_03190	-0.861486	-1.82761	-0.898295
MCYG_05684	0.967412	1.51369	0.473616
MCYG_06606	-0.194058	-1.80492	-1.66912
MCYG_08000	0.0746053	1.79821	1.71458
MCYG_02211	-0.312369	-1.34673	-0.992282
MCYG_07869	-0.0262699	1.07011	1.10437
MCYG_05391	-0.260342	1.53187	1.8177
MCYG_07716	-0.312566	1.27779	1.58701
MCYG_06997	0.448287	2.34011	1.90981
MCYG_00477	-0.254431	1.549	1.74499
MCYG_00324	-0.274606	1.36318	1.56041
MCYG_06241	1.10066	2.49742	1.29901
MCYG_01967	-0.317412	-1.03694	-0.718754
MCYG_03607	-0.631801	-1.28241	-0.55968
MCYG_06548	-0.497181	0.672535	1.25316
MCYG_07689	0.553459	3.66951	2.76545
MCYG_08648	0.116129	1.66011	1.53412
MCYG_05451	0.0769581	1.1195	1.00943
MCYG_07263	0.321189	1.59024	1.20223
MCYG_02703	-0.83072	0.247902	1.3289
MCYG_07257	0.393537	-1.04745	-1.51846
MCYG_00060	0.0251211	-0.885057	-1.04126
MCYG_05064	-0.01581	-1.32663	-1.2667
MCYG_00300	-0.411832	-2.2997	-1.88298
MCYG_06783	0.274808	-0.818737	-1.12554
MCYG_02828	-1.46326	-1.26137	0.256552
MCYG_08364	-0.159258	-1.23688	-1.05804
MCYG_06599	0.296308	1.70906	1.44441
MCYG_00027	0.440441	1.30991	0.869332
MCYG_03919	-0.21529	-1.22657	-1.03946
MCYG_01308	1.29882	2.2642	0.618668
MCYG_06508	0.333511	1.16818	0.822529
MCYG_04551	-0.318634	-1.6416	-1.20186
MCYG_08466	0.467135	2.11212	1.40254
MCYG_07010	0.449899	1.54727	1.08635
MCYG_05328	0.289765	-0.798336	-1.11394
MCYG_08277	-0.334375	-1.02812	-0.657715
MCYG_02121	-0.314209	1.26	1.55514
MCYG_05909	-1.01554	-1.46213	-0.0733215
MCYG_07914	-0.214244	-1.03928	-0.809279
MCYG_08584	0.0915802	-1.548	-1.73932
MCYG_00813	-0.576502	-2.40284	-1.70767
MCYG_07873	-0.299051	0.710982	1.02307
MCYG_03098	0.542572	-0.426514	-1.05617
MCYG_04885	-0.130596	2.0798	2.23818
MCYG_04086	-0.147577	-1.93112	-1.84642
MCYG_02010	-0.0361136	2.26884	2.27268
MCYG_07513	-0.0531407	-1.25764	-1.19749
MCYG_03199	0.298368	1.80057	1.44183
MCYG_03092	0.19089	1.18601	0.991217
MCYG_04197	0.375016	1.31485	0.928337
MCYG_02108	-1.02329	1.32632	2.30523
MCYG_00475	-0.459638	-2.31749	-1.72957
MCYG_05617	-0.240662	1.26087	1.50715
MCYG_05393	-0.277494	-1.31282	-1.00799
MCYG_03336	-0.318782	1.04521	1.40188
MCYG_07829	0.30447	1.09492	0.790931
MCYG_06382	0.32413	-1.09735	-1.42466
MCYG_06033	0.0349449	2.24403	2.15493
MCYG_07546	-0.531751	-1.67521	-1.03402
MCYG_06889	0.236628	1.14397	0.898112
MCYG_06012	-0.348505	-1.13925	-0.738352
MCYG_05179	-0.279896	-2.01219	-1.69263
MCYG_04350	0.0384581	1.80815	1.81427
MCYG_10540	-0.973999	-2.81252	-1.10798
MCYG_04541	-0.0652226	4.73376	4.77539
MCYG_00424	-0.0470128	1.83811	1.83678
MCYG_08485	-0.501514	-1.07402	-0.532586
MCYG_04785	-1.15976	-0.177719	1.01806
MCYG_00959	0.282172	1.06257	0.763167
MCYG_00410	-0.210368	-1.1585	-0.941482
MCYG_00732	-0.229597	-1.02302	-0.777933
MCYG_06171	-0.299882	-1.52849	-1.30057
MCYG_04422	-0.783649	-1.55797	-0.558244
MCYG_06449	-0.320367	-1.15743	-0.833243
MCYG_07662	0.323248	1.27659	0.953983
MCYG_03611	-0.190438	-1.135	-0.917623
MCYG_05254	0.127822	1.01591	0.865601
MCYG_00602	-0.169003	0.976197	1.16067
MCYG_06017	-0.363662	2.45377	2.7784
MCYG_01725	0.952846	0.0157865	-1.13695
MCYG_04278	0.313007	1.49918	1.18737
MCYG_06745	0.231158	1.58302	1.44303
MCYG_06694	0.280637	2.25307	1.87608
MCYG_07405	0.586023	-0.571975	-1.24411
MCYG_02636	0.217574	1.57946	1.35027
MCYG_04946	0.25717	-1.07185	-1.38864
MCYG_08161	-0.465086	-1.3848	-0.863758
MCYG_01844	0.0932345	1.39118	1.28531
MCYG_05216	0.936943	3.55212	2.56761
MCYG_02472	-0.201097	-1.2051	-0.999168
MCYG_00987	0.720313	1.67972	0.944686
MCYG_01294	-0.399708	-2.34871	-1.93153
MCYG_02622	-0.386583	1.971	2.35787
MCYG_01009	0.496748	1.86953	1.32342
MCYG_08599	-0.581583	-1.66998	-0.921454
MCYG_01900	-0.160661	1.33841	1.58923
MCYG_06432	-0.260803	1.04446	1.28206
MCYG_04536	-0.338258	-1.76045	-1.37362
MCYG_04566	-0.663705	-1.28532	-0.607917
MCYG_03715	-0.101288	-1.27599	-1.21416
MCYG_08471	0.29335	2.07093	1.8092
MCYG_06106	-0.248463	1.28035	1.56644
MCYG_07608	0.0682907	1.4101	1.3423
MCYG_02403	-0.0495975	-1.5528	-1.61729
MCYG_08607	0.478142	1.73732	1.25069
MCYG_01051	-0.131449	1.61291	1.85185
MCYG_06646	-0.56849	1.21889	1.75861
MCYG_06607	0.0239107	-1.20543	-1.22245
MCYG_07750	0.756479	-0.318808	-1.60151
MCYG_06832	-0.626472	-3.34885	-2.81962
MCYG_07071	0.340722	2.03581	1.7078
MCYG_04591	0.437873	-0.579036	-1.21632
MCYG_10565	0.30721	3.51032	2.80021
MCYG_07910	0.524359	-2.1854	-2.71077
MCYG_06939	-0.802997	0.738083	1.55321
MCYG_00505	-0.889572	-1.88797	-0.501107
MCYG_02836	-0.297508	-1.37192	-1.08869
MCYG_07329	-0.30288	0.844664	1.18369
MCYG_07442	0.34354	1.65558	1.28895
MCYG_03646	-0.65751	-1.40122	-0.612918
MCYG_01963	0.128957	1.99307	1.86735
MCYG_07528	0.814266	1.8922	1.02971
MCYG_00504	-0.510396	-1.82204	-1.2981
MCYG_03221	0.145178	1.57401	1.52205
MCYG_04570	0.39266	1.65267	1.20083
MCYG_06799	0.230179	1.94301	1.73609
MCYG_01011	0.167954	1.45815	1.285
MCYG_06117	-0.414198	-1.28593	-0.818753
MCYG_02012	-0.435043	0.833859	1.29813
MCYG_03394	-0.641915	-1.25394	-0.560009
MCYG_06494	0.326302	2.4242	2.20403
MCYG_06761	-0.181807	-1.40135	-1.20613
MCYG_07051	0.4431	-1.00391	-1.46156
MCYG_01214	-0.306846	-2.26186	-1.87479
MCYG_05429	-0.0234149	1.61696	1.64423
MCYG_00872	0.304454	-1.00766	-1.31229
MCYG_06077	-0.15205	2.26754	2.27756
MCYG_06719	0.620364	3.51508	3.04262
MCYG_05385	0.00587751	-1.50548	-1.53178
MCYG_00327	-0.232727	1.28741	1.50541
MCYG_03568	0.018408	-1.02071	-1.04002
MCYG_08461	0.106591	-0.954388	-1.17567
MCYG_10579	-0.671765	-1.91713	-1.22681
MCYG_06457	-0.349126	0.85693	1.19248
MCYG_06358	0.21385	2.19296	1.98313
MCYG_04332	0.290854	-0.780333	-1.11332
MCYG_04029	-0.364586	-1.57522	-1.21573
MCYG_00024	-0.539482	-1.52129	-0.981806
MCYG_04462	0.116076	-1.23663	-1.34301
MCYG_08367	0.0707028	-1.08477	-1.16045
MCYG_01859	-0.689959	-1.40962	-0.596288
MCYG_00506	-0.687784	-2.80678	-1.75355
MCYG_02609	-0.15741	2.73063	2.88532
MCYG_04816	-0.277814	-1.3074	-0.910049
MCYG_03235	-0.0805949	1.14347	1.22521
MCYG_05702	0.108547	-0.998291	-1.091
MCYG_04798	0.543012	2.41606	1.75799
MCYG_01262	0.382509	-0.524986	-1.11739
MCYG_05394	0.11693	1.6766	1.6382
MCYG_01630	-0.650246	-1.08856	-0.43042
MCYG_06354	-0.350033	-1.70195	-1.32686
MCYG_05395	-0.505216	-1.25968	-0.723226
MCYG_07236	0.233075	1.47085	1.24912
MCYG_02705	-0.20976	2.35398	2.49166
MCYG_02013	-0.469996	-3.32201	-2.87581
MCYG_00988	0.34405	1.68935	1.32803
MCYG_07920	-0.209285	-1.27469	-1.0787
MCYG_05734	-0.0718855	-1.47501	-1.38434
MCYG_07295	-0.0294463	1.27793	1.31021
MCYG_05284	-0.427224	-1.25329	-0.695626
MCYG_04389	-0.940171	-3.36157	-2.3595
MCYG_05152	-0.823585	0.133467	1.01908
MCYG_07250	0.0885118	1.62911	1.62711
MCYG_07904	-0.51676	1.14722	1.64809
MCYG_08605	0.15687	2.04615	1.81414
MCYG_02722	0.242363	-0.919909	-1.16232
MCYG_05818	0.548715	2.16583	1.67456
MCYG_07857	0.876895	2.94558	1.78374
MCYG_07398	-0.898099	-1.14865	-0.00262706
MCYG_02790	-0.00255374	1.00498	1.0095
MCYG_08668	0.196685	-1.06161	-1.34054
MCYG_01787	-1.5903	-3.43582	-0.757746
MCYG_04730	-0.261674	1.17143	1.44877
MCYG_06269	0.224724	1.85684	1.61781
MCYG_04778	0.0675888	-1.59807	-1.66572
MCYG_04064	0.664062	2.00124	1.29157
MCYG_01742	-0.80533	-1.49389	-0.59176
MCYG_00670	0.125023	-1.10854	-1.25902
MCYG_05192	-0.576443	-2.11473	-1.4119
MCYG_00382	1.06109	2.36392	1.22976
MCYG_03475	-0.373936	-1.56566	-1.18279
MCYG_07461	0.0828467	-1.07027	-1.15
MCYG_01040	0.101125	1.57334	1.47499
MCYG_06410	0.410429	1.39444	1.23754
MCYG_00407	0.223846	2.23133	1.89584
MCYG_01191	-1.2972	-1.86641	-0.00378253
MCYG_00179	0.483396	-1.09286	-1.92602
MCYG_02717	-0.322409	-1.23223	-0.7949
MCYG_03845	-0.929473	0.639599	1.63392
MCYG_06924	0.190338	2.07803	1.82251
MCYG_04316	0.547477	-0.971032	-1.5398
MCYG_00751	0.0269303	-1.1181	-1.16137
MCYG_02741	-0.26135	-1.13312	-0.860636
MCYG_03327	-0.347501	-1.65666	-1.26601
MCYG_02617	-0.824742	-2.06462	-1.15002
MCYG_04507	0.164561	-1.12415	-1.39897
MCYG_03362	-0.353995	-1.16502	-0.748459
MCYG_04874	-0.816458	1.48232	2.33222
MCYG_06331	0.800029	1.77499	0.872326
MCYG_03760	0.389779	-1.51482	-1.89846
MCYG_07437	-0.111105	1.51189	1.60899
MCYG_03587	-0.606744	1.13558	1.7077
MCYG_00584	-0.360378	-2.7993	-2.45864
MCYG_01520	-0.182298	-1.39677	-1.28889
MCYG_05571	0.0622205	1.87018	1.71019
MCYG_04259	0.497751	-0.615955	-1.18242
MCYG_08296	0.121107	1.38247	1.25497
MCYG_05956	-0.68893	-1.13543	-0.431997
MCYG_06631	1.26714	2.06046	0.717947
MCYG_07454	0.0674556	-1.42816	-1.48021
MCYG_04545	0.382462	2.91366	2.46521
MCYG_01252	0.310681	1.47247	1.15622
MCYG_00922	-0.335925	-1.55155	-1.19584
MCYG_06034	0.185995	1.35666	1.05081
MCYG_01024	-0.438573	-3.39446	-2.96047
MCYG_02006	0.16607	-0.805946	-1.04616
MCYG_02669	0.203291	2.90874	2.79092
MCYG_10560	0.642086	-2.1671	-2.70929
MCYG_06524	-0.168462	-2.06895	-1.97487
MCYG_00301	-0.425505	0.805352	1.22889
MCYG_05867	-0.281571	1.05778	1.4306
MCYG_05732	0.856868	2.32438	1.44816
MCYG_03941	0.0432263	2.0989	2.02299
MCYG_07592	-1.0534	0.452697	1.51424
MCYG_03748	0.266456	-0.758101	-1.02571
MCYG_03391	0.21298	-1.10767	-1.3123
MCYG_08752	0.0666219	2.94639	2.77331
MCYG_05485	1.71472	3.30453	1.47525
MCYG_08704	-0.0293044	2.52938	2.56052
MCYG_04709	-0.338132	-1.2699	-0.909339
MCYG_08177	1.28368	0.0652948	-1.67069
MCYG_06340	0.120727	2.09893	1.97272
MCYG_01679	0.480007	-0.633225	-1.13565
MCYG_01021	-0.477148	-1.17883	-0.68956
MCYG_00256	0.255168	1.86537	1.59184
MCYG_02476	0.948177	1.70228	0.659138
MCYG_03129	0.578984	2.51204	1.89159
MCYG_06257	-0.00829221	2.36251	2.39059
MCYG_01613	-0.755508	0.808988	2.10639
MCYG_04352	0.322448	1.5198	1.12532
MCYG_01736	-0.211297	0.833633	1.1242
MCYG_05151	-0.397231	-1.11742	-0.646856
MCYG_05518	-0.0439229	-1.53165	-1.48669
MCYG_04252	0.536265	-0.419378	-1.02132
MCYG_07907	-0.358083	2.18856	2.65082
MCYG_05208	-0.462913	-1.26057	-0.771993
MCYG_02415	-0.101041	3.72814	3.63199
MCYG_05582	0.890374	2.30999	1.33184
MCYG_00581	-0.297708	-1.01433	-0.694051
MCYG_03870	0.201816	1.95733	1.7618
MCYG_04985	0.243927	1.35568	1.23277
MCYG_06247	-0.0437775	1.74862	1.72528
MCYG_06693	-0.670255	-2.12923	-1.41987
MCYG_01969	-1.40432	-3.89898	-2.03848
MCYG_05022	0.165349	-1.12367	-1.28075
MCYG_05174	-0.449475	-2.95314	-2.42398
MCYG_01549	-0.209412	-1.24306	-1.01296
MCYG_01703	-0.158858	-1.18414	-0.953747
MCYG_04981	-0.144036	-1.43149	-1.26361
MCYG_01322	-0.125408	-1.30375	-1.16619
MCYG_05624	0.712365	-1.05163	-1.81131
MCYG_03126	-0.221112	-1.28235	-1.06126
MCYG_04838	0.709298	-0.76192	-1.9283
MCYG_07280	0.428021	1.53714	1.06636
MCYG_01193	0.0690722	-1.17174	-1.23052
MCYG_03836	-0.0507215	1.84422	1.88536
MCYG_01528	0.255607	1.34849	1.07576
MCYG_06147	-0.485428	-1.76476	-1.21652
MCYG_02818	0.0363004	-1.22818	-1.24385
MCYG_04686	-0.00579253	-1.03319	-1.02284
MCYG_03473	-0.271354	0.736639	1.02335
MCYG_04218	0.0515198	1.14868	1.11652
MCYG_00656	-1.23158	0.752989	2.14108
MCYG_03830	0.660599	2.08194	1.47821
MCYG_07517	0.564674	1.12666	0.540879
MCYG_03248	-0.102603	1.07611	1.28818
MCYG_06393	-0.0429577	1.03532	1.0669
MCYG_01229	-0.0249675	-1.10054	-1.04122
MCYG_06492	0.0796446	1.65921	1.62114
MCYG_00877	-0.0306768	-1.1295	-1.15426
MCYG_06998	0.183507	1.54414	1.35333
MCYG_02274	-0.308887	0.851888	1.20017
MCYG_05771	-0.659724	-4.10921	-3.37406
MCYG_07206	0.37125	-0.849547	-1.30861
MCYG_00892	-0.432311	-1.43026	-0.971126
MCYG_02658	-0.701914	-2.93603	-1.95053
MCYG_07965	-0.770718	-2.49979	-1.47246
MCYG_06657	-0.214228	0.982066	1.20458
MCYG_03532	1.46317	1.7964	-0.0425323
MCYG_02862	-0.378796	-1.90552	-1.54371
MCYG_03639	-0.723993	-2.80603	-1.83401
MCYG_06946	-0.348517	1.61954	1.87708
MCYG_01015	-0.583268	-1.89821	-1.19015
MCYG_06725	0.290256	-2.23391	-2.58404
MCYG_07041	-0.224199	-1.13291	-0.902632
MCYG_04468	-0.203727	-1.13811	-0.881075
MCYG_08380	0.227555	-1.20563	-1.4666
MCYG_00398	-0.989781	1.62749	2.63354
MCYG_06950	-0.348844	1.03736	1.39669
MCYG_08383	-0.583524	-1.43488	-0.773239
MCYG_06258	-0.449329	0.60259	1.0749
MCYG_07088	0.718107	1.96846	1.16618
MCYG_00063	-0.0739701	1.23243	1.28841
MCYG_06055	-0.144278	0.835263	1.03524
MCYG_02869	0.587544	2.11115	1.5412
MCYG_05409	-0.00667905	-1.82788	-1.84594
MCYG_01257	0.64914	-0.394616	-1.4489
MCYG_02733	0.0335666	2.45743	2.15714
MCYG_07880	-0.0868242	1.82213	1.90235
MCYG_01254	0.368603	1.43863	1.00857
MCYG_05421	-0.295172	-2.06016	-1.71245
MCYG_05255	0.0067989	-1.41574	-1.37723
MCYG_04823	0.254324	1.08589	0.815332
MCYG_03636	0.426705	2.97545	2.52606
MCYG_07531	-0.379909	-1.14275	-0.753165
MCYG_08465	0.761844	2.15435	1.16162
MCYG_00178	0.961555	0.0427418	-1.17688
MCYG_05406	0.452766	1.13315	0.65412
MCYG_05559	0.229404	1.29512	1.94968
MCYG_06940	-0.397622	-1.17295	-0.734758
MCYG_08123	-0.159337	-1.68223	-1.52654
MCYG_08112	0.0779194	1.54488	1.19968
MCYG_04544	0.0106458	2.53096	2.40717
MCYG_08527	0.0792534	-1.2368	-1.35301
MCYG_06005	0.245885	-0.8095	-1.05685
MCYG_06673	0.0703406	1.27787	1.17837
MCYG_06441	0.300452	1.68609	1.33602
MCYG_01005	0.0352972	-1.03309	-1.06664
MCYG_08516	0.0669037	-1.11499	-1.21185
MCYG_10564	0.231164	-1.75953	-2.02089
MCYG_08199	0.145926	-1.00506	-1.15387
MCYG_05756	0.117543	1.97683	1.94786
MCYG_01846	-0.12002	1.33501	1.46714
MCYG_07212	-0.634516	1.49415	2.21948
MCYG_01265	0.797764	-1.38486	-2.73254
MCYG_01746	-0.427822	2.15285	2.5785
MCYG_05422	-0.159026	-1.15943	-0.992096
MCYG_03534	0.812742	3.16619	2.15082
MCYG_06142	-0.0951044	1.35794	1.41429
MCYG_00496	-0.334989	0.990746	1.35946
MCYG_01745	-0.465333	1.17893	1.72383
MCYG_01507	1.08568	-0.361022	-1.47956
MCYG_07888	-0.984787	-2.2771	-0.964496
MCYG_06674	0.159235	-0.894485	-1.16524
MCYG_07427	-0.161106	-1.17426	-0.979547
MCYG_03297	-0.244065	0.796325	1.0422
MCYG_00111	-0.226293	2.57846	2.9021
MCYG_00809	0.617807	-1.12948	-1.84812
MCYG_03934	0.00619089	1.99677	1.96083
MCYG_00286	0.0785331	1.16265	1.1039
MCYG_08594	-0.29405	1.46073	1.73022
MCYG_06436	0.522131	2.19036	1.4361
MCYG_07563	-0.0367557	1.81892	1.80414
MCYG_07132	-0.0812131	-1.95037	-1.79282
MCYG_00421	0.229446	2.14052	1.05848
MCYG_05640	-0.0829294	2.31379	2.31675
MCYG_05714	-0.487459	0.858707	1.38374
MCYG_00870	-0.376724	1.13347	1.53051
MCYG_07443	0.710352	1.86631	1.12013
MCYG_06226	1.04224	1.99014	0.682426
MCYG_05508	-0.204891	-1.69953	-1.50086
MCYG_06319	-0.631015	-1.51419	-0.608793
MCYG_08235	-0.0561547	1.06398	1.15584
MCYG_00945	0.0194035	-1.27551	-1.422
MCYG_00607	0.0616635	1.24479	1.17116
MCYG_02984	0.754462	2.625	1.74014
MCYG_05190	-0.5109	1.90945	2.30431
MCYG_04445	0.85812	-0.399066	-1.76425
MCYG_08407	-0.385869	1.07588	1.53541
MCYG_04300	0.221799	1.9256	1.64651
MCYG_07682	-0.134396	-1.5612	-1.49005
MCYG_02890	-0.461226	-2.23479	-1.77222
MCYG_05660	0.0930603	-1.31088	-1.4574
MCYG_01814	-0.266526	-1.46637	-1.13607
MCYG_08568	-0.509251	-1.91668	-1.28684
MCYG_02401	-0.912874	-1.44509	-0.345721
MCYG_00998	0.0721466	-2.25297	-2.41114
MCYG_04501	0.0203386	-1.21386	-1.25372
MCYG_06922	-0.81163	-2.27962	-1.41498
MCYG_01530	0.30457	-0.916964	-1.21324
MCYG_05696	-0.318449	1.17482	1.50059
MCYG_02106	-0.179597	2.16945	2.28788
MCYG_00915	0.825422	1.78056	0.875649
MCYG_07040	0.573644	2.83706	2.22495
MCYG_07281	0.0326033	1.52827	1.4991
MCYG_01263	-0.77737	-2.0155	-1.12493
MCYG_08696	-0.380027	1.30159	1.72147
MCYG_06172	0.0158593	1.10691	1.07221
MCYG_02930	0.0871281	1.33745	1.17617
MCYG_03756	0.59115	1.42456	0.819538
MCYG_07278	0.235182	-1.25346	-1.61093
MCYG_00575	-0.357643	-1.43554	-1.0418
MCYG_00412	0.233381	-0.862881	-1.1005
MCYG_02320	0.00924433	-1.85688	-2.02738
MCYG_05778	0.112393	1.53138	1.44787
MCYG_03601	0.338165	2.90025	2.04795
MCYG_05400	0.00446271	1.37305	1.31332
MCYG_07199	0.134942	-0.991865	-1.17295
MCYG_07875	1.1328	2.23743	0.904526
MCYG_08056	-0.201043	-1.68278	-1.46578
MCYG_03485	0.117794	-0.929804	-1.03886
MCYG_05525	0.212291	-1.27695	-1.53456
MCYG_06589	-0.638346	-1.65667	-0.774152
MCYG_03205	0.376674	-0.740632	-1.11821
MCYG_01544	-0.099113	1.11229	1.23498
MCYG_03536	0.62368	-0.478511	-2.14778
MCYG_06605	0.407749	1.31361	1.1342
MCYG_00005	-0.230243	-1.41671	-1.13469
MCYG_03272	0.0405741	-1.41129	-1.45471
MCYG_04267	-0.219226	-2.41107	-2.1663
MCYG_08661	-0.696979	1.25179	1.96891
MCYG_03116	-0.375302	1.74259	2.0317
MCYG_06772	-0.584793	-1.62487	-1.00287
MCYG_00002	-0.0942457	-1.19721	-1.08917
MCYG_02979	-0.260837	-2.07533	-1.81983
MCYG_02120	-1.0214	0.381068	1.48664
MCYG_01651	0.0111612	-0.961006	-1.05793
MCYG_06003	0.408827	1.21768	0.779811
MCYG_03409	0.449771	-1.29754	-1.7223
MCYG_07593	0.855216	2.18151	1.28743
MCYG_06904	-0.288304	2.5722	2.84254
MCYG_08219	0.277159	2.59885	2.10777
MCYG_03726	-0.0688095	-1.54237	-1.46325
MCYG_05256	-0.42643	-2.8769	-2.1444
MCYG_00666	-0.0971683	2.64109	2.69656
MCYG_05829	-0.0530796	1.62011	1.77873
MCYG_03999	-0.0881622	1.3195	1.39729
MCYG_01691	0.89334	2.22476	1.71586
MCYG_07380	0.296055	1.44764	1.21474
MCYG_03708	0.0952445	1.56805	1.45018
MCYG_00868	0.101263	1.92748	1.54014
MCYG_01811	-0.852281	-1.24065	-0.121841
MCYG_07895	-0.987476	0.610461	1.63339
MCYG_05227	0.288152	1.35659	1.06187
MCYG_01862	0.0785464	1.27988	1.18952
MCYG_00918	0.957705	2.16396	1.00661
MCYG_01521	-0.233256	1.34388	1.51547
MCYG_02891	0.820193	1.29123	0.43478
MCYG_05539	0.235995	-0.943257	-1.17524
MCYG_01378	-0.553829	-1.88496	-1.27927
MCYG_03562	0.151566	1.21233	1.06731
MCYG_07737	-1.02392	-1.78075	-0.670763
MCYG_06120	0.524528	-0.955223	-1.49576
MCYG_07065	0.339922	1.76283	1.42997
MCYG_04404	-0.204081	1.84186	2.09127
MCYG_06183	0.608529	-0.352208	-1.07562
MCYG_00039	-0.11969	1.83962	1.94545
MCYG_04777	0.142577	1.1806	1.04007
MCYG_00531	0.633398	2.62353	2.01398
MCYG_04907	-0.207918	1.00615	1.40809
MCYG_07922	-0.644996	1.5061	2.22819
MCYG_05688	0.0330267	1.28529	1.22041
MCYG_05147	0.409971	1.11989	0.681552
MCYG_00390	0.718528	1.89889	1.04583
MCYG_04141	-0.127641	1.17006	1.34101
MCYG_03650	0.322834	-1.59539	-1.94606
MCYG_08029	-0.52159	1.25812	1.84375
MCYG_01341	0.423469	1.41782	0.985731
MCYG_07274	0.813671	2.14602	1.34497
MCYG_03923	0.349931	-0.967948	-1.35983
MCYG_07500	-0.159226	-1.04721	-0.887947
MCYG_01187	1.12071	0.00665522	-1.50876
MCYG_00501	-0.0112349	-1.29611	-1.30224
MCYG_07525	-0.0306664	1.58841	1.61095
MCYG_07524	-0.351538	1.99645	2.3081
MCYG_08122	0.666105	1.67459	0.904857
MCYG_07377	-0.459843	2.27417	3.601
MCYG_01482	-0.231519	1.3479	1.58048
MCYG_07242	-0.634368	1.40209	1.9661
MCYG_06672	0.744666	0.913167	-1.30971
MCYG_00559	0.72321	1.46616	0.69469
MCYG_01688	0.88751	2.22972	1.26593
MCYG_06913	-0.483482	1.32021	1.75659
MCYG_02184	-0.00145898	-5.46805	-5.45843
MCYG_07860	-0.454608	-1.5179	-1.04138
MCYG_02020	-0.312368	-1.93348	-1.61864
MCYG_03480	-0.752125	0.703685	1.47666
MCYG_01756	-0.530545	-1.13299	-0.515244
MCYG_01812	0.431872	-1.18522	-1.65576
MCYG_07872	0.0800205	1.55644	1.47544
MCYG_02929	0.208815	1.56223	1.31937
MCYG_04962	0.26592	1.59008	1.38865
MCYG_02449	-0.121831	0.981902	1.13234
MCYG_01312	0.50043	1.40745	0.900802
MCYG_07838	-0.417833	-2.50376	-2.0232
MCYG_08157	-0.10091	-1.28304	-1.14411
MCYG_01490	-0.179475	0.898761	1.09937
MCYG_06349	1.27956	2.63098	1.1372
MCYG_00970	0.743501	3.30147	2.23804
MCYG_04560	-0.114259	-2.57443	-2.31812
MCYG_01646	-0.494602	-1.36209	-0.721414
MCYG_07902	0.941661	2.14062	1.18411
MCYG_01502	0.478552	-1.51191	-2.35338
MCYG_00628	0.107657	-2.56101	-2.64891
MCYG_01422	-0.657716	-1.83554	-0.972954
MCYG_02772	0.222729	-1.34085	-1.78467
MCYG_03529	0.252201	4.43167	2.01399
MCYG_08609	-0.25009	-1.51247	-1.26561
MCYG_01278	-0.339909	-1.17543	-0.787963
MCYG_02483	0.414901	1.67144	1.24632
MCYG_03044	0.808868	1.70185	0.777771
MCYG_03861	0.000607989	1.92598	1.84875
MCYG_00225	0.502201	1.42578	0.877061
MCYG_03070	0.379852	1.85539	1.48756
MCYG_05978	-0.462336	-1.21168	-0.67914
MCYG_03245	-0.177676	-1.91485	-1.77007
MCYG_02197	0.347263	1.53135	1.16746
MCYG_10523	-1.25307	-4.38788	-2.65545
MCYG_00803	-0.163561	0.874342	1.04287
MCYG_08232	0.280158	1.80094	1.4906
MCYG_04322	0.58055	1.24721	0.619874
MCYG_04802	-0.353883	2.2971	2.61274
MCYG_05851	0.215909	1.43203	1.25442
MCYG_00240	-0.0679321	1.10428	1.1511
MCYG_02821	0.201147	-0.820288	-1.05365
MCYG_08243	0.343877	-2.38588	-2.73928
MCYG_05080	0.157804	-0.887303	-1.0594
MCYG_02100	0.106333	1.86151	1.67173
MCYG_00003	0.0458001	-1.08824	-1.14815
MCYG_07690	0.326985	-1.73363	-2.12987
MCYG_04234	0.527926	1.88049	1.34782
MCYG_02033	1.10447	2.16165	0.926291
MCYG_02767	-0.430599	-2.20974	-1.83893
MCYG_03469	-0.0158189	-1.07399	-1.06125
MCYG_06515	-0.286402	0.964868	1.2315
MCYG_00351	-0.275495	-1.22359	-0.939738
MCYG_07248	-0.222048	2.31313	2.58313
MCYG_05671	0.333225	1.19517	0.85152
MCYG_05351	-0.268056	-1.26194	-0.986437
MCYG_00530	0.0719494	1.26436	0.750775
MCYG_01945	0.311403	-0.638795	-1.01468
MCYG_06729	0.0438637	1.34644	1.30054
MCYG_02898	0.0341103	2.12582	2.10368
MCYG_03347	-0.132631	2.67935	2.61576
MCYG_03564	0.282872	2.48514	2.23233
MCYG_05462	-0.311632	1.86952	2.16788
MCYG_00848	0.265941	1.29364	1.01747
MCYG_02901	0.431988	1.38123	0.920477
MCYG_08711	-0.260778	-2.12627	-1.81172
MCYG_03022	-1.17335	-2.1184	-0.0168656
MCYG_02664	-0.17631	1.21146	1.40516
MCYG_00405	0.329536	-0.88349	-1.32098
MCYG_06188	-0.415973	-1.55314	-1.12769
MCYG_04540	-0.0867254	1.28168	1.38227
MCYG_04920	0.974226	3.47122	2.50719
MCYG_08288	-0.213404	1.29608	1.49488
MCYG_04067	-0.103462	-2.58502	-2.60313
MCYG_01707	-0.666997	-2.2067	-1.59243
MCYG_08339	0.052905	-1.17542	-1.21326
MCYG_01775	0.195093	1.29992	1.11566
MCYG_00062	-0.0923687	1.54051	1.67353
MCYG_01142	-0.2569	0.972181	1.22751
