# Supplementary material for: RNA-Seq Analysis of the Effect of Zinc Deficiency on Microsporum canis, ZafA Gene Is Important for Growth and Pathogenicity
Source: Front Cell Infect Microbiol. 2021 Sep 16;11:727665. doi: 10.3389/fcimb.2021.727665 (PMC8481874; doi:10.3389/fcimb.2021.727665)
Supplement: Supplementary Material 1 — The concentration, purity and integrity of RNA. [file DataSheet_1.zip › Supplementary Material 8.xls]

## Sheet: NORM-vs-Zn200
	GO_ID	Term	DEGs_In_Term	All_Gene_In_Term	Correct_P-Value	DEGs_list
MF	GO:0000009	alpha-1,6-mannosyltransferase activity	1	4	1	MCYG_07430
BP	GO:0000027	ribosomal large subunit assembly	1	6	1	MCYG_07182
BP	GO:0000032	cell wall mannoprotein biosynthetic process	2	5	1	MCYG_06340;MCYG_07430
BP	GO:0000103	sulfate assimilation	1	6	1	MCYG_06285
BP	GO:0000122	negative regulation of transcription from RNA polymerase II promoter	2	7	1	MCYG_07943;MCYG_07281
CC	GO:0000131	incipient cellular bud site	1	3	1	MCYG_07872
CC	GO:0000136	alpha-1,6-mannosyltransferase complex	1	4	1	MCYG_07430
CC	GO:0000139	Golgi membrane	1	6	1	MCYG_07430
BP	GO:0000147	actin cortical patch assembly	1	2	1	MCYG_07668
MF	GO:0000166	nucleotide binding	16	69	1	MCYG_08339;MCYG_07182;MCYG_08211;MCYG_07829;MCYG_07162;MCYG_07682;MCYG_08495;MCYG_06319;MCYG_08089;MCYG_06285;MCYG_06494;MCYG_07224;MCYG_07449;MCYG_08669;MCYG_06195;MCYG_07281
MF	GO:0000175	3'-5'-exoribonuclease activity	1	1	1	MCYG_07436
BP	GO:0000209	protein polyubiquitination	1	3	1	MCYG_08202
MF	GO:0000287	magnesium ion binding	2	6	1	MCYG_07593;MCYG_07274
CC	GO:0000324	fungal-type vacuole	2	18	1	MCYG_06285;MCYG_06631
CC	GO:0000329	fungal-type vacuole membrane	3	24	1	MCYG_06142;MCYG_08672;MCYG_08574
BP	GO:0000338	protein deneddylation	1	2	1	MCYG_08365
MF	GO:0000386	second spliceosomal transesterification activity	1	2	1	MCYG_08059
BP	GO:0000398	mRNA splicing, via spliceosome	1	11	1	MCYG_08059
BP	GO:0000411	positive regulation of transcription by galactose	1	1	1	MCYG_07943
BP	GO:0000435	positive regulation of transcription from RNA polymerase II promoter by galactose	1	2	1	MCYG_08465
BP	GO:0000463	maturation of LSU-rRNA from tricistronic rRNA transcript (SSU-rRNA, 5.8S rRNA, LSU-rRNA)	1	7	1	MCYG_07182
BP	GO:0000466	maturation of 5.8S rRNA from tricistronic rRNA transcript (SSU-rRNA, 5.8S rRNA, LSU-rRNA)	1	3	1	MCYG_07182
BP	GO:0000467	exonucleolytic trimming to generate mature 3'-end of 5.8S rRNA from tricistronic rRNA transcript (SSU-rRNA, 5.8S rRNA, LSU-rRNA)	1	3	1	MCYG_07436
BP	GO:0000723	telomere maintenance	1	2	1	MCYG_07281
BP	GO:0000768	syncytium formation by plasma membrane fusion	1	4	1	MCYG_07349
CC	GO:0000776	kinetochore	3	3	1	MCYG_08000;MCYG_06439;MCYG_06441
CC	GO:0000790	nuclear chromatin	3	30	1	MCYG_06428;MCYG_08495;MCYG_08674
BP	GO:0000902	cell morphogenesis	1	1	1	MCYG_07872
BP	GO:0000909	sporocarp development involved in sexual reproduction	2	8	1	MCYG_08465;MCYG_06267
BP	GO:0000917	barrier septum assembly	2	3	1	MCYG_07430;MCYG_07514
BP	GO:0000920	cytokinetic cell separation	1	2	1	MCYG_07872
CC	GO:0000935	barrier septum	2	3	1	MCYG_08211;MCYG_07318
MF	GO:0000978	RNA polymerase II core promoter proximal region sequence-specific DNA binding	4	15	1	MCYG_06428;MCYG_08465;MCYG_08674;MCYG_06267
MF	GO:0000979	RNA polymerase II core promoter sequence-specific DNA binding	1	1	1	MCYG_07943
MF	GO:0000981	sequence-specific DNA binding RNA polymerase II transcription factor activity	9	35	1	MCYG_06428;MCYG_08759;MCYG_06372;MCYG_08465;MCYG_08674;MCYG_06226;MCYG_06267;MCYG_06487;MCYG_07623
MF	GO:0001018	mitochondrial RNA polymerase regulatory region DNA binding	1	1	1	MCYG_07902
MF	GO:0001054	RNA polymerase I activity	1	2	1	MCYG_08340
MF	GO:0001055	RNA polymerase II activity	1	2	1	MCYG_08340
MF	GO:0001056	RNA polymerase III activity	1	2	1	MCYG_08340
MF	GO:0001085	RNA polymerase II transcription factor binding	1	2	1	MCYG_08465
MF	GO:0001228	RNA polymerase II transcription regulatory region sequence-specific DNA binding transcription factor activity involved in positive regulation of transcription	3	9	1	MCYG_06428;MCYG_08465;MCYG_08674
BP	GO:0001561	fatty acid alpha-oxidation	1	1	1	MCYG_07593
BP	GO:0001731	formation of translation preinitiation complex	2	5	1	MCYG_07531;MCYG_08056
BP	GO:0002181	cytoplasmic translation	1	8	1	MCYG_06257
BP	GO:0002183	cytoplasmic translational initiation	2	6	1	MCYG_07531;MCYG_06172
BP	GO:0002188	translation reinitiation	1	2	1	MCYG_07531
BP	GO:0002939	tRNA N1-guanine methylation	1	1	1	MCYG_07517
BP	GO:0003333	amino acid transmembrane transport	2	9	1	MCYG_06142;MCYG_08567
MF	GO:0003676	nucleic acid binding	6	59	1	MCYG_07682;MCYG_08614;MCYG_08089;MCYG_06238;MCYG_08059;MCYG_06487
MF	GO:0003677	DNA binding	13	62	1	MCYG_08349;MCYG_08607;MCYG_07902;MCYG_08363;MCYG_07829;MCYG_06428;MCYG_08340;MCYG_08759;MCYG_06243;MCYG_08465;MCYG_08674;MCYG_06267;MCYG_07623
MF	GO:0003682	chromatin binding	1	16	1	MCYG_06195
MF	GO:0003689	DNA clamp loader activity	1	2	1	MCYG_06195
MF	GO:0003700	sequence-specific DNA binding transcription factor activity	1	8	1	MCYG_06267
MF	GO:0003713	transcription coactivator activity	1	3	1	MCYG_07930
MF	GO:0003723	RNA binding	5	44	1	MCYG_06257;MCYG_07302;MCYG_08495;MCYG_08089;MCYG_07281
MF	GO:0003729	mRNA binding	2	25	1	MCYG_06133;MCYG_07531
MF	GO:0003735	structural constituent of ribosome	1	32	1	MCYG_08259
MF	GO:0003743	translation initiation factor activity	3	14	1	MCYG_07531;MCYG_06172;MCYG_08056
MF	GO:0003777	microtubule motor activity	1	6	1	MCYG_07162
MF	GO:0003824	catalytic activity	11	72	1	MCYG_08250;MCYG_08548;MCYG_08349;MCYG_06557;MCYG_08157;MCYG_07162;MCYG_06154;MCYG_06285;MCYG_08186;MCYG_07615;MCYG_08197
MF	GO:0003876	AMP deaminase activity	1	1	1	MCYG_07746
MF	GO:0003899	DNA-directed RNA polymerase activity	3	8	1	MCYG_08607;MCYG_07902;MCYG_08340
MF	GO:0003924	GTPase activity	2	11	1	MCYG_08279;MCYG_08609
MF	GO:0003958	NADPH-hemoprotein reductase activity	1	1	1	MCYG_07871
MF	GO:0003963	RNA-3'-phosphate cyclase activity	1	1	1	MCYG_07652
MF	GO:0003978	UDP-glucose 4-epimerase activity	1	1	1	MCYG_08250
MF	GO:0004004	ATP-dependent RNA helicase activity	1	9	1	MCYG_06172
MF	GO:0004012	phospholipid-translocating ATPase activity	1	4	1	MCYG_07449
MF	GO:0004020	adenylylsulfate kinase activity	1	5	1	MCYG_06285
MF	GO:0004029	aldehyde dehydrogenase (NAD) activity	1	2	1	MCYG_08157
MF	GO:0004032	alditol:NADP+ 1-oxidoreductase activity	1	4	1	MCYG_07522
MF	GO:0004033	aldo-keto reductase (NADP) activity	1	2	1	MCYG_07401
MF	GO:0004034	aldose 1-epimerase activity	1	1	1	MCYG_08250
MF	GO:0004066	asparagine synthase (glutamine-hydrolyzing) activity	1	1	1	MCYG_08603
MF	GO:0004090	carbonyl reductase (NADPH) activity	1	1	1	MCYG_08157
MF	GO:0004099	chitin deacetylase activity	1	2	1	MCYG_07538
MF	GO:0004142	diacylglycerol cholinephosphotransferase activity	1	2	1	MCYG_08128
MF	GO:0004307	ethanolaminephosphotransferase activity	1	2	1	MCYG_08128
MF	GO:0004316	3-oxoacyl-[acyl-carrier-protein] reductase (NADPH) activity	1	5	1	MCYG_07780
MF	GO:0004321	fatty-acyl-CoA synthase activity	1	5	1	MCYG_08197
MF	GO:0004338	glucan exo-1,3-beta-glucosidase activity	1	3	1	MCYG_06601
MF	GO:0004340	glucokinase activity	1	1	1	MCYG_06285
MF	GO:0004360	glutamine-fructose-6-phosphate transaminase (isomerizing) activity	1	1	1	MCYG_07280
MF	GO:0004362	glutathione-disulfide reductase activity	1	1	1	MCYG_08485
MF	GO:0004370	glycerol kinase activity	1	2	1	MCYG_06335
MF	GO:0004386	helicase activity	2	19	1	MCYG_06133;MCYG_06172
MF	GO:0004439	phosphatidylinositol-4,5-bisphosphate 5-phosphatase activity	1	1	1	MCYG_07304
MF	GO:0004449	isocitrate dehydrogenase (NAD+) activity	1	1	1	MCYG_07274
MF	GO:0004467	long-chain fatty acid-CoA ligase activity	1	3	1	MCYG_08197
MF	GO:0004475	mannose-1-phosphate guanylyltransferase activity	1	1	1	MCYG_06340
MF	GO:0004518	nuclease activity	2	3	1	MCYG_08349;MCYG_08363
MF	GO:0004521	endoribonuclease activity	1	1	1	MCYG_07652
MF	GO:0004527	exonuclease activity	2	3	1	MCYG_07436;MCYG_08349
MF	GO:0004568	chitinase activity	1	6	1	MCYG_08471
MF	GO:0004571	mannosyl-oligosaccharide 1,2-alpha-mannosidase activity	1	1	1	MCYG_07205
MF	GO:0004591	oxoglutarate dehydrogenase (succinyl-transferring) activity	1	1	1	MCYG_06331
MF	GO:0004609	phosphatidylserine decarboxylase activity	1	1	1	MCYG_06604
MF	GO:0004662	CAAX-protein geranylgeranyltransferase activity	1	2	1	MCYG_07225
MF	GO:0004663	Rab geranylgeranyltransferase activity	1	3	1	MCYG_07225
MF	GO:0004672	protein kinase activity	2	10	1	MCYG_06494;MCYG_07224
MF	GO:0004674	protein serine/threonine kinase activity	2	16	1	MCYG_06494;MCYG_07224
MF	GO:0004693	cyclin-dependent protein serine/threonine kinase activity	1	2	1	MCYG_07943
MF	GO:0004721	phosphoprotein phosphatase activity	1	1	1	MCYG_07662
MF	GO:0004722	protein serine/threonine phosphatase activity	1	3	1	MCYG_07662
MF	GO:0004737	pyruvate decarboxylase activity	1	1	1	MCYG_07593
MF	GO:0004812	aminoacyl-tRNA ligase activity	1	4	1	MCYG_07555
MF	GO:0004820	glycine-tRNA ligase activity	1	1	1	MCYG_07555
MF	GO:0004843	ubiquitin-specific protease activity	1	5	1	MCYG_08365
MF	GO:0005085	guanyl-nucleotide exchange factor activity	1	3	1	MCYG_06281
MF	GO:0005096	GTPase activator activity	3	8	1	MCYG_06256;MCYG_07318;MCYG_07514
MF	GO:0005215	transporter activity	1	11	1	MCYG_08326
MF	GO:0005275	amine transmembrane transporter activity	1	2	1	MCYG_06142
MF	GO:0005290	L-histidine transmembrane transporter activity	1	1	1	MCYG_06142
MF	GO:0005313	L-glutamate transmembrane transporter activity	1	4	1	MCYG_06631
MF	GO:0005506	iron ion binding	2	12	1	MCYG_07871;MCYG_08186
MF	GO:0005507	copper ion binding	2	7	1	MCYG_06255;MCYG_07837
MF	GO:0005509	calcium ion binding	4	11	1	MCYG_07442;MCYG_07304;MCYG_07205;MCYG_06604
MF	GO:0005515	protein binding	6	45	1	MCYG_06340;MCYG_08363;MCYG_07182;MCYG_08495;MCYG_06167;MCYG_08197
MF	GO:0005524	ATP binding	12	99	1	MCYG_08422;MCYG_07555;MCYG_08211;MCYG_07829;MCYG_06319;MCYG_06285;MCYG_06172;MCYG_06494;MCYG_07224;MCYG_07449;MCYG_08669;MCYG_06195
MF	GO:0005525	GTP binding	3	12	1	MCYG_08279;MCYG_08742;MCYG_08609
CC	GO:0005576	extracellular region	8	50	1	MCYG_08277;MCYG_08161;MCYG_06589;MCYG_08250;MCYG_08735;MCYG_08485;MCYG_07926;MCYG_08466
CC	GO:0005634	nucleus	49	326	1	MCYG_06483;MCYG_06589;MCYG_07436;MCYG_06437;MCYG_07930;MCYG_06269;MCYG_08349;MCYG_07522;MCYG_08607;MCYG_08000;MCYG_08157;MCYG_08363;MCYG_08339;MCYG_07182;MCYG_07829;MCYG_06428;MCYG_07302;MCYG_08122;MCYG_08495;MCYG_07875;MCYG_08735;MCYG_07442;MCYG_07943;MCYG_08340;MCYG_08614;MCYG_08089;MCYG_08759;MCYG_06243;MCYG_06285;MCYG_06494;MCYG_06372;MCYG_06167;MCYG_07780;MCYG_08465;MCYG_08674;MCYG_07615;MCY…
CC	GO:0005635	nuclear envelope	1	11	1	MCYG_07662
CC	GO:0005643	nuclear pore	1	2	1	MCYG_07668
CC	GO:0005663	DNA replication factor C complex	1	2	1	MCYG_06195
CC	GO:0005665	DNA-directed RNA polymerase II, core complex	1	3	1	MCYG_08340
CC	GO:0005666	DNA-directed RNA polymerase III complex	1	2	1	MCYG_08340
CC	GO:0005669	transcription factor TFIID complex	1	3	1	MCYG_07427
CC	GO:0005672	transcription factor TFIIA complex	1	2	1	MCYG_07930
CC	GO:0005681	spliceosomal complex	2	9	1	MCYG_06167;MCYG_08059
CC	GO:0005730	nucleolus	9	61	1	MCYG_06133;MCYG_07652;MCYG_08339;MCYG_07182;MCYG_07302;MCYG_08495;MCYG_08089;MCYG_06243;MCYG_08367
CC	GO:0005736	DNA-directed RNA polymerase I complex	1	2	1	MCYG_08340
CC	GO:0005737	cytoplasm	23	182	1	MCYG_06340;MCYG_08589;MCYG_06142;MCYG_08157;MCYG_07454;MCYG_07555;MCYG_08211;MCYG_06488;MCYG_08122;MCYG_08495;MCYG_08202;MCYG_08735;MCYG_08065;MCYG_07531;MCYG_06285;MCYG_06494;MCYG_08465;MCYG_07837;MCYG_07224;MCYG_06568;MCYG_06487;MCYG_06449;MCYG_07517
CC	GO:0005739	mitochondrion	11	111	1	MCYG_06589;MCYG_07872;MCYG_06335;MCYG_07555;MCYG_07902;MCYG_07274;MCYG_07662;MCYG_06331;MCYG_08197;MCYG_06631;MCYG_08517
CC	GO:0005743	mitochondrial inner membrane	2	21	1	MCYG_08283;MCYG_06631
CC	GO:0005758	mitochondrial intermembrane space	1	9	1	MCYG_06255
CC	GO:0005759	mitochondrial matrix	1	15	1	MCYG_07517
CC	GO:0005768	endosome	3	10	1	MCYG_07525;MCYG_07555;MCYG_06281
CC	GO:0005773	vacuole	2	16	1	MCYG_06483;MCYG_08485
CC	GO:0005774	vacuolar membrane	3	18	1	MCYG_06142;MCYG_07525;MCYG_08495
CC	GO:0005777	peroxisome	5	18	1	MCYG_06340;MCYG_06133;MCYG_07593;MCYG_07837;MCYG_08197
CC	GO:0005783	endoplasmic reticulum	9	78	1	MCYG_08161;MCYG_07841;MCYG_08123;MCYG_07430;MCYG_06488;MCYG_07442;MCYG_08485;MCYG_07205;MCYG_08103
CC	GO:0005789	endoplasmic reticulum membrane	3	25	1	MCYG_07437;MCYG_06488;MCYG_08128
CC	GO:0005794	Golgi apparatus	10	62	1	MCYG_07430;MCYG_07525;MCYG_07555;MCYG_07437;MCYG_06281;MCYG_08128;MCYG_08485;MCYG_08065;MCYG_08567;MCYG_08103
CC	GO:0005802	trans-Golgi network	3	6	1	MCYG_07525;MCYG_07555;MCYG_06281
CC	GO:0005811	lipid particle	1	5	1	MCYG_08123
CC	GO:0005829	cytosol	31	240	1	MCYG_06340;MCYG_06483;MCYG_06589;MCYG_06437;MCYG_07280;MCYG_07930;MCYG_07522;MCYG_08157;MCYG_07555;MCYG_06133;MCYG_06257;MCYG_06281;MCYG_07829;MCYG_06428;MCYG_08122;MCYG_07593;MCYG_07875;MCYG_08735;MCYG_06256;MCYG_08065;MCYG_08614;MCYG_06243;MCYG_06285;MCYG_06172;MCYG_07780;MCYG_07615;MCYG_06267;MCYG_07563;MCYG_07517;MCYG_08367;MCYG_08364
CC	GO:0005834	heterotrimeric G-protein complex	1	3	1	MCYG_07182
CC	GO:0005840	ribosome	2	22	1	MCYG_08259;MCYG_07531
CC	GO:0005844	polysome	2	4	1	MCYG_06257;MCYG_08495
CC	GO:0005856	cytoskeleton	1	1	1	MCYG_07528
CC	GO:0005871	kinesin complex	1	5	1	MCYG_07162
CC	GO:0005886	plasma membrane	19	125	1	MCYG_06340;MCYG_08161;MCYG_08589;MCYG_06142;MCYG_07872;MCYG_07525;MCYG_06133;MCYG_07437;MCYG_08598;MCYG_08211;MCYG_06488;MCYG_06281;MCYG_07348;MCYG_07442;MCYG_08065;MCYG_07926;MCYG_07449;MCYG_08103;MCYG_08326
CC	GO:0005887	integral component of plasma membrane	6	25	1	MCYG_08161;MCYG_07841;MCYG_07437;MCYG_06488;MCYG_08065;MCYG_07926
CC	GO:0005933	cellular bud	2	4	1	MCYG_07872;MCYG_07454
CC	GO:0005938	cell cortex	1	4	1	MCYG_07872
CC	GO:0005953	CAAX-protein geranylgeranyltransferase complex	1	2	1	MCYG_07225
CC	GO:0005968	Rab-protein geranylgeranyltransferase complex	1	3	1	MCYG_07225
BP	GO:0005975	carbohydrate metabolic process	6	22	1	MCYG_08250;MCYG_08471;MCYG_08621;MCYG_06285;MCYG_07538;MCYG_07764
BP	GO:0006002	fructose 6-phosphate metabolic process	1	1	1	MCYG_07280
BP	GO:0006006	glucose metabolic process	1	2	1	MCYG_08250
BP	GO:0006012	galactose metabolic process	2	4	1	MCYG_08250;MCYG_07522
BP	GO:0006013	mannose metabolic process	2	3	1	MCYG_06340;MCYG_07205
BP	GO:0006032	chitin catabolic process	1	5	1	MCYG_08471
BP	GO:0006047	UDP-N-acetylglucosamine metabolic process	1	1	1	MCYG_07280
BP	GO:0006048	UDP-N-acetylglucosamine biosynthetic process	1	1	1	MCYG_07280
BP	GO:0006071	glycerol metabolic process	3	8	1	MCYG_07522;MCYG_06335;MCYG_06556
BP	GO:0006072	glycerol-3-phosphate metabolic process	1	2	1	MCYG_06335
BP	GO:0006090	pyruvate metabolic process	1	3	1	MCYG_08157
BP	GO:0006091	generation of precursor metabolites and energy	2	11	1	MCYG_06589;MCYG_07871
BP	GO:0006099	tricarboxylic acid cycle	2	4	1	MCYG_07274;MCYG_06331
BP	GO:0006102	isocitrate metabolic process	1	1	1	MCYG_07274
BP	GO:0006103	2-oxoglutarate metabolic process	1	2	1	MCYG_06331
BP	GO:0006139	nucleobase-containing compound metabolic process	1	7	1	MCYG_07746
BP	GO:0006163	purine nucleotide metabolic process	1	1	1	MCYG_07746
BP	GO:0006178	guanine salvage	1	1	1	MCYG_07746
BP	GO:0006272	leading strand elongation	1	2	1	MCYG_06195
BP	GO:0006281	DNA repair	1	16	1	MCYG_08349
BP	GO:0006289	nucleotide-excision repair	1	8	1	MCYG_08363
BP	GO:0006348	chromatin silencing at telomere	1	4	1	MCYG_07281
BP	GO:0006351	transcription, DNA-templated	9	31	1	MCYG_08607;MCYG_07902;MCYG_06428;MCYG_08340;MCYG_08759;MCYG_08465;MCYG_08674;MCYG_06267;MCYG_07623
BP	GO:0006355	regulation of transcription, DNA-templated	8	48	1	MCYG_06428;MCYG_08759;MCYG_06372;MCYG_08465;MCYG_08674;MCYG_06226;MCYG_06267;MCYG_07623
BP	GO:0006357	regulation of transcription from RNA polymerase II promoter	4	17	1	MCYG_06428;MCYG_07943;MCYG_08465;MCYG_08674
BP	GO:0006364	rRNA processing	2	16	1	MCYG_07652;MCYG_08367
BP	GO:0006367	transcription initiation from RNA polymerase II promoter	2	4	1	MCYG_07930;MCYG_07427
BP	GO:0006378	mRNA polyadenylation	1	4	1	MCYG_07563
BP	GO:0006390	transcription from mitochondrial promoter	1	1	1	MCYG_07902
BP	GO:0006396	RNA processing	1	4	1	MCYG_07652
BP	GO:0006400	tRNA modification	1	1	1	MCYG_06483
BP	GO:0006409	tRNA export from nucleus	1	1	1	MCYG_08367
BP	GO:0006412	translation	1	30	1	MCYG_08259
BP	GO:0006413	translational initiation	1	8	1	MCYG_07531
BP	GO:0006418	tRNA aminoacylation for protein translation	1	5	1	MCYG_07555
BP	GO:0006426	glycyl-tRNA aminoacylation	1	1	1	MCYG_07555
BP	GO:0006468	protein phosphorylation	2	16	1	MCYG_06494;MCYG_07224
BP	GO:0006469	negative regulation of protein kinase activity	1	1	1	MCYG_08598
BP	GO:0006470	protein dephosphorylation	1	3	1	MCYG_07662
BP	GO:0006486	protein glycosylation	1	5	1	MCYG_06340
BP	GO:0006487	protein N-linked glycosylation	2	8	1	MCYG_07280;MCYG_07430
BP	GO:0006491	N-glycan processing	2	4	1	MCYG_07430;MCYG_07205
BP	GO:0006508	proteolysis	1	17	1	MCYG_07398
BP	GO:0006511	ubiquitin-dependent protein catabolic process	1	11	1	MCYG_08365
BP	GO:0006513	protein monoubiquitination	1	1	1	MCYG_08202
BP	GO:0006528	asparagine metabolic process	1	1	1	MCYG_08603
BP	GO:0006529	asparagine biosynthetic process	1	1	1	MCYG_08603
BP	GO:0006612	protein targeting to membrane	2	5	1	MCYG_07225;MCYG_08103
BP	GO:0006623	protein targeting to vacuole	1	3	1	MCYG_06281
BP	GO:0006631	fatty acid metabolic process	1	5	1	MCYG_08197
BP	GO:0006644	phospholipid metabolic process	3	11	1	MCYG_08211;MCYG_08128;MCYG_06604
BP	GO:0006646	phosphatidylethanolamine biosynthetic process	2	3	1	MCYG_08128;MCYG_06604
BP	GO:0006656	phosphatidylcholine biosynthetic process	1	4	1	MCYG_08128
BP	GO:0006659	phosphatidylserine biosynthetic process	1	1	1	MCYG_06604
BP	GO:0006725	cellular aromatic compound metabolic process	1	2	1	MCYG_08157
BP	GO:0006744	ubiquinone biosynthetic process	1	3	1	MCYG_08283
BP	GO:0006783	heme biosynthetic process	1	3	1	MCYG_06631
BP	GO:0006793	phosphorus metabolic process	1	1	1	MCYG_08594
BP	GO:0006820	anion transport	1	1	1	MCYG_07442
BP	GO:0006855	drug transmembrane transport	2	15	1	MCYG_07449;MCYG_08669
BP	GO:0006865	amino acid transport	1	1	1	MCYG_06142
BP	GO:0006874	cellular calcium ion homeostasis	1	1	1	MCYG_07442
BP	GO:0006878	cellular copper ion homeostasis	1	3	1	MCYG_07837
BP	GO:0006884	cell volume homeostasis	1	1	1	MCYG_07442
BP	GO:0006886	intracellular protein transport	2	13	1	MCYG_06488;MCYG_08609
BP	GO:0006888	ER to Golgi vesicle-mediated transport	3	8	1	MCYG_07241;MCYG_07225;MCYG_06488
BP	GO:0006895	Golgi to endosome transport	1	1	1	MCYG_06281
BP	GO:0006897	endocytosis	3	10	1	MCYG_07668;MCYG_08598;MCYG_06281
BP	GO:0006909	phagocytosis	1	1	1	MCYG_07528
BP	GO:0006995	cellular response to nitrogen starvation	1	1	1	MCYG_06256
BP	GO:0007005	mitochondrion organization	1	6	1	MCYG_08363
BP	GO:0007049	cell cycle	1	2	1	MCYG_07943
BP	GO:0007052	mitotic spindle organization	1	1	1	MCYG_07887
BP	GO:0007059	chromosome segregation	1	2	1	MCYG_08000
BP	GO:0007062	sister chromatid cohesion	1	2	1	MCYG_06195
BP	GO:0007118	budding cell apical bud growth	1	1	1	MCYG_07872
BP	GO:0007163	establishment or maintenance of cell polarity	3	8	1	MCYG_07872;MCYG_08211;MCYG_07514
BP	GO:0007165	signal transduction	4	12	1	MCYG_07392;MCYG_07318;MCYG_07514;MCYG_08609
BP	GO:0007264	small GTPase mediated signal transduction	2	6	1	MCYG_08742;MCYG_08609
MF	GO:0008026	ATP-dependent helicase activity	2	14	1	MCYG_06133;MCYG_06172
BP	GO:0008033	tRNA processing	1	4	1	MCYG_07517
MF	GO:0008061	chitin binding	1	5	1	MCYG_08471
MF	GO:0008092	cytoskeletal protein binding	1	1	1	MCYG_07668
MF	GO:0008106	alcohol dehydrogenase (NADP+) activity	1	4	1	MCYG_07522
MF	GO:0008131	primary amine oxidase activity	1	1	1	MCYG_07837
MF	GO:0008143	poly(A) binding	1	3	1	MCYG_08495
BP	GO:0008152	metabolic process	7	46	1	MCYG_07878;MCYG_08548;MCYG_08584;MCYG_08123;MCYG_06508;MCYG_08605;MCYG_08197
MF	GO:0008168	methyltransferase activity	1	10	1	MCYG_07615
MF	GO:0008175	tRNA methyltransferase activity	1	1	1	MCYG_07517
BP	GO:0008202	steroid metabolic process	1	4	1	MCYG_08186
MF	GO:0008234	cysteine-type peptidase activity	1	3	1	MCYG_07398
MF	GO:0008270	zinc ion binding	16	108	1	MCYG_06428;MCYG_08340;MCYG_06238;MCYG_08759;MCYG_06372;MCYG_08465;MCYG_08674;MCYG_07819;MCYG_06226;MCYG_08059;MCYG_06267;MCYG_07623;MCYG_06331;MCYG_07514;MCYG_08103;MCYG_08364
MF	GO:0008271	secondary active sulfate transmembrane transporter activity	1	1	1	MCYG_08065
MF	GO:0008289	lipid binding	1	5	1	MCYG_08598
BP	GO:0008360	regulation of cell shape	1	1	1	MCYG_07514
BP	GO:0008361	regulation of cell size	1	2	1	MCYG_06487
BP	GO:0008380	RNA splicing	1	6	1	MCYG_06167
MF	GO:0008381	mechanically-gated ion channel activity	1	1	1	MCYG_07442
MF	GO:0008559	xenobiotic-transporting ATPase activity	1	3	1	MCYG_08669
BP	GO:0008654	phospholipid biosynthetic process	1	3	1	MCYG_06604
MF	GO:0008682	2-octoprenyl-3-methyl-6-methoxy-1,4-benzoquinone hydroxylase activity	1	1	1	MCYG_08283
MF	GO:0008714	AMP nucleosidase activity	1	1	1	MCYG_07746
MF	GO:0008762	UDP-N-acetylmuramate dehydrogenase activity	1	10	1	MCYG_08277
MF	GO:0008794	arsenate reductase (glutaredoxin) activity	1	1	1	MCYG_08485
MF	GO:0008889	glycerophosphodiester phosphodiesterase activity	1	1	1	MCYG_06556
MF	GO:0009019	tRNA (guanine-N1-)-methyltransferase activity	1	1	1	MCYG_07517
MF	GO:0009027	tartrate dehydrogenase activity	1	1	1	MCYG_08621
MF	GO:0009055	electron carrier activity	3	10	1	MCYG_07454;MCYG_08485;MCYG_08186
BP	GO:0009058	biosynthetic process	1	4	1	MCYG_06340
BP	GO:0009103	lipopolysaccharide biosynthetic process	1	5	1	MCYG_08422
BP	GO:0009107	lipoate biosynthetic process	1	3	1	MCYG_07780
BP	GO:0009116	nucleoside metabolic process	2	12	1	MCYG_06557;MCYG_07162
BP	GO:0009168	purine ribonucleoside monophosphate biosynthetic process	1	2	1	MCYG_07746
BP	GO:0009234	menaquinone biosynthetic process	1	1	1	MCYG_07615
BP	GO:0009267	cellular response to starvation	1	14	1	MCYG_07872
BP	GO:0009272	fungal-type cell wall biogenesis	3	6	1	MCYG_06340;MCYG_07430;MCYG_07514
BP	GO:0009298	GDP-mannose biosynthetic process	1	1	1	MCYG_06340
BP	GO:0009308	amine metabolic process	1	1	1	MCYG_07837
BP	GO:0009310	amine catabolic process	1	2	1	MCYG_07837
CC	GO:0009353	mitochondrial oxoglutarate dehydrogenase complex	1	1	1	MCYG_06331
BP	GO:0009405	pathogenesis	1	18	1	MCYG_07281
BP	GO:0009436	glyoxylate catabolic process	1	2	1	MCYG_06589
BP	GO:0009438	methylglyoxal metabolic process	2	5	1	MCYG_07522;MCYG_08157
CC	GO:0009505	plant-type cell wall	1	3	1	MCYG_07401
CC	GO:0009506	plasmodesma	1	30	1	MCYG_06243
CC	GO:0009507	chloroplast	13	77	1	MCYG_06340;MCYG_07525;MCYG_07401;MCYG_06133;MCYG_07902;MCYG_08363;MCYG_07829;MCYG_07593;MCYG_08485;MCYG_07662;MCYG_07837;MCYG_07517;MCYG_08517
CC	GO:0009514	glyoxysome	2	4	1	MCYG_07878;MCYG_06154
CC	GO:0009524	phragmoplast	1	1	1	MCYG_08517
CC	GO:0009570	chloroplast stroma	3	7	1	MCYG_07401;MCYG_07829;MCYG_07662
BP	GO:0009695	jasmonic acid biosynthetic process	1	3	1	MCYG_08197
CC	GO:0009840	chloroplastic endopeptidase Clp complex	1	1	1	MCYG_08363
BP	GO:0009846	pollen germination	1	1	1	MCYG_07442
BP	GO:0009850	auxin metabolic process	1	3	1	MCYG_08197
BP	GO:0009851	auxin biosynthetic process	1	3	1	MCYG_08197
BP	GO:0009859	pollen hydration	1	1	1	MCYG_07442
CC	GO:0009941	chloroplast envelope	2	10	1	MCYG_07401;MCYG_07829
CC	GO:0009986	cell surface	2	12	1	MCYG_06340;MCYG_07449
MF	GO:0010181	FMN binding	1	4	1	MCYG_07871
BP	GO:0010311	lateral root formation	1	1	1	MCYG_07837
BP	GO:0010673	positive regulation of transcription from RNA polymerase II promoter during meiosis	1	1	1	MCYG_07943
CC	GO:0012505	endomembrane system	1	1	1	MCYG_07442
BP	GO:0015031	protein transport	1	8	1	MCYG_08609
MF	GO:0015035	protein disulfide oxidoreductase activity	2	5	1	MCYG_07454;MCYG_08485
MF	GO:0015116	sulfate transmembrane transporter activity	1	1	1	MCYG_08065
MF	GO:0015171	amino acid transmembrane transporter activity	2	9	1	MCYG_06142;MCYG_08567
MF	GO:0015175	neutral amino acid transmembrane transporter activity	1	1	1	MCYG_06142
MF	GO:0015187	glycine transmembrane transporter activity	1	1	1	MCYG_06631
MF	GO:0015189	L-lysine transmembrane transporter activity	1	3	1	MCYG_06142
MF	GO:0015203	polyamine transmembrane transporter activity	1	5	1	MCYG_08567
MF	GO:0015244	fluconazole transporter activity	1	2	1	MCYG_07449
MF	GO:0015275	stretch-activated, cation-selective, calcium channel activity	1	1	1	MCYG_07442
MF	GO:0015295	solute:hydrogen symporter activity	1	3	1	MCYG_08326
MF	GO:0015301	anion:anion antiporter activity	1	1	1	MCYG_08065
MF	GO:0015572	N-acetylglucosamine transmembrane transporter activity	1	2	1	MCYG_08589
BP	GO:0015764	N-acetylglucosamine transport	1	2	1	MCYG_08589
BP	GO:0015793	glycerol transport	1	2	1	MCYG_08326
BP	GO:0015804	neutral amino acid transport	1	1	1	MCYG_06142
BP	GO:0015809	arginine transport	2	7	1	MCYG_08161;MCYG_07926
BP	GO:0015846	polyamine transport	1	4	1	MCYG_08567
BP	GO:0015903	fluconazole transport	1	2	1	MCYG_07449
CC	GO:0016020	membrane	15	96	1	MCYG_06142;MCYG_07528;MCYG_07311;MCYG_07872;MCYG_08422;MCYG_07182;MCYG_08128;MCYG_07442;MCYG_06243;MCYG_08567;MCYG_07205;MCYG_07449;MCYG_08609;MCYG_07764;MCYG_08326
CC	GO:0016021	integral component of membrane	25	170	1	MCYG_08161;MCYG_08589;MCYG_06142;MCYG_07241;MCYG_07171;MCYG_06437;MCYG_07841;MCYG_07430;MCYG_08672;MCYG_07525;MCYG_06488;MCYG_06436;MCYG_07348;MCYG_08128;MCYG_07442;MCYG_08065;MCYG_08567;MCYG_07926;MCYG_08574;MCYG_08465;MCYG_07449;MCYG_08669;MCYG_06631;MCYG_08103;MCYG_08326
BP	GO:0016192	vesicle-mediated transport	1	8	1	MCYG_07875
MF	GO:0016207	4-coumarate-CoA ligase activity	1	3	1	MCYG_08197
CC	GO:0016281	eukaryotic translation initiation factor 4F complex	1	1	1	MCYG_06172
CC	GO:0016282	eukaryotic 43S preinitiation complex	1	8	1	MCYG_08056
MF	GO:0016301	kinase activity	4	25	1	MCYG_08211;MCYG_06285;MCYG_06494;MCYG_07224
MF	GO:0016307	phosphatidylinositol phosphate kinase activity	1	1	1	MCYG_08211
MF	GO:0016308	1-phosphatidylinositol-4-phosphate 5-kinase activity	1	1	1	MCYG_08211
BP	GO:0016310	phosphorylation	4	18	1	MCYG_08211;MCYG_06285;MCYG_06494;MCYG_07224
MF	GO:0016491	oxidoreductase activity	10	72	1	MCYG_08277;MCYG_07878;MCYG_08584;MCYG_07522;MCYG_08157;MCYG_07871;MCYG_08735;MCYG_06508;MCYG_08605;MCYG_06393
MF	GO:0016538	cyclin-dependent protein serine/threonine kinase regulator activity	1	1	1	MCYG_07943
CC	GO:0016592	mediator complex	1	2	1	MCYG_07943
CC	GO:0016607	nuclear speck	1	2	1	MCYG_08495
MF	GO:0016614	oxidoreductase activity, acting on CH-OH group of donors	3	10	1	MCYG_08277;MCYG_08157;MCYG_08466
MF	GO:0016616	oxidoreductase activity, acting on the CH-OH group of donors, NAD or NADP as acceptor	2	9	1	MCYG_06589;MCYG_08157
MF	GO:0016618	hydroxypyruvate reductase activity	1	2	1	MCYG_06589
MF	GO:0016705	oxidoreductase activity, acting on paired donors, with incorporation or reduction of molecular oxygen	1	5	1	MCYG_08186
MF	GO:0016740	transferase activity	5	37	1	MCYG_08211;MCYG_06285;MCYG_06494;MCYG_07224;MCYG_07517
MF	GO:0016758	transferase activity, transferring hexosyl groups	1	2	1	MCYG_07764
MF	GO:0016773	phosphotransferase activity, alcohol group as acceptor	1	5	1	MCYG_08422
MF	GO:0016779	nucleotidyltransferase activity	1	1	1	MCYG_06340
MF	GO:0016780	phosphotransferase activity, for other substituted phosphate groups	1	2	1	MCYG_08128
MF	GO:0016787	hydrolase activity	1	22	1	MCYG_07615
MF	GO:0016810	hydrolase activity, acting on carbon-nitrogen (but not peptide) bonds	1	2	1	MCYG_07538
MF	GO:0016818	hydrolase activity, acting on acid anhydrides, in phosphorus-containing anhydrides	1	3	1	MCYG_08594
MF	GO:0016830	carbon-carbon lyase activity	1	1	1	MCYG_07593
MF	GO:0016831	carboxy-lyase activity	1	2	1	MCYG_07593
MF	GO:0016853	isomerase activity	1	1	1	MCYG_08250
MF	GO:0016881	acid-amino acid ligase activity	1	3	1	MCYG_08202
MF	GO:0016887	ATPase activity	2	22	1	MCYG_07449;MCYG_08669
BP	GO:0016998	cell wall macromolecule catabolic process	2	11	1	MCYG_08471;MCYG_06601
MF	GO:0017025	TBP-class protein binding	1	2	1	MCYG_07930
MF	GO:0017108	5'-flap endonuclease activity	1	2	1	MCYG_08349
MF	GO:0017111	nucleoside-triphosphatase activity	5	26	1	MCYG_07829;MCYG_07162;MCYG_06319;MCYG_07449;MCYG_08669
MF	GO:0017112	Rab guanyl-nucleotide exchange factor activity	1	3	1	MCYG_07875
MF	GO:0017137	Rab GTPase binding	1	4	1	MCYG_07241
MF	GO:0017150	tRNA dihydrouridine synthase activity	1	2	1	MCYG_06483
MF	GO:0017171	serine hydrolase activity	1	1	1	MCYG_08122
BP	GO:0018027	peptidyl-lysine dimethylation	1	1	1	MCYG_07281
BP	GO:0018230	peptidyl-L-cysteine S-palmitoylation	1	1	1	MCYG_08103
BP	GO:0018344	protein geranylgeranylation	1	4	1	MCYG_07225
MF	GO:0018580	nitronate monooxygenase activity	1	2	1	MCYG_06154
CC	GO:0019005	SCF ubiquitin ligase complex	1	1	1	MCYG_08363
CC	GO:0019028	viral capsid	1	2	1	MCYG_06367
MF	GO:0019170	methylglyoxal reductase (NADH-dependent) activity	1	3	1	MCYG_07522
MF	GO:0019213	deacetylase activity	1	1	1	MCYG_07538
BP	GO:0019388	galactose catabolic process	1	2	1	MCYG_08465
BP	GO:0019521	D-gluconate metabolic process	2	2	1	MCYG_06285;MCYG_08466
BP	GO:0019566	arabinose metabolic process	1	1	1	MCYG_07522
BP	GO:0019568	arabinose catabolic process	1	4	1	MCYG_07522
MF	GO:0019706	protein-cysteine S-palmitoyltransferase activity	1	1	1	MCYG_08103
BP	GO:0019740	nitrogen utilization	1	2	1	MCYG_07437
BP	GO:0019748	secondary metabolic process	4	36	1	MCYG_08161;MCYG_08122;MCYG_06285;MCYG_06267
MF	GO:0019784	NEDD8-specific protease activity	2	3	1	MCYG_08365;MCYG_07398
MF	GO:0019843	rRNA binding	1	9	1	MCYG_08089
CC	GO:0019898	extrinsic component of membrane	1	3	1	MCYG_06281
MF	GO:0019992	diacylglycerol binding	1	1	1	MCYG_07875
MF	GO:0020037	heme binding	1	7	1	MCYG_08186
CC	GO:0022626	cytosolic ribosome	1	19	1	MCYG_07531
MF	GO:0022857	transmembrane transporter activity	5	34	1	MCYG_08161;MCYG_08589;MCYG_07841;MCYG_07926;MCYG_08326
BP	GO:0022900	electron transport chain	1	2	1	MCYG_07454
BP	GO:0023052	signaling	1	2	1	MCYG_07875
BP	GO:0030001	metal ion transport	1	4	1	MCYG_07311
BP	GO:0030036	actin cytoskeleton organization	1	5	1	MCYG_07514
CC	GO:0030134	ER to Golgi transport vesicle	1	4	1	MCYG_07241
MF	GO:0030246	carbohydrate binding	1	2	1	MCYG_08250
MF	GO:0030267	glyoxylate reductase (NADP) activity	1	2	1	MCYG_06589
CC	GO:0030427	site of polarized growth	1	1	1	MCYG_07668
BP	GO:0030437	ascospore formation	2	5	1	MCYG_07430;MCYG_07281
CC	GO:0030445	yeast-form cell wall	1	4	1	MCYG_06340
BP	GO:0030447	filamentous growth	1	5	1	MCYG_07281
BP	GO:0030448	hyphal growth	4	16	1	MCYG_07668;MCYG_07205;MCYG_06267;MCYG_07514
BP	GO:0030466	chromatin silencing at silent mating-type cassette	1	4	1	MCYG_07281
BP	GO:0030476	ascospore wall assembly	1	5	1	MCYG_07538
CC	GO:0030479	actin cortical patch	1	7	1	MCYG_07668
MF	GO:0030487	inositol-4,5-bisphosphate 5-phosphatase activity	1	1	1	MCYG_07304
BP	GO:0030488	tRNA methylation	1	3	1	MCYG_07517
BP	GO:0030490	maturation of SSU-rRNA	2	6	1	MCYG_08339;MCYG_08367
MF	GO:0030515	snoRNA binding	3	5	1	MCYG_08339;MCYG_06243;MCYG_08367
BP	GO:0030587	sorocarp development	1	1	1	MCYG_06494
MF	GO:0030628	pre-mRNA 3'-splice site binding	1	1	1	MCYG_08059
MF	GO:0030674	protein binding, bridging	1	7	1	MCYG_08202
CC	GO:0030686	90S preribosome	1	3	1	MCYG_08089
BP	GO:0030950	establishment or maintenance of actin cytoskeleton polarity	1	3	1	MCYG_07318
MF	GO:0030976	thiamine pyrophosphate binding	2	2	1	MCYG_07593;MCYG_06331
CC	GO:0031097	medial cortex	2	2	1	MCYG_07872;MCYG_07318
BP	GO:0031146	SCF-dependent proteasomal ubiquitin-dependent protein catabolic process	1	1	1	MCYG_08202
MF	GO:0031278	alpha-1,2-galactosyltransferase activity	1	2	1	MCYG_07430
MF	GO:0031369	translation initiation factor binding	1	6	1	MCYG_08056
CC	GO:0031389	Rad17 RFC-like complex	1	2	1	MCYG_06195
CC	GO:0031390	Ctf18 RFC-like complex	1	3	1	MCYG_06195
CC	GO:0031391	Elg1 RFC-like complex	1	2	1	MCYG_06195
CC	GO:0031428	box C/D snoRNP complex	1	4	1	MCYG_06243
BP	GO:0031505	fungal-type cell wall organization	3	14	1	MCYG_07528;MCYG_07872;MCYG_07943
CC	GO:0031520	plasma membrane of cell tip	1	5	1	MCYG_07437
MF	GO:0031624	ubiquitin conjugating enzyme binding	1	3	1	MCYG_07563
CC	GO:0031901	early endosome membrane	1	1	1	MCYG_06281
CC	GO:0031931	TORC1 complex	1	1	1	MCYG_08529
CC	GO:0031932	TORC2 complex	1	1	1	MCYG_08529
CC	GO:0031966	mitochondrial membrane	1	6	1	MCYG_07274
BP	GO:0032007	negative regulation of TOR signaling	1	1	1	MCYG_06256
CC	GO:0032040	small-subunit processome	3	13	1	MCYG_08339;MCYG_06243;MCYG_08367
CC	GO:0032126	eisosome	1	2	1	MCYG_08598
BP	GO:0032147	activation of protein kinase activity	1	2	1	MCYG_08211
CC	GO:0032153	cell division site	2	17	1	MCYG_08122;MCYG_08567
BP	GO:0032264	IMP salvage	1	1	1	MCYG_07746
CC	GO:0032541	cortical endoplasmic reticulum	1	3	1	MCYG_07442
CC	GO:0032545	CURI complex	1	1	1	MCYG_08367
BP	GO:0032884	regulation of cell wall chitin biosynthetic process	1	1	1	MCYG_07514
CC	GO:0032991	macromolecular complex	1	7	1	MCYG_06281
CC	GO:0033203	DNA helicase A complex	1	1	1	MCYG_07829
BP	GO:0033314	mitotic DNA replication checkpoint	1	4	1	MCYG_06195
BP	GO:0033347	tetrose metabolic process	1	3	1	MCYG_07522
BP	GO:0033499	galactose catabolic process via UDP-galactose	1	1	1	MCYG_08250
BP	GO:0033617	mitochondrial respiratory chain complex IV assembly	1	4	1	MCYG_06255
MF	GO:0033721	aldehyde dehydrogenase (NADP+) activity	1	1	1	MCYG_08157
MF	GO:0034062	RNA polymerase activity	1	1	1	MCYG_07902
BP	GO:0034198	cellular response to amino acid starvation	1	1	1	MCYG_06256
BP	GO:0034221	fungal-type cell wall chitin biosynthetic process	1	2	1	MCYG_07280
CC	GO:0034245	mitochondrial DNA-directed RNA polymerase complex	1	1	1	MCYG_07902
BP	GO:0034316	negative regulation of Arp2/3 complex-mediated actin nucleation	1	1	1	MCYG_07668
BP	GO:0034389	lipid particle organization	1	1	1	MCYG_08123
CC	GO:0034399	nuclear periphery	1	3	1	MCYG_06483
BP	GO:0034415	tRNA 3'-trailer cleavage, exonucleolytic	1	1	1	MCYG_07436
CC	GO:0034455	t-UTP complex	1	1	1	MCYG_08339
CC	GO:0034456	UTP-C complex	1	2	1	MCYG_08367
BP	GO:0034476	U5 snRNA 3'-end processing	1	1	1	MCYG_07436
MF	GO:0034485	phosphatidylinositol-3,4,5-trisphosphate 5-phosphatase activity	1	1	1	MCYG_07304
BP	GO:0034508	centromere complex assembly	1	1	1	MCYG_08000
BP	GO:0034599	cellular response to oxidative stress	2	14	1	MCYG_08485;MCYG_07449
BP	GO:0034605	cellular response to heat	1	4	1	MCYG_08202
MF	GO:0034634	glutathione transmembrane transporter activity	1	1	1	MCYG_07437
BP	GO:0035066	positive regulation of histone acetylation	1	1	1	MCYG_07281
BP	GO:0035103	sterol regulatory element binding protein cleavage	1	2	1	MCYG_08202
MF	GO:0035312	5'-3' exodeoxyribonuclease activity	1	2	1	MCYG_08349
BP	GO:0035356	cellular triglyceride homeostasis	1	1	1	MCYG_08123
BP	GO:0035556	intracellular signal transduction	3	8	1	MCYG_07318;MCYG_06494;MCYG_07224
BP	GO:0035690	cellular response to drug	10	42	1	MCYG_07872;MCYG_08365;MCYG_07522;MCYG_07437;MCYG_06556;MCYG_07871;MCYG_08567;MCYG_07837;MCYG_08674;MCYG_07449
CC	GO:0035838	growing cell tip	1	2	1	MCYG_07318
CC	GO:0035861	site of double-strand break	1	7	1	MCYG_08349
BP	GO:0035977	protein deglycosylation involved in glycoprotein catabolic process	1	1	1	MCYG_07205
BP	GO:0036166	phenotypic switching	1	4	1	MCYG_07281
BP	GO:0036170	filamentous growth of a population of unicellular organisms in response to starvation	2	15	1	MCYG_07872;MCYG_06604
BP	GO:0036171	filamentous growth of a population of unicellular organisms in response to chemical stimulus	1	2	1	MCYG_06604
BP	GO:0036178	filamentous growth of a population of unicellular organisms in response to neutral pH	1	3	1	MCYG_07872
BP	GO:0036180	filamentous growth of a population of unicellular organisms in response to biotic stimulus	3	19	1	MCYG_07872;MCYG_07205;MCYG_06604
BP	GO:0036244	cellular response to neutral pH	1	3	1	MCYG_07872
CC	GO:0036286	eisosome filament	1	1	1	MCYG_08598
CC	GO:0036362	ascus membrane	1	1	1	MCYG_08598
BP	GO:0038202	TORC1 signaling	1	2	1	MCYG_06256
BP	GO:0042125	protein galactosylation	1	2	1	MCYG_07430
MF	GO:0042171	lysophosphatidic acid acyltransferase activity	1	1	1	MCYG_08123
BP	GO:0042180	cellular ketone metabolic process	1	1	1	MCYG_08157
BP	GO:0042254	ribosome biogenesis	4	14	1	MCYG_07652;MCYG_07302;MCYG_08089;MCYG_06243
BP	GO:0042274	ribosomal small subunit biogenesis	1	4	1	MCYG_08089
BP	GO:0042493	response to drug	1	1	1	MCYG_08367
MF	GO:0042626	ATPase activity, coupled to transmembrane movement of substances	2	8	1	MCYG_07449;MCYG_08669
CC	GO:0042645	mitochondrial nucleoid	1	2	1	MCYG_06331
CC	GO:0042651	thylakoid membrane	1	1	1	MCYG_07902
CC	GO:0042729	DASH complex	1	2	1	MCYG_07887
BP	GO:0042752	regulation of circadian rhythm	1	1	1	MCYG_08607
CC	GO:0042764	ascospore-type prospore	1	1	1	MCYG_07837
MF	GO:0042800	histone methyltransferase activity (H3-K4 specific)	1	1	1	MCYG_07281
MF	GO:0042802	identical protein binding	1	6	1	MCYG_07668
MF	GO:0042803	protein homodimerization activity	1	4	1	MCYG_06589
BP	GO:0042820	vitamin B6 catabolic process	1	1	1	MCYG_08735
BP	GO:0042821	pyridoxal biosynthetic process	1	1	1	MCYG_08735
BP	GO:0042843	D-xylose catabolic process	1	4	1	MCYG_07522
MF	GO:0043024	ribosomal small subunit binding	2	3	1	MCYG_07531;MCYG_08056
MF	GO:0043130	ubiquitin binding	2	9	1	MCYG_07668;MCYG_08202
MF	GO:0043141	ATP-dependent 5'-3' DNA helicase activity	1	2	1	MCYG_07829
BP	GO:0043161	proteasome-mediated ubiquitin-dependent protein catabolic process	2	16	1	MCYG_07563;MCYG_08364
BP	GO:0043162	ubiquitin-dependent protein catabolic process via the multivesicular body sorting pathway	1	1	1	MCYG_08202
BP	GO:0043173	nucleotide salvage	1	3	1	MCYG_07746
CC	GO:0043224	nuclear SCF ubiquitin ligase complex	1	1	1	MCYG_08202
BP	GO:0043327	chemotaxis to cAMP	1	1	1	MCYG_08211
CC	GO:0043332	mating projection tip	1	3	1	MCYG_07872
MF	GO:0043531	ADP binding	1	5	1	MCYG_07162
MF	GO:0043565	sequence-specific DNA binding	1	5	1	MCYG_06340
CC	GO:0043596	nuclear replication fork	1	1	1	MCYG_07829
CC	GO:0043614	multi-eIF complex	1	3	1	MCYG_08056
BP	GO:0043618	regulation of transcription from RNA polymerase II promoter in response to stress	1	2	1	MCYG_07281
MF	GO:0043621	protein self-association	1	1	1	MCYG_08495
BP	GO:0043708	cell adhesion involved in biofilm formation	1	1	1	MCYG_06487
MF	GO:0043813	phosphatidylinositol-3,5-bisphosphate 5-phosphatase activity	1	1	1	MCYG_07304
MF	GO:0043892	methylglyoxal reductase (NADPH-dependent) activity	1	1	1	MCYG_08157
BP	GO:0044011	single-species biofilm formation on inanimate substrate	1	3	1	MCYG_07872
BP	GO:0044042	glucan metabolic process	1	3	1	MCYG_06601
BP	GO:0044182	filamentous growth of a population of unicellular organisms	1	4	1	MCYG_07528
BP	GO:0044237	cellular metabolic process	1	3	1	MCYG_08157
BP	GO:0044416	induction by symbiont of host defense response	1	1	1	MCYG_07281
BP	GO:0044550	secondary metabolite biosynthetic process	2	20	1	MCYG_08672;MCYG_08574
CC	GO:0045121	membrane raft	1	6	1	MCYG_07449
MF	GO:0045145	single-stranded DNA 5'-3' exodeoxyribonuclease activity	1	2	1	MCYG_08349
CC	GO:0045252	oxoglutarate dehydrogenase complex	1	1	1	MCYG_06331
MF	GO:0045290	D-arabinose 1-dehydrogenase [NAD(P)+] activity	1	1	1	MCYG_07522
BP	GO:0045292	mRNA cis splicing, via spliceosome	2	7	1	MCYG_06243;MCYG_06167
BP	GO:0045332	phospholipid translocation	1	5	1	MCYG_07449
BP	GO:0045454	cell redox homeostasis	2	4	1	MCYG_07454;MCYG_08485
BP	GO:0045842	positive regulation of mitotic metaphase/anaphase transition	1	5	1	MCYG_08202
BP	GO:0045944	positive regulation of transcription from RNA polymerase II promoter	4	14	1	MCYG_07930;MCYG_07943;MCYG_08674;MCYG_07281
BP	GO:0046177	D-gluconate catabolic process	1	2	1	MCYG_06285
MF	GO:0046316	gluconokinase activity	1	1	1	MCYG_06285
BP	GO:0046475	glycerophospholipid catabolic process	1	1	1	MCYG_06556
BP	GO:0046488	phosphatidylinositol metabolic process	1	1	1	MCYG_08211
CC	GO:0046540	U4/U6 x U5 tri-snRNP complex	1	10	1	MCYG_06243
MF	GO:0046562	glucose oxidase activity	1	1	1	MCYG_08466
BP	GO:0046578	regulation of Ras protein signal transduction	1	1	1	MCYG_08211
BP	GO:0046618	drug export	1	2	1	MCYG_07449
BP	GO:0046686	response to cadmium ion	3	10	1	MCYG_06340;MCYG_07555;MCYG_06331
BP	GO:0046854	phosphatidylinositol phosphorylation	1	2	1	MCYG_08211
BP	GO:0046856	phosphatidylinositol dephosphorylation	1	1	1	MCYG_07304
MF	GO:0046872	metal ion binding	3	61	1	MCYG_06483;MCYG_08349;MCYG_06449
MF	GO:0046873	metal ion transmembrane transporter activity	1	5	1	MCYG_07311
MF	GO:0046914	transition metal ion binding	1	1	1	MCYG_08283
MF	GO:0046943	carboxylic acid transmembrane transporter activity	1	2	1	MCYG_07348
MF	GO:0046983	protein dimerization activity	1	3	1	MCYG_06568
MF	GO:0047389	glycerophosphocholine phosphodiesterase activity	1	1	1	MCYG_06556
MF	GO:0047429	nucleoside-triphosphate diphosphatase activity	1	3	1	MCYG_06568
MF	GO:0047935	glucose 1-dehydrogenase (NADP+) activity	1	3	1	MCYG_07522
MF	GO:0047956	glycerol dehydrogenase [NADP+] activity	1	3	1	MCYG_07522
MF	GO:0047964	glyoxylate reductase activity	1	2	1	MCYG_06589
MF	GO:0048038	quinone binding	1	1	1	MCYG_07837
CC	GO:0048188	Set1C/COMPASS complex	1	2	1	MCYG_07281
MF	GO:0050236	pyridoxine:NADP 4-dehydrogenase activity	1	1	1	MCYG_08735
MF	GO:0050660	flavin adenine dinucleotide binding	3	19	1	MCYG_08277;MCYG_06483;MCYG_08466
MF	GO:0050662	coenzyme binding	1	3	1	MCYG_08157
MF	GO:0050897	cobalt ion binding	1	1	1	MCYG_06331
BP	GO:0051091	positive regulation of sequence-specific DNA binding transcription factor activity	1	1	1	MCYG_07930
BP	GO:0051123	RNA polymerase II transcriptional preinitiation complex assembly	1	3	1	MCYG_07930
BP	GO:0051278	fungal-type cell wall polysaccharide biosynthetic process	1	1	1	MCYG_07205
CC	GO:0051285	cell cortex of cell tip	1	3	1	MCYG_07318
CC	GO:0051286	cell tip	3	12	1	MCYG_06340;MCYG_08122;MCYG_08567
MF	GO:0051287	NAD binding	3	7	1	MCYG_06589;MCYG_08621;MCYG_07274
BP	GO:0051301	cell division	2	3	1	MCYG_08000;MCYG_07943
BP	GO:0051568	histone H3-K4 methylation	1	2	1	MCYG_07281
BP	GO:0051666	actin cortical patch localization	1	1	1	MCYG_07514
BP	GO:0051726	regulation of cell cycle	1	3	1	MCYG_07943
MF	GO:0051908	double-stranded DNA 5'-3' exodeoxyribonuclease activity	1	2	1	MCYG_08349
MF	GO:0052658	inositol-1,4,5-trisphosphate 5-phosphatase activity	1	1	1	MCYG_07304
MF	GO:0052659	inositol-1,3,4,5-tetrakisphosphate 5-phosphatase activity	1	1	1	MCYG_07304
MF	GO:0052811	1-phosphatidylinositol-3-phosphate 4-kinase activity	1	1	1	MCYG_08211
MF	GO:0052812	phosphatidylinositol-3,4-bisphosphate 5-kinase activity	1	1	1	MCYG_08211
MF	GO:0052906	tRNA (guanine(37)-N(1))-methyltransferase activity	1	1	1	MCYG_07517
BP	GO:0055085	transmembrane transport	14	79	1	MCYG_08161;MCYG_08589;MCYG_07171;MCYG_07311;MCYG_07841;MCYG_08672;MCYG_06436;MCYG_07348;MCYG_07442;MCYG_07926;MCYG_08574;MCYG_07449;MCYG_08669;MCYG_08326
BP	GO:0055114	oxidation-reduction process	14	86	1	MCYG_08277;MCYG_06483;MCYG_06589;MCYG_07522;MCYG_08621;MCYG_08157;MCYG_07454;MCYG_07871;MCYG_08735;MCYG_06154;MCYG_08283;MCYG_08186;MCYG_07837;MCYG_08466
BP	GO:0060049	regulation of protein glycosylation	1	1	1	MCYG_08202
BP	GO:0060075	regulation of resting membrane potential	1	1	1	MCYG_07442
BP	GO:0060963	positive regulation of ribosomal protein gene transcription from RNA polymerase II promoter	1	1	1	MCYG_06487
MF	GO:0061459	L-arginine transmembrane transporter activity	1	2	1	MCYG_06142
BP	GO:0070150	mitochondrial glycyl-tRNA aminoacylation	1	1	1	MCYG_07555
MF	GO:0070205	2-succinyl-6-hydroxy-2,4-cyclohexadiene-1-carboxylate synthase activity	1	1	1	MCYG_07615
CC	GO:0070263	external side of fungal-type cell wall	1	1	1	MCYG_07837
BP	GO:0070588	calcium ion transmembrane transport	1	2	1	MCYG_07442
BP	GO:0070590	spore wall biogenesis	1	1	1	MCYG_06340
MF	GO:0070628	proteasome binding	1	2	1	MCYG_08202
BP	GO:0070647	protein modification by small protein conjugation or removal	1	10	1	MCYG_08364
BP	GO:0070787	conidiophore development	2	6	1	MCYG_08465;MCYG_06267
BP	GO:0070914	UV-damage excision repair	1	2	1	MCYG_06195
BP	GO:0070941	eisosome assembly	1	2	1	MCYG_08598
BP	GO:0070973	protein localization to endoplasmic reticulum exit site	1	1	1	MCYG_06488
CC	GO:0071014	post-mRNA release spliceosomal complex	1	9	1	MCYG_08614
BP	GO:0071216	cellular response to biotic stimulus	2	17	1	MCYG_07872;MCYG_07205
BP	GO:0071260	cellular response to mechanical stimulus	1	1	1	MCYG_07205
BP	GO:0071383	cellular response to steroid hormone stimulus	1	2	1	MCYG_07449
BP	GO:0071470	cellular response to osmotic stress	1	1	1	MCYG_08605
BP	GO:0071629	cytoplasm-associated proteasomal ubiquitin-dependent protein catabolic process	2	3	1	MCYG_08365;MCYG_08202
MF	GO:0071949	FAD binding	1	11	1	MCYG_08277
CC	GO:0072686	mitotic spindle	3	9	1	MCYG_06428;MCYG_08674;MCYG_07887
CC	GO:0080008	Cul4-RING ubiquitin ligase complex	1	5	1	MCYG_07182
CC	GO:0090406	pollen tube	1	1	1	MCYG_07442
CC	GO:0097038	perinuclear endoplasmic reticulum	1	3	1	MCYG_07442
CC	GO:0097042	extrinsic component of fungal-type vacuolar membrane	1	1	1	MCYG_06256
MF	GO:0097367	carbohydrate derivative binding	1	1	1	MCYG_07280
BP	GO:0097466	misfolded or incompletely synthesized glycoprotein catabolic process	1	1	1	MCYG_07205
BP	GO:1900233	positive regulation of single-species biofilm formation on inanimate substrate	1	1	1	MCYG_07872
BP	GO:1901135	carbohydrate derivative metabolic process	1	1	1	MCYG_07280
BP	GO:1901426	response to furfural	1	2	1	MCYG_08157
BP	GO:1901522	positive regulation of transcription from RNA polymerase II promoter involved in cellular response to chemical stimulus	1	5	1	MCYG_06267
BP	GO:1901583	tetrapeptide transmembrane transport	1	1	1	MCYG_07437
MF	GO:1901584	tetrapeptide transmembrane transporter activity	1	1	1	MCYG_07437
BP	GO:1902358	sulfate transmembrane transport	1	1	1	MCYG_08065
BP	GO:1902434	sulfate import into cell	1	1	1	MCYG_08065
BP	GO:1902635	1-phosphatidyl-1D-myo-inositol 4,5-bisphosphate biosynthetic process	1	1	1	MCYG_08211
CC	GO:1902716	cell cortex of growing cell tip	1	3	1	MCYG_07872
CC	GO:1990130	Iml1 complex	1	1	1	MCYG_06256
BP	GO:1990145	maintenance of translational fidelity	1	3	1	MCYG_08056
CC	GO:1990251	Mmi1 nuclear focus complex	1	1	1	MCYG_08495
BP	GO:2000082	regulation of L-ascorbic acid biosynthetic process	1	1	1	MCYG_06340
BP	GO:2000100	regulation of establishment or maintenance of bipolar cell polarity regulating cell shape	1	1	1	MCYG_07872
BP	GO:2000785	regulation of autophagic vacuole assembly	1	1	1	MCYG_06256
MF	GO:2001070	starch binding	1	1	1	MCYG_06367
BP	GO:2001310	gliotoxin biosynthetic process	2	7	1	MCYG_08161;MCYG_07926

## Sheet: NORM-vs-Zn800
Class	GO_ID	Term	DEGs_In_Term	All_Gene_In_Term	Correct_P-Value	DEGs_list
BP	GO:0000001	mitochondrion inheritance	1	4	1	MCYG_08019
MF	GO:0000009	alpha-1,6-mannosyltransferase activity	2	4	1	MCYG_07430;MCYG_06628
BP	GO:0000027	ribosomal large subunit assembly	1	6	1	MCYG_07182
BP	GO:0000032	cell wall mannoprotein biosynthetic process	3	5	1	MCYG_06340;MCYG_07430;MCYG_06628
BP	GO:0000103	sulfate assimilation	1	6	1	MCYG_06285
BP	GO:0000122	negative regulation of transcription from RNA polymerase II promoter	2	7	1	MCYG_07943;MCYG_07281
CC	GO:0000131	incipient cellular bud site	1	3	1	MCYG_07872
CC	GO:0000136	alpha-1,6-mannosyltransferase complex	2	4	1	MCYG_07430;MCYG_06628
CC	GO:0000139	Golgi membrane	2	6	1	MCYG_07430;MCYG_07759
BP	GO:0000147	actin cortical patch assembly	1	2	1	MCYG_07668
MF	GO:0000166	nucleotide binding	17	69	1	MCYG_07206;MCYG_08412;MCYG_06193;MCYG_07212;MCYG_08339;MCYG_07182;MCYG_08211;MCYG_07682;MCYG_08495;MCYG_08089;MCYG_06285;MCYG_06494;MCYG_07224;MCYG_07449;MCYG_08669;MCYG_06195;MCYG_07281
BP	GO:0000209	protein polyubiquitination	1	3	1	MCYG_08202
MF	GO:0000287	magnesium ion binding	1	6	1	MCYG_07274
CC	GO:0000306	extrinsic component of vacuolar membrane	1	1	1	MCYG_07759
CC	GO:0000324	fungal-type vacuole	4	18	1	MCYG_07319;MCYG_08380;MCYG_06285;MCYG_07621
CC	GO:0000326	protein storage vacuole	1	1	1	MCYG_07759
CC	GO:0000329	fungal-type vacuole membrane	4	24	1	MCYG_06142;MCYG_08527;MCYG_07259;MCYG_08574
CC	GO:0000331	contractile vacuole	1	1	1	MCYG_07405
BP	GO:0000338	protein deneddylation	1	2	1	MCYG_08365
MF	GO:0000386	second spliceosomal transesterification activity	1	2	1	MCYG_08059
BP	GO:0000387	spliceosomal snRNP assembly	1	1	1	MCYG_07314
BP	GO:0000398	mRNA splicing, via spliceosome	2	11	1	MCYG_07314;MCYG_08059
BP	GO:0000411	positive regulation of transcription by galactose	1	1	1	MCYG_07943
BP	GO:0000463	maturation of LSU-rRNA from tricistronic rRNA transcript (SSU-rRNA, 5.8S rRNA, LSU-rRNA)	1	7	1	MCYG_07182
BP	GO:0000466	maturation of 5.8S rRNA from tricistronic rRNA transcript (SSU-rRNA, 5.8S rRNA, LSU-rRNA)	1	3	1	MCYG_07182
CC	GO:0000502	proteasome complex	1	6	1	MCYG_07206
BP	GO:0000723	telomere maintenance	1	2	1	MCYG_07281
MF	GO:0000774	adenyl-nucleotide exchange factor activity	1	1	1	MCYG_06548
CC	GO:0000776	kinetochore	3	3	1	MCYG_08000;MCYG_06439;MCYG_06441
CC	GO:0000790	nuclear chromatin	3	30	1	MCYG_06428;MCYG_08495;MCYG_08674
BP	GO:0000902	cell morphogenesis	1	1	1	MCYG_07872
BP	GO:0000909	sporocarp development involved in sexual reproduction	1	8	1	MCYG_06267
BP	GO:0000917	barrier septum assembly	2	3	1	MCYG_07430;MCYG_07514
BP	GO:0000920	cytokinetic cell separation	1	2	1	MCYG_07872
CC	GO:0000935	barrier septum	2	3	1	MCYG_08211;MCYG_07318
MF	GO:0000978	RNA polymerase II core promoter proximal region sequence-specific DNA binding	3	15	1	MCYG_06428;MCYG_08674;MCYG_06267
MF	GO:0000979	RNA polymerase II core promoter sequence-specific DNA binding	1	1	1	MCYG_07943
MF	GO:0000981	sequence-specific DNA binding RNA polymerase II transcription factor activity	8	35	1	MCYG_06428;MCYG_08296;MCYG_08759;MCYG_06372;MCYG_08674;MCYG_06267;MCYG_06487;MCYG_07623
MF	GO:0001018	mitochondrial RNA polymerase regulatory region DNA binding	1	1	1	MCYG_07902
MF	GO:0001054	RNA polymerase I activity	1	2	1	MCYG_08340
MF	GO:0001055	RNA polymerase II activity	1	2	1	MCYG_08340
MF	GO:0001056	RNA polymerase III activity	1	2	1	MCYG_08340
MF	GO:0001228	RNA polymerase II transcription regulatory region sequence-specific DNA binding transcription factor activity involved in positive regulation of transcription	2	9	1	MCYG_06428;MCYG_08674
BP	GO:0001300	chronological cell aging	1	2	1	MCYG_08019
BP	GO:0001731	formation of translation preinitiation complex	1	5	1	MCYG_08056
BP	GO:0002181	cytoplasmic translation	1	8	1	MCYG_06257
BP	GO:0003333	amino acid transmembrane transport	3	9	1	MCYG_06142;MCYG_06605;MCYG_08567
MF	GO:0003676	nucleic acid binding	11	59	1	MCYG_07723;MCYG_08412;MCYG_07682;MCYG_08614;MCYG_08089;MCYG_06238;MCYG_06457;MCYG_08235;MCYG_08059;MCYG_06487;MCYG_07759
MF	GO:0003677	DNA binding	15	62	1	MCYG_08349;MCYG_06651;MCYG_08607;MCYG_08207;MCYG_07902;MCYG_08363;MCYG_06428;MCYG_08340;MCYG_08296;MCYG_08759;MCYG_06243;MCYG_08674;MCYG_06267;MCYG_07623;MCYG_08282
MF	GO:0003682	chromatin binding	2	16	1	MCYG_06193;MCYG_06195
MF	GO:0003689	DNA clamp loader activity	2	2	1	MCYG_06193;MCYG_06195
MF	GO:0003700	sequence-specific DNA binding transcription factor activity	2	8	1	MCYG_06643;MCYG_06267
MF	GO:0003713	transcription coactivator activity	1	3	1	MCYG_07930
MF	GO:0003714	transcription corepressor activity	1	2	1	MCYG_07288
MF	GO:0003723	RNA binding	8	44	1	MCYG_08412;MCYG_06257;MCYG_07302;MCYG_08495;MCYG_07314;MCYG_08089;MCYG_08516;MCYG_07281
MF	GO:0003729	mRNA binding	2	25	1	MCYG_08527;MCYG_07278
MF	GO:0003743	translation initiation factor activity	1	14	1	MCYG_08056
MF	GO:0003756	protein disulfide isomerase activity	1	2	1	MCYG_07592
MF	GO:0003824	catalytic activity	11	72	1	MCYG_08548;MCYG_08349;MCYG_06557;MCYG_08157;MCYG_07869;MCYG_06154;MCYG_06410;MCYG_06285;MCYG_08186;MCYG_08197;MCYG_07257
MF	GO:0003899	DNA-directed RNA polymerase activity	4	8	1	MCYG_06651;MCYG_08607;MCYG_07902;MCYG_08340
MF	GO:0003919	FMN adenylyltransferase activity	1	1	1	MCYG_07869
MF	GO:0003924	GTPase activity	3	11	1	MCYG_08279;MCYG_08019;MCYG_08609
MF	GO:0003958	NADPH-hemoprotein reductase activity	1	1	1	MCYG_07871
MF	GO:0003963	RNA-3'-phosphate cyclase activity	1	1	1	MCYG_07652
MF	GO:0004012	phospholipid-translocating ATPase activity	1	4	1	MCYG_07449
MF	GO:0004020	adenylylsulfate kinase activity	2	5	1	MCYG_08111;MCYG_06285
MF	GO:0004029	aldehyde dehydrogenase (NAD) activity	1	2	1	MCYG_08157
MF	GO:0004032	alditol:NADP+ 1-oxidoreductase activity	1	4	1	MCYG_07522
MF	GO:0004033	aldo-keto reductase (NADP) activity	1	2	1	MCYG_08461
MF	GO:0004065	arylsulfatase activity	1	1	1	MCYG_07257
MF	GO:0004066	asparagine synthase (glutamine-hydrolyzing) activity	1	1	1	MCYG_08603
MF	GO:0004089	carbonate dehydratase activity	1	1	1	MCYG_06382
MF	GO:0004090	carbonyl reductase (NADPH) activity	1	1	1	MCYG_08157
MF	GO:0004142	diacylglycerol cholinephosphotransferase activity	1	2	1	MCYG_08128
MF	GO:0004175	endopeptidase activity	2	5	1	MCYG_07266;MCYG_07278
MF	GO:0004177	aminopeptidase activity	2	4	1	MCYG_06187;MCYG_08380
MF	GO:0004298	threonine-type endopeptidase activity	3	7	1	MCYG_07266;MCYG_07278;MCYG_07199
MF	GO:0004307	ethanolaminephosphotransferase activity	1	2	1	MCYG_08128
MF	GO:0004316	3-oxoacyl-[acyl-carrier-protein] reductase (NADPH) activity	1	5	1	MCYG_07780
MF	GO:0004321	fatty-acyl-CoA synthase activity	1	5	1	MCYG_08197
MF	GO:0004338	glucan exo-1,3-beta-glucosidase activity	1	3	1	MCYG_06601
MF	GO:0004340	glucokinase activity	1	1	1	MCYG_06285
MF	GO:0004357	glutamate-cysteine ligase activity	1	1	1	MCYG_06611
MF	GO:0004360	glutamine-fructose-6-phosphate transaminase (isomerizing) activity	1	1	1	MCYG_07280
MF	GO:0004364	glutathione transferase activity	1	2	1	MCYG_07288
MF	GO:0004370	glycerol kinase activity	1	2	1	MCYG_07749
MF	GO:0004439	phosphatidylinositol-4,5-bisphosphate 5-phosphatase activity	1	1	1	MCYG_07304
MF	GO:0004449	isocitrate dehydrogenase (NAD+) activity	1	1	1	MCYG_07274
MF	GO:0004467	long-chain fatty acid-CoA ligase activity	1	3	1	MCYG_08197
MF	GO:0004475	mannose-1-phosphate guanylyltransferase activity	1	1	1	MCYG_06340
MF	GO:0004503	monophenol monooxygenase activity	1	1	1	MCYG_06162
MF	GO:0004518	nuclease activity	3	3	1	MCYG_08349;MCYG_08207;MCYG_08363
MF	GO:0004521	endoribonuclease activity	1	1	1	MCYG_07652
MF	GO:0004527	exonuclease activity	1	3	1	MCYG_08349
MF	GO:0004568	chitinase activity	1	6	1	MCYG_08471
MF	GO:0004571	mannosyl-oligosaccharide 1,2-alpha-mannosidase activity	1	1	1	MCYG_07205
MF	GO:0004602	glutathione peroxidase activity	1	1	1	MCYG_07288
MF	GO:0004609	phosphatidylserine decarboxylase activity	1	1	1	MCYG_06604
MF	GO:0004616	phosphogluconate dehydrogenase (decarboxylating) activity	1	2	1	MCYG_08668
MF	GO:0004617	phosphoglycerate dehydrogenase activity	1	1	1	MCYG_08650
MF	GO:0004620	phospholipase activity	1	2	1	MCYG_07895
MF	GO:0004623	phospholipase A2 activity	1	1	1	MCYG_07895
MF	GO:0004656	procollagen-proline 4-dioxygenase activity	1	1	1	MCYG_06644
MF	GO:0004672	protein kinase activity	2	10	1	MCYG_06494;MCYG_07224
MF	GO:0004674	protein serine/threonine kinase activity	2	16	1	MCYG_06494;MCYG_07224
MF	GO:0004693	cyclin-dependent protein serine/threonine kinase activity	1	2	1	MCYG_07943
MF	GO:0004753	saccharopine dehydrogenase activity	1	1	1	MCYG_06365
MF	GO:0004755	saccharopine dehydrogenase (NADP+, L-glutamate-forming) activity	1	1	1	MCYG_06365
MF	GO:0004781	sulfate adenylyltransferase (ATP) activity	1	1	1	MCYG_08111
MF	GO:0004843	ubiquitin-specific protease activity	1	5	1	MCYG_08365
MF	GO:0005085	guanyl-nucleotide exchange factor activity	1	3	1	MCYG_06281
MF	GO:0005096	GTPase activator activity	4	8	1	MCYG_07405;MCYG_06256;MCYG_07318;MCYG_07514
MF	GO:0005198	structural molecule activity	1	4	1	MCYG_07461
MF	GO:0005275	amine transmembrane transporter activity	1	2	1	MCYG_06142
MF	GO:0005290	L-histidine transmembrane transporter activity	1	1	1	MCYG_06142
MF	GO:0005353	fructose transmembrane transporter activity	1	1	1	MCYG_06651
MF	GO:0005355	glucose transmembrane transporter activity	1	1	1	MCYG_06651
MF	GO:0005388	calcium-transporting ATPase activity	1	1	1	MCYG_07212
MF	GO:0005506	iron ion binding	3	12	1	MCYG_06644;MCYG_07871;MCYG_08186
MF	GO:0005507	copper ion binding	2	7	1	MCYG_06255;MCYG_07837
MF	GO:0005509	calcium ion binding	5	11	1	MCYG_07442;MCYG_07382;MCYG_07304;MCYG_07205;MCYG_06604
MF	GO:0005515	protein binding	6	45	1	MCYG_06340;MCYG_08363;MCYG_07182;MCYG_08495;MCYG_08197;MCYG_07759
MF	GO:0005524	ATP binding	12	99	1	MCYG_07206;MCYG_06548;MCYG_08422;MCYG_06193;MCYG_08211;MCYG_07869;MCYG_06285;MCYG_06494;MCYG_07224;MCYG_07449;MCYG_08669;MCYG_06195
MF	GO:0005525	GTP binding	3	12	1	MCYG_08279;MCYG_08019;MCYG_08609
CC	GO:0005576	extracellular region	1	50	1	MCYG_08570
CC	GO:0005618	cell wall	1	4	1	MCYG_07206
CC	GO:0005634	nucleus	55	326	1	MCYG_06483;MCYG_08487;MCYG_06437;MCYG_07206;MCYG_07895;MCYG_07930;MCYG_06269;MCYG_08349;MCYG_07585;MCYG_07522;MCYG_08607;MCYG_08412;MCYG_06193;MCYG_08207;MCYG_08000;MCYG_08157;MCYG_08363;MCYG_08339;MCYG_07182;MCYG_08570;MCYG_07266;MCYG_06428;MCYG_07302;MCYG_08495;MCYG_07869;MCYG_07314;MCYG_07442;MCYG_07943;MCYG_08340;MCYG_08614;MCYG_06410;MCYG_08089;MCYG_08296;MCYG_08516;MCYG_07288;MCYG_08759;MCY…
CC	GO:0005635	nuclear envelope	1	11	1	MCYG_07212
CC	GO:0005643	nuclear pore	1	2	1	MCYG_07668
CC	GO:0005654	nucleoplasm	1	6	1	MCYG_08207
CC	GO:0005663	DNA replication factor C complex	2	2	1	MCYG_06193;MCYG_06195
CC	GO:0005665	DNA-directed RNA polymerase II, core complex	1	3	1	MCYG_08340
CC	GO:0005666	DNA-directed RNA polymerase III complex	1	2	1	MCYG_08340
CC	GO:0005672	transcription factor TFIIA complex	1	2	1	MCYG_07930
CC	GO:0005681	spliceosomal complex	2	9	1	MCYG_07314;MCYG_08059
CC	GO:0005682	U5 snRNP	1	7	1	MCYG_07314
CC	GO:0005685	U1 snRNP	1	6	1	MCYG_07314
CC	GO:0005686	U2 snRNP	1	7	1	MCYG_07314
CC	GO:0005687	U4 snRNP	1	4	1	MCYG_07314
CC	GO:0005688	U6 snRNP	1	3	1	MCYG_07314
CC	GO:0005730	nucleolus	11	61	1	MCYG_07206;MCYG_08207;MCYG_07652;MCYG_08339;MCYG_07182;MCYG_07302;MCYG_08495;MCYG_07314;MCYG_08089;MCYG_06243;MCYG_08367
CC	GO:0005732	small nucleolar ribonucleoprotein complex	1	5	1	MCYG_07314
CC	GO:0005736	DNA-directed RNA polymerase I complex	1	2	1	MCYG_08340
CC	GO:0005737	cytoplasm	24	182	1	MCYG_06187;MCYG_06340;MCYG_06142;MCYG_07206;MCYG_07230;MCYG_08461;MCYG_08157;MCYG_07454;MCYG_08211;MCYG_07266;MCYG_07862;MCYG_08495;MCYG_08202;MCYG_07869;MCYG_06410;MCYG_07288;MCYG_06285;MCYG_06494;MCYG_06365;MCYG_07837;MCYG_07224;MCYG_06568;MCYG_06487;MCYG_06382
CC	GO:0005739	mitochondrion	13	111	1	MCYG_07749;MCYG_08668;MCYG_07895;MCYG_07872;MCYG_08207;MCYG_07902;MCYG_07274;MCYG_06410;MCYG_06365;MCYG_08650;MCYG_08197;MCYG_08517;MCYG_07759
CC	GO:0005741	mitochondrial outer membrane	1	5	1	MCYG_08019
CC	GO:0005743	mitochondrial inner membrane	1	21	1	MCYG_08283
CC	GO:0005758	mitochondrial intermembrane space	1	9	1	MCYG_06255
CC	GO:0005768	endosome	2	10	1	MCYG_07525;MCYG_06281
CC	GO:0005773	vacuole	2	16	1	MCYG_06187;MCYG_06483
CC	GO:0005774	vacuolar membrane	5	18	1	MCYG_06187;MCYG_06142;MCYG_06548;MCYG_07525;MCYG_08495
CC	GO:0005777	peroxisome	4	18	1	MCYG_06340;MCYG_07837;MCYG_08197;MCYG_08019
CC	GO:0005783	endoplasmic reticulum	10	78	1	MCYG_08527;MCYG_06548;MCYG_06644;MCYG_07841;MCYG_08123;MCYG_07430;MCYG_06574;MCYG_06605;MCYG_07442;MCYG_07205
CC	GO:0005788	endoplasmic reticulum lumen	1	2	1	MCYG_06548
CC	GO:0005789	endoplasmic reticulum membrane	3	25	1	MCYG_07592;MCYG_07437;MCYG_08128
CC	GO:0005794	Golgi apparatus	8	62	1	MCYG_06548;MCYG_07405;MCYG_07430;MCYG_07525;MCYG_07437;MCYG_06281;MCYG_08128;MCYG_08567
CC	GO:0005802	trans-Golgi network	2	6	1	MCYG_07525;MCYG_06281
CC	GO:0005811	lipid particle	1	5	1	MCYG_08123
CC	GO:0005829	cytosol	35	240	1	MCYG_06187;MCYG_06340;MCYG_06483;MCYG_06437;MCYG_07206;MCYG_07280;MCYG_07895;MCYG_07930;MCYG_06548;MCYG_08461;MCYG_07812;MCYG_07522;MCYG_08207;MCYG_08157;MCYG_06257;MCYG_08570;MCYG_06281;MCYG_07266;MCYG_06428;MCYG_07869;MCYG_07314;MCYG_06256;MCYG_08614;MCYG_06410;MCYG_06243;MCYG_06285;MCYG_06365;MCYG_08235;MCYG_07780;MCYG_06267;MCYG_08627;MCYG_07563;MCYG_08019;MCYG_07257;MCYG_08367
CC	GO:0005834	heterotrimeric G-protein complex	1	3	1	MCYG_07182
CC	GO:0005839	proteasome core complex	1	5	1	MCYG_07266
CC	GO:0005844	polysome	2	4	1	MCYG_06257;MCYG_08495
CC	GO:0005856	cytoskeleton	1	1	1	MCYG_07528
CC	GO:0005886	plasma membrane	17	125	1	MCYG_07319;MCYG_06340;MCYG_06142;MCYG_07206;MCYG_07872;MCYG_07230;MCYG_08461;MCYG_06651;MCYG_07525;MCYG_07437;MCYG_06574;MCYG_08211;MCYG_06281;MCYG_07348;MCYG_07442;MCYG_07449;MCYG_07621
CC	GO:0005887	integral component of plasma membrane	4	25	1	MCYG_08029;MCYG_07841;MCYG_07437;MCYG_07621
CC	GO:0005933	cellular bud	2	4	1	MCYG_07872;MCYG_07454
CC	GO:0005938	cell cortex	2	4	1	MCYG_08029;MCYG_07872
BP	GO:0005975	carbohydrate metabolic process	4	22	1	MCYG_08471;MCYG_08621;MCYG_06285;MCYG_07764
BP	GO:0006002	fructose 6-phosphate metabolic process	1	1	1	MCYG_07280
BP	GO:0006012	galactose metabolic process	1	4	1	MCYG_07522
BP	GO:0006013	mannose metabolic process	2	3	1	MCYG_06340;MCYG_07205
BP	GO:0006032	chitin catabolic process	1	5	1	MCYG_08471
BP	GO:0006047	UDP-N-acetylglucosamine metabolic process	1	1	1	MCYG_07280
BP	GO:0006048	UDP-N-acetylglucosamine biosynthetic process	1	1	1	MCYG_07280
BP	GO:0006071	glycerol metabolic process	3	8	1	MCYG_07749;MCYG_07522;MCYG_06556
BP	GO:0006072	glycerol-3-phosphate metabolic process	1	2	1	MCYG_07749
BP	GO:0006090	pyruvate metabolic process	1	3	1	MCYG_08157
BP	GO:0006091	generation of precursor metabolites and energy	2	11	1	MCYG_07212;MCYG_07871
BP	GO:0006098	pentose-phosphate shunt	1	3	1	MCYG_08668
BP	GO:0006099	tricarboxylic acid cycle	1	4	1	MCYG_07274
BP	GO:0006102	isocitrate metabolic process	1	1	1	MCYG_07274
BP	GO:0006260	DNA replication	1	5	1	MCYG_08207
BP	GO:0006272	leading strand elongation	2	2	1	MCYG_06193;MCYG_06195
BP	GO:0006281	DNA repair	2	16	1	MCYG_08349;MCYG_08207
BP	GO:0006289	nucleotide-excision repair	2	8	1	MCYG_07206;MCYG_08363
BP	GO:0006348	chromatin silencing at telomere	1	4	1	MCYG_07281
BP	GO:0006351	transcription, DNA-templated	10	31	1	MCYG_06651;MCYG_08607;MCYG_07902;MCYG_06428;MCYG_08340;MCYG_08296;MCYG_08759;MCYG_08674;MCYG_06267;MCYG_07623
BP	GO:0006355	regulation of transcription, DNA-templated	8	48	1	MCYG_06643;MCYG_06428;MCYG_08296;MCYG_08759;MCYG_06372;MCYG_08674;MCYG_06267;MCYG_07623
BP	GO:0006357	regulation of transcription from RNA polymerase II promoter	3	17	1	MCYG_06428;MCYG_07943;MCYG_08674
BP	GO:0006364	rRNA processing	2	16	1	MCYG_07652;MCYG_08367
BP	GO:0006367	transcription initiation from RNA polymerase II promoter	1	4	1	MCYG_07930
BP	GO:0006368	transcription elongation from RNA polymerase II promoter	2	5	1	MCYG_08516;MCYG_08282
BP	GO:0006378	mRNA polyadenylation	1	4	1	MCYG_07563
BP	GO:0006390	transcription from mitochondrial promoter	1	1	1	MCYG_07902
BP	GO:0006396	RNA processing	1	4	1	MCYG_07652
BP	GO:0006400	tRNA modification	1	1	1	MCYG_06483
BP	GO:0006409	tRNA export from nucleus	1	1	1	MCYG_08367
BP	GO:0006457	protein folding	1	12	1	MCYG_07862
BP	GO:0006468	protein phosphorylation	2	16	1	MCYG_06494;MCYG_07224
BP	GO:0006486	protein glycosylation	1	5	1	MCYG_06340
BP	GO:0006487	protein N-linked glycosylation	3	8	1	MCYG_07280;MCYG_07430;MCYG_06628
BP	GO:0006491	N-glycan processing	3	4	1	MCYG_07430;MCYG_06628;MCYG_07205
BP	GO:0006508	proteolysis	3	17	1	MCYG_06187;MCYG_08380;MCYG_08627
BP	GO:0006511	ubiquitin-dependent protein catabolic process	3	11	1	MCYG_08365;MCYG_07461;MCYG_07759
BP	GO:0006513	protein monoubiquitination	1	1	1	MCYG_08202
BP	GO:0006520	cellular amino acid metabolic process	1	6	1	MCYG_08650
BP	GO:0006528	asparagine metabolic process	1	1	1	MCYG_08603
BP	GO:0006529	asparagine biosynthetic process	1	1	1	MCYG_08603
BP	GO:0006553	lysine metabolic process	1	2	1	MCYG_06365
BP	GO:0006564	L-serine biosynthetic process	1	1	1	MCYG_08650
BP	GO:0006573	valine metabolic process	1	1	1	MCYG_08668
BP	GO:0006623	protein targeting to vacuole	1	3	1	MCYG_06281
BP	GO:0006631	fatty acid metabolic process	1	5	1	MCYG_08197
BP	GO:0006644	phospholipid metabolic process	4	11	1	MCYG_07895;MCYG_08211;MCYG_08128;MCYG_06604
BP	GO:0006646	phosphatidylethanolamine biosynthetic process	2	3	1	MCYG_08128;MCYG_06604
BP	GO:0006656	phosphatidylcholine biosynthetic process	1	4	1	MCYG_08128
BP	GO:0006659	phosphatidylserine biosynthetic process	1	1	1	MCYG_06604
BP	GO:0006725	cellular aromatic compound metabolic process	1	2	1	MCYG_08157
BP	GO:0006730	one-carbon metabolic process	1	4	1	MCYG_06382
BP	GO:0006744	ubiquinone biosynthetic process	1	3	1	MCYG_08283
BP	GO:0006747	FAD biosynthetic process	1	1	1	MCYG_07869
BP	GO:0006750	glutathione biosynthetic process	1	1	1	MCYG_06611
BP	GO:0006790	sulfur compound metabolic process	1	2	1	MCYG_08111
BP	GO:0006793	phosphorus metabolic process	1	1	1	MCYG_08594
BP	GO:0006799	polyphosphate biosynthetic process	1	1	1	MCYG_08527
BP	GO:0006808	regulation of nitrogen utilization	1	2	1	MCYG_07288
BP	GO:0006812	cation transport	1	4	1	MCYG_07212
BP	GO:0006816	calcium ion transport	1	2	1	MCYG_07212
BP	GO:0006820	anion transport	1	1	1	MCYG_07442
BP	GO:0006855	drug transmembrane transport	4	15	1	MCYG_08029;MCYG_06574;MCYG_07449;MCYG_08669
BP	GO:0006865	amino acid transport	1	1	1	MCYG_06142
BP	GO:0006874	cellular calcium ion homeostasis	1	1	1	MCYG_07442
BP	GO:0006878	cellular copper ion homeostasis	1	3	1	MCYG_07837
BP	GO:0006884	cell volume homeostasis	1	1	1	MCYG_07442
BP	GO:0006886	intracellular protein transport	2	13	1	MCYG_07405;MCYG_08609
BP	GO:0006888	ER to Golgi vesicle-mediated transport	1	8	1	MCYG_07241
BP	GO:0006895	Golgi to endosome transport	1	1	1	MCYG_06281
BP	GO:0006897	endocytosis	2	10	1	MCYG_07668;MCYG_06281
BP	GO:0006909	phagocytosis	1	1	1	MCYG_07528
BP	GO:0006914	autophagy	1	3	1	MCYG_08527
BP	GO:0006950	response to stress	1	3	1	MCYG_07319
BP	GO:0006971	hypotonic response	1	3	1	MCYG_07405
BP	GO:0006979	response to oxidative stress	1	3	1	MCYG_06628
BP	GO:0006986	response to unfolded protein	1	1	1	MCYG_06548
BP	GO:0006995	cellular response to nitrogen starvation	1	1	1	MCYG_06256
BP	GO:0007005	mitochondrion organization	1	6	1	MCYG_08363
BP	GO:0007034	vacuolar transport	1	2	1	MCYG_08527
BP	GO:0007049	cell cycle	1	2	1	MCYG_07943
BP	GO:0007059	chromosome segregation	1	2	1	MCYG_08000
BP	GO:0007062	sister chromatid cohesion	2	2	1	MCYG_06193;MCYG_06195
BP	GO:0007118	budding cell apical bud growth	1	1	1	MCYG_07872
BP	GO:0007163	establishment or maintenance of cell polarity	3	8	1	MCYG_07872;MCYG_08211;MCYG_07514
BP	GO:0007165	signal transduction	4	12	1	MCYG_07392;MCYG_07318;MCYG_07514;MCYG_08609
BP	GO:0007264	small GTPase mediated signal transduction	2	6	1	MCYG_08527;MCYG_08609
MF	GO:0008061	chitin binding	1	5	1	MCYG_08471
MF	GO:0008092	cytoskeletal protein binding	1	1	1	MCYG_07668
MF	GO:0008106	alcohol dehydrogenase (NADP+) activity	1	4	1	MCYG_07522
MF	GO:0008131	primary amine oxidase activity	1	1	1	MCYG_07837
MF	GO:0008143	poly(A) binding	1	3	1	MCYG_08495
BP	GO:0008152	metabolic process	10	46	1	MCYG_06162;MCYG_06288;MCYG_07878;MCYG_08548;MCYG_08584;MCYG_08123;MCYG_07869;MCYG_08605;MCYG_08197;MCYG_07257
BP	GO:0008202	steroid metabolic process	1	4	1	MCYG_08186
MF	GO:0008233	peptidase activity	2	7	1	MCYG_08380;MCYG_07759
MF	GO:0008266	poly(U) RNA binding	1	3	1	MCYG_07314
MF	GO:0008270	zinc ion binding	19	108	1	MCYG_06187;MCYG_08412;MCYG_07973;MCYG_06428;MCYG_08340;MCYG_08296;MCYG_06238;MCYG_08759;MCYG_06372;MCYG_06457;MCYG_08235;MCYG_08674;MCYG_07819;MCYG_08059;MCYG_06267;MCYG_07623;MCYG_06382;MCYG_07514;MCYG_07759
BP	GO:0008360	regulation of cell shape	1	1	1	MCYG_07514
BP	GO:0008361	regulation of cell size	1	2	1	MCYG_06487
MF	GO:0008381	mechanically-gated ion channel activity	1	1	1	MCYG_07442
MF	GO:0008442	3-hydroxyisobutyrate dehydrogenase activity	1	1	1	MCYG_08668
MF	GO:0008483	transaminase activity	1	1	1	MCYG_06410
MF	GO:0008484	sulfuric ester hydrolase activity	1	1	1	MCYG_07257
MF	GO:0008519	ammonium transmembrane transporter activity	1	2	1	MCYG_06574
CC	GO:0008540	proteasome regulatory particle, base subcomplex	2	3	1	MCYG_07206;MCYG_07461
CC	GO:0008541	proteasome regulatory particle, lid subcomplex	1	3	1	MCYG_07461
MF	GO:0008559	xenobiotic-transporting ATPase activity	1	3	1	MCYG_08669
BP	GO:0008654	phospholipid biosynthetic process	1	3	1	MCYG_06604
MF	GO:0008682	2-octoprenyl-3-methyl-6-methoxy-1,4-benzoquinone hydroxylase activity	1	1	1	MCYG_08283
MF	GO:0008889	glycerophosphodiester phosphodiesterase activity	1	1	1	MCYG_06556
MF	GO:0008900	hydrogen:potassium-exchanging ATPase activity	1	1	1	MCYG_07212
MF	GO:0008970	phosphatidylcholine 1-acylhydrolase activity	1	1	1	MCYG_07895
MF	GO:0009027	tartrate dehydrogenase activity	1	1	1	MCYG_08621
MF	GO:0009055	electron carrier activity	2	10	1	MCYG_07454;MCYG_08186
BP	GO:0009058	biosynthetic process	2	4	1	MCYG_06340;MCYG_06410
BP	GO:0009085	lysine biosynthetic process	1	1	1	MCYG_06365
BP	GO:0009103	lipopolysaccharide biosynthetic process	1	5	1	MCYG_08422
BP	GO:0009107	lipoate biosynthetic process	1	3	1	MCYG_07780
BP	GO:0009116	nucleoside metabolic process	1	12	1	MCYG_06557
BP	GO:0009168	purine ribonucleoside monophosphate biosynthetic process	1	2	1	MCYG_07638
BP	GO:0009267	cellular response to starvation	3	14	1	MCYG_07872;MCYG_06651;MCYG_06628
BP	GO:0009272	fungal-type cell wall biogenesis	3	6	1	MCYG_06340;MCYG_07430;MCYG_07514
BP	GO:0009298	GDP-mannose biosynthetic process	1	1	1	MCYG_06340
BP	GO:0009308	amine metabolic process	1	1	1	MCYG_07837
BP	GO:0009310	amine catabolic process	1	2	1	MCYG_07837
BP	GO:0009405	pathogenesis	1	18	1	MCYG_07281
BP	GO:0009411	response to UV	1	1	1	MCYG_08207
BP	GO:0009438	methylglyoxal metabolic process	2	5	1	MCYG_07522;MCYG_08157
CC	GO:0009506	plasmodesma	2	30	1	MCYG_07206;MCYG_06243
CC	GO:0009507	chloroplast	10	77	1	MCYG_06187;MCYG_06340;MCYG_06548;MCYG_07525;MCYG_07902;MCYG_08363;MCYG_06410;MCYG_07837;MCYG_08650;MCYG_08517
CC	GO:0009514	glyoxysome	2	4	1	MCYG_07878;MCYG_06154
CC	GO:0009524	phragmoplast	1	1	1	MCYG_08517
CC	GO:0009570	chloroplast stroma	2	7	1	MCYG_06187;MCYG_08650
BP	GO:0009651	response to salt stress	1	5	1	MCYG_06628
BP	GO:0009695	jasmonic acid biosynthetic process	1	3	1	MCYG_08197
CC	GO:0009840	chloroplastic endopeptidase Clp complex	1	1	1	MCYG_08363
BP	GO:0009846	pollen germination	1	1	1	MCYG_07442
BP	GO:0009850	auxin metabolic process	1	3	1	MCYG_08197
BP	GO:0009851	auxin biosynthetic process	1	3	1	MCYG_08197
BP	GO:0009859	pollen hydration	1	1	1	MCYG_07442
CC	GO:0009941	chloroplast envelope	1	10	1	MCYG_08461
CC	GO:0009986	cell surface	2	12	1	MCYG_06340;MCYG_07449
BP	GO:0010044	response to aluminum ion	1	1	1	MCYG_07288
MF	GO:0010181	FMN binding	1	4	1	MCYG_07871
BP	GO:0010255	glucose mediated signaling pathway	1	1	1	MCYG_06651
BP	GO:0010311	lateral root formation	1	1	1	MCYG_07837
BP	GO:0010498	proteasomal protein catabolic process	1	3	1	MCYG_07266
BP	GO:0010499	proteasomal ubiquitin-independent protein catabolic process	3	7	1	MCYG_07266;MCYG_07278;MCYG_07199
BP	GO:0010673	positive regulation of transcription from RNA polymerase II promoter during meiosis	1	1	1	MCYG_07943
MF	GO:0010997	anaphase-promoting complex binding	1	1	1	MCYG_06445
CC	GO:0012505	endomembrane system	1	1	1	MCYG_07442
BP	GO:0015031	protein transport	2	8	1	MCYG_08609;MCYG_07759
MF	GO:0015035	protein disulfide oxidoreductase activity	2	5	1	MCYG_07592;MCYG_07454
MF	GO:0015171	amino acid transmembrane transporter activity	3	9	1	MCYG_06142;MCYG_06605;MCYG_08567
MF	GO:0015175	neutral amino acid transmembrane transporter activity	1	1	1	MCYG_06142
MF	GO:0015189	L-lysine transmembrane transporter activity	1	3	1	MCYG_06142
MF	GO:0015203	polyamine transmembrane transporter activity	1	5	1	MCYG_08567
MF	GO:0015204	urea transmembrane transporter activity	1	1	1	MCYG_07750
MF	GO:0015238	drug transmembrane transporter activity	1	8	1	MCYG_08029
MF	GO:0015244	fluconazole transporter activity	1	2	1	MCYG_07449
MF	GO:0015267	channel activity	1	1	1	MCYG_07750
MF	GO:0015275	stretch-activated, cation-selective, calcium channel activity	1	1	1	MCYG_07442
MF	GO:0015333	peptide:hydrogen symporter activity	1	2	1	MCYG_07621
MF	GO:0015572	N-acetylglucosamine transmembrane transporter activity	1	2	1	MCYG_07230
MF	GO:0015578	mannose transmembrane transporter activity	1	1	1	MCYG_06651
BP	GO:0015696	ammonium transport	1	2	1	MCYG_06574
BP	GO:0015755	fructose transport	1	1	1	MCYG_06651
BP	GO:0015761	mannose transport	1	1	1	MCYG_06651
BP	GO:0015764	N-acetylglucosamine transport	1	2	1	MCYG_07230
BP	GO:0015804	neutral amino acid transport	1	1	1	MCYG_06142
BP	GO:0015846	polyamine transport	1	4	1	MCYG_08567
BP	GO:0015903	fluconazole transport	1	2	1	MCYG_07449
CC	GO:0016020	membrane	18	96	1	MCYG_06142;MCYG_07528;MCYG_07206;MCYG_07311;MCYG_07872;MCYG_06651;MCYG_08422;MCYG_07182;MCYG_08128;MCYG_07442;MCYG_06243;MCYG_08567;MCYG_07750;MCYG_07205;MCYG_07449;MCYG_07621;MCYG_08609;MCYG_07764
CC	GO:0016021	integral component of membrane	26	170	1	MCYG_08029;MCYG_07319;MCYG_06142;MCYG_08527;MCYG_07241;MCYG_08696;MCYG_06437;MCYG_07230;MCYG_07841;MCYG_06651;MCYG_07430;MCYG_07525;MCYG_07259;MCYG_06574;MCYG_06605;MCYG_07212;MCYG_07348;MCYG_08128;MCYG_07442;MCYG_08567;MCYG_07750;MCYG_08574;MCYG_07449;MCYG_08669;MCYG_07621;MCYG_07759
BP	GO:0016192	vesicle-mediated transport	1	8	1	MCYG_07405
MF	GO:0016207	4-coumarate-CoA ligase activity	1	3	1	MCYG_08197
MF	GO:0016212	kynurenine-oxoglutarate transaminase activity	1	1	1	MCYG_06410
BP	GO:0016236	macroautophagy	1	5	1	MCYG_08019
BP	GO:0016237	microautophagy	1	1	1	MCYG_08527
CC	GO:0016282	eukaryotic 43S preinitiation complex	1	8	1	MCYG_08056
MF	GO:0016301	kinase activity	4	25	1	MCYG_08211;MCYG_06285;MCYG_06494;MCYG_07224
MF	GO:0016307	phosphatidylinositol phosphate kinase activity	1	1	1	MCYG_08211
MF	GO:0016308	1-phosphatidylinositol-4-phosphate 5-kinase activity	1	1	1	MCYG_08211
BP	GO:0016310	phosphorylation	4	18	1	MCYG_08211;MCYG_06285;MCYG_06494;MCYG_07224
MF	GO:0016491	oxidoreductase activity	8	72	1	MCYG_06162;MCYG_07878;MCYG_08584;MCYG_07522;MCYG_08157;MCYG_07871;MCYG_08605;MCYG_06393
MF	GO:0016538	cyclin-dependent protein serine/threonine kinase regulator activity	1	1	1	MCYG_07943
BP	GO:0016559	peroxisome fission	1	2	1	MCYG_08019
BP	GO:0016570	histone modification	2	2	1	MCYG_08516;MCYG_08282
CC	GO:0016592	mediator complex	1	2	1	MCYG_07943
CC	GO:0016593	Cdc73/Paf1 complex	2	2	1	MCYG_08516;MCYG_08282
CC	GO:0016607	nuclear speck	1	2	1	MCYG_08495
MF	GO:0016614	oxidoreductase activity, acting on CH-OH group of donors	1	10	1	MCYG_08157
MF	GO:0016616	oxidoreductase activity, acting on the CH-OH group of donors, NAD or NADP as acceptor	1	9	1	MCYG_08157
MF	GO:0016671	oxidoreductase activity, acting on a sulfur group of donors, disulfide as acceptor	1	1	1	MCYG_07592
MF	GO:0016705	oxidoreductase activity, acting on paired donors, with incorporation or reduction of molecular oxygen	2	5	1	MCYG_06644;MCYG_08186
MF	GO:0016706	oxidoreductase activity, acting on paired donors, with incorporation or reduction of molecular oxygen, 2-oxoglutarate as one donor, and incorporation of one atom each of oxygen into both donors	1	3	1	MCYG_06644
MF	GO:0016740	transferase activity	6	37	1	MCYG_08211;MCYG_07869;MCYG_06285;MCYG_06494;MCYG_07224;MCYG_07759
MF	GO:0016746	transferase activity, transferring acyl groups	1	3	1	MCYG_06288
MF	GO:0016758	transferase activity, transferring hexosyl groups	1	2	1	MCYG_07764
MF	GO:0016773	phosphotransferase activity, alcohol group as acceptor	1	5	1	MCYG_08422
MF	GO:0016779	nucleotidyltransferase activity	1	1	1	MCYG_06340
MF	GO:0016780	phosphotransferase activity, for other substituted phosphate groups	1	2	1	MCYG_08128
MF	GO:0016787	hydrolase activity	3	22	1	MCYG_08380;MCYG_07206;MCYG_08570
MF	GO:0016818	hydrolase activity, acting on acid anhydrides, in phosphorus-containing anhydrides	1	3	1	MCYG_08594
MF	GO:0016881	acid-amino acid ligase activity	1	3	1	MCYG_08202
MF	GO:0016887	ATPase activity	3	22	1	MCYG_07206;MCYG_07449;MCYG_08669
MF	GO:0016920	pyroglutamyl-peptidase activity	1	1	1	MCYG_08627
MF	GO:0016972	thiol oxidase activity	1	1	1	MCYG_07592
BP	GO:0016998	cell wall macromolecule catabolic process	2	11	1	MCYG_08471;MCYG_06601
MF	GO:0017025	TBP-class protein binding	1	2	1	MCYG_07930
MF	GO:0017108	5'-flap endonuclease activity	2	2	1	MCYG_08349;MCYG_08207
MF	GO:0017111	nucleoside-triphosphatase activity	3	26	1	MCYG_07206;MCYG_07449;MCYG_08669
MF	GO:0017137	Rab GTPase binding	2	4	1	MCYG_07241;MCYG_07405
MF	GO:0017150	tRNA dihydrouridine synthase activity	1	2	1	MCYG_06483
BP	GO:0018027	peptidyl-lysine dimethylation	1	1	1	MCYG_07281
BP	GO:0018401	peptidyl-proline hydroxylation to 4-hydroxy-L-proline	1	1	1	MCYG_06644
MF	GO:0018580	nitronate monooxygenase activity	1	2	1	MCYG_06154
CC	GO:0019005	SCF ubiquitin ligase complex	1	1	1	MCYG_08363
MF	GO:0019170	methylglyoxal reductase (NADH-dependent) activity	1	3	1	MCYG_07522
MF	GO:0019239	deaminase activity	1	2	1	MCYG_07638
BP	GO:0019477	L-lysine catabolic process	1	1	1	MCYG_06365
BP	GO:0019521	D-gluconate metabolic process	1	2	1	MCYG_06285
BP	GO:0019566	arabinose metabolic process	1	1	1	MCYG_07522
BP	GO:0019568	arabinose catabolic process	1	4	1	MCYG_07522
BP	GO:0019740	nitrogen utilization	1	2	1	MCYG_07437
BP	GO:0019748	secondary metabolic process	2	36	1	MCYG_06285;MCYG_06267
CC	GO:0019773	proteasome core complex, alpha-subunit complex	1	1	1	MCYG_07278
CC	GO:0019774	proteasome core complex, beta-subunit complex	2	6	1	MCYG_07266;MCYG_07199
MF	GO:0019784	NEDD8-specific protease activity	1	3	1	MCYG_08365
MF	GO:0019843	rRNA binding	1	9	1	MCYG_08089
BP	GO:0019878	lysine biosynthetic process via aminoadipic acid	1	4	1	MCYG_06365
CC	GO:0019898	extrinsic component of membrane	1	3	1	MCYG_06281
MF	GO:0019904	protein domain specific binding	1	2	1	MCYG_07206
MF	GO:0020037	heme binding	1	7	1	MCYG_08186
MF	GO:0022857	transmembrane transporter activity	6	34	1	MCYG_08029;MCYG_07230;MCYG_07841;MCYG_06651;MCYG_06574;MCYG_07621
BP	GO:0022900	electron transport chain	1	2	1	MCYG_07454
BP	GO:0030001	metal ion transport	1	4	1	MCYG_07311
BP	GO:0030036	actin cytoskeleton organization	1	5	1	MCYG_07514
CC	GO:0030134	ER to Golgi transport vesicle	1	4	1	MCYG_07241
MF	GO:0030170	pyridoxal phosphate binding	1	15	1	MCYG_06410
CC	GO:0030427	site of polarized growth	1	1	1	MCYG_07668
BP	GO:0030433	ER-associated ubiquitin-dependent protein catabolic process	1	6	1	MCYG_07206
BP	GO:0030437	ascospore formation	2	5	1	MCYG_07430;MCYG_07281
CC	GO:0030445	yeast-form cell wall	1	4	1	MCYG_06340
BP	GO:0030447	filamentous growth	1	5	1	MCYG_07281
BP	GO:0030448	hyphal growth	6	16	1	MCYG_07668;MCYG_06628;MCYG_07205;MCYG_06267;MCYG_07514;MCYG_08019
BP	GO:0030466	chromatin silencing at silent mating-type cassette	1	4	1	MCYG_07281
CC	GO:0030479	actin cortical patch	1	7	1	MCYG_07668
MF	GO:0030487	inositol-4,5-bisphosphate 5-phosphatase activity	1	1	1	MCYG_07304
BP	GO:0030490	maturation of SSU-rRNA	2	6	1	MCYG_08339;MCYG_08367
MF	GO:0030515	snoRNA binding	3	5	1	MCYG_08339;MCYG_06243;MCYG_08367
BP	GO:0030587	sorocarp development	1	1	1	MCYG_06494
MF	GO:0030628	pre-mRNA 3'-splice site binding	1	1	1	MCYG_08059
MF	GO:0030674	protein binding, bridging	1	7	1	MCYG_08202
CC	GO:0030686	90S preribosome	1	3	1	MCYG_08089
MF	GO:0030695	GTPase regulator activity	1	1	1	MCYG_08527
BP	GO:0030950	establishment or maintenance of actin cytoskeleton polarity	1	3	1	MCYG_07318
CC	GO:0031097	medial cortex	2	2	1	MCYG_07872;MCYG_07318
BP	GO:0031145	anaphase-promoting complex-dependent proteasomal ubiquitin-dependent protein catabolic process	1	1	1	MCYG_06445
BP	GO:0031146	SCF-dependent proteasomal ubiquitin-dependent protein catabolic process	1	1	1	MCYG_08202
CC	GO:0031164	contractile vacuolar membrane	1	1	1	MCYG_07405
BP	GO:0031204	posttranslational protein targeting to membrane, translocation	1	3	1	MCYG_06548
MF	GO:0031278	alpha-1,2-galactosyltransferase activity	1	2	1	MCYG_07430
CC	GO:0031310	intrinsic component of vacuolar membrane	1	1	1	MCYG_08527
MF	GO:0031369	translation initiation factor binding	1	6	1	MCYG_08056
CC	GO:0031389	Rad17 RFC-like complex	2	2	1	MCYG_06193;MCYG_06195
CC	GO:0031390	Ctf18 RFC-like complex	2	3	1	MCYG_06193;MCYG_06195
CC	GO:0031391	Elg1 RFC-like complex	2	2	1	MCYG_06193;MCYG_06195
MF	GO:0031418	L-ascorbic acid binding	1	2	1	MCYG_06644
CC	GO:0031428	box C/D snoRNP complex	1	4	1	MCYG_06243
BP	GO:0031505	fungal-type cell wall organization	3	14	1	MCYG_07528;MCYG_07872;MCYG_07943
CC	GO:0031520	plasma membrane of cell tip	2	5	1	MCYG_07437;MCYG_07621
MF	GO:0031624	ubiquitin conjugating enzyme binding	1	3	1	MCYG_07563
MF	GO:0031625	ubiquitin protein ligase binding	1	2	1	MCYG_07206
CC	GO:0031901	early endosome membrane	1	1	1	MCYG_06281
CC	GO:0031931	TORC1 complex	1	1	1	MCYG_08529
CC	GO:0031932	TORC2 complex	1	1	1	MCYG_08529
BP	GO:0031939	negative regulation of chromatin silencing at telomere	1	4	1	MCYG_07206
CC	GO:0031966	mitochondrial membrane	1	6	1	MCYG_07274
BP	GO:0032007	negative regulation of TOR signaling	1	1	1	MCYG_06256
CC	GO:0032040	small-subunit processome	3	13	1	MCYG_08339;MCYG_06243;MCYG_08367
BP	GO:0032147	activation of protein kinase activity	1	2	1	MCYG_08211
CC	GO:0032153	cell division site	5	17	1	MCYG_08527;MCYG_06605;MCYG_08567;MCYG_07621;MCYG_08019
BP	GO:0032447	protein urmylation	1	1	1	MCYG_07288
CC	GO:0032541	cortical endoplasmic reticulum	1	3	1	MCYG_07442
CC	GO:0032545	CURI complex	1	1	1	MCYG_08367
MF	GO:0032549	ribonucleoside binding	1	1	1	MCYG_06651
CC	GO:0032586	protein storage vacuole membrane	1	1	1	MCYG_07759
BP	GO:0032884	regulation of cell wall chitin biosynthetic process	1	1	1	MCYG_07514
BP	GO:0032968	positive regulation of transcription elongation from RNA polymerase II promoter	2	6	1	MCYG_07206;MCYG_08516
CC	GO:0032991	macromolecular complex	2	7	1	MCYG_06445;MCYG_06281
CC	GO:0033254	vacuolar transporter chaperone complex	1	1	1	MCYG_08527
BP	GO:0033298	contractile vacuole organization	1	1	1	MCYG_07405
BP	GO:0033314	mitotic DNA replication checkpoint	2	4	1	MCYG_06193;MCYG_06195
BP	GO:0033347	tetrose metabolic process	1	3	1	MCYG_07522
BP	GO:0033512	L-lysine catabolic process to acetyl-CoA via saccharopine	1	1	1	MCYG_06365
BP	GO:0033617	mitochondrial respiratory chain complex IV assembly	1	4	1	MCYG_06255
BP	GO:0033696	negative regulation of extent of heterochromatin assembly	1	2	1	MCYG_08516
MF	GO:0033721	aldehyde dehydrogenase (NADP+) activity	1	1	1	MCYG_08157
MF	GO:0034062	RNA polymerase activity	1	1	1	MCYG_07902
BP	GO:0034198	cellular response to amino acid starvation	1	1	1	MCYG_06256
BP	GO:0034204	lipid translocation	1	3	1	MCYG_07319
BP	GO:0034221	fungal-type cell wall chitin biosynthetic process	1	2	1	MCYG_07280
CC	GO:0034245	mitochondrial DNA-directed RNA polymerase complex	1	1	1	MCYG_07902
BP	GO:0034276	kynurenic acid biosynthetic process	1	1	1	MCYG_06410
BP	GO:0034316	negative regulation of Arp2/3 complex-mediated actin nucleation	1	1	1	MCYG_07668
BP	GO:0034389	lipid particle organization	1	1	1	MCYG_08123
CC	GO:0034399	nuclear periphery	1	3	1	MCYG_06483
CC	GO:0034455	t-UTP complex	1	1	1	MCYG_08339
CC	GO:0034456	UTP-C complex	1	2	1	MCYG_08367
MF	GO:0034485	phosphatidylinositol-3,4,5-trisphosphate 5-phosphatase activity	1	1	1	MCYG_07304
BP	GO:0034508	centromere complex assembly	1	1	1	MCYG_08000
CC	GO:0034515	proteasome storage granule	1	4	1	MCYG_07278
BP	GO:0034599	cellular response to oxidative stress	1	14	1	MCYG_07449
BP	GO:0034605	cellular response to heat	2	4	1	MCYG_06628;MCYG_08202
MF	GO:0034634	glutathione transmembrane transporter activity	1	1	1	MCYG_07437
BP	GO:0034643	establishment of mitochondrion localization, microtubule-mediated	1	2	1	MCYG_08019
CC	GO:0034663	endoplasmic reticulum chaperone complex	1	1	1	MCYG_06548
BP	GO:0034975	protein folding in endoplasmic reticulum	1	4	1	MCYG_07592
BP	GO:0035066	positive regulation of histone acetylation	1	1	1	MCYG_07281
BP	GO:0035103	sterol regulatory element binding protein cleavage	1	2	1	MCYG_08202
MF	GO:0035312	5'-3' exodeoxyribonuclease activity	1	2	1	MCYG_08349
BP	GO:0035356	cellular triglyceride homeostasis	1	1	1	MCYG_08123
BP	GO:0035442	dipeptide transmembrane transport	1	4	1	MCYG_07621
BP	GO:0035445	borate transmembrane transport	1	2	1	MCYG_06574
BP	GO:0035556	intracellular signal transduction	3	8	1	MCYG_07318;MCYG_06494;MCYG_07224
MF	GO:0035673	oligopeptide transmembrane transporter activity	1	3	1	MCYG_07621
BP	GO:0035690	cellular response to drug	11	42	1	MCYG_07319;MCYG_07872;MCYG_08365;MCYG_07522;MCYG_07437;MCYG_06556;MCYG_07871;MCYG_08567;MCYG_07837;MCYG_08674;MCYG_07449
CC	GO:0035838	growing cell tip	1	2	1	MCYG_07318
CC	GO:0035861	site of double-strand break	2	7	1	MCYG_08349;MCYG_08207
BP	GO:0035977	protein deglycosylation involved in glycoprotein catabolic process	1	1	1	MCYG_07205
BP	GO:0036166	phenotypic switching	1	4	1	MCYG_07281
BP	GO:0036170	filamentous growth of a population of unicellular organisms in response to starvation	4	15	1	MCYG_07872;MCYG_06651;MCYG_06628;MCYG_06604
BP	GO:0036171	filamentous growth of a population of unicellular organisms in response to chemical stimulus	1	2	1	MCYG_06604
BP	GO:0036178	filamentous growth of a population of unicellular organisms in response to neutral pH	2	3	1	MCYG_07872;MCYG_06651
BP	GO:0036180	filamentous growth of a population of unicellular organisms in response to biotic stimulus	5	19	1	MCYG_07872;MCYG_06651;MCYG_08296;MCYG_07205;MCYG_06604
BP	GO:0036244	cellular response to neutral pH	2	3	1	MCYG_07872;MCYG_06651
MF	GO:0036435	K48-linked polyubiquitin binding	1	1	1	MCYG_07461
BP	GO:0038202	TORC1 signaling	1	2	1	MCYG_06256
BP	GO:0042125	protein galactosylation	1	2	1	MCYG_07430
BP	GO:0042144	vacuole fusion, non-autophagic	1	2	1	MCYG_08527
MF	GO:0042171	lysophosphatidic acid acyltransferase activity	1	1	1	MCYG_08123
BP	GO:0042180	cellular ketone metabolic process	1	1	1	MCYG_08157
BP	GO:0042254	ribosome biogenesis	4	14	1	MCYG_07652;MCYG_07302;MCYG_08089;MCYG_06243
BP	GO:0042274	ribosomal small subunit biogenesis	1	4	1	MCYG_08089
MF	GO:0042393	histone binding	1	4	1	MCYG_07585
BP	GO:0042493	response to drug	1	1	1	MCYG_08367
MF	GO:0042626	ATPase activity, coupled to transmembrane movement of substances	3	8	1	MCYG_07552;MCYG_07449;MCYG_08669
CC	GO:0042651	thylakoid membrane	1	1	1	MCYG_07902
BP	GO:0042752	regulation of circadian rhythm	1	1	1	MCYG_08607
CC	GO:0042764	ascospore-type prospore	1	1	1	MCYG_07837
MF	GO:0042800	histone methyltransferase activity (H3-K4 specific)	1	1	1	MCYG_07281
MF	GO:0042802	identical protein binding	1	6	1	MCYG_07668
MF	GO:0042803	protein homodimerization activity	1	4	1	MCYG_08019
BP	GO:0042843	D-xylose catabolic process	1	4	1	MCYG_07522
MF	GO:0042937	tripeptide transporter activity	1	2	1	MCYG_07621
BP	GO:0042938	dipeptide transport	1	2	1	MCYG_07621
BP	GO:0042939	tripeptide transport	1	2	1	MCYG_07621
BP	GO:0042994	cytoplasmic sequestering of transcription factor	1	1	1	MCYG_07288
MF	GO:0043024	ribosomal small subunit binding	1	3	1	MCYG_08056
MF	GO:0043130	ubiquitin binding	2	9	1	MCYG_07668;MCYG_08202
BP	GO:0043161	proteasome-mediated ubiquitin-dependent protein catabolic process	4	16	1	MCYG_07266;MCYG_07278;MCYG_07563;MCYG_07199
BP	GO:0043162	ubiquitin-dependent protein catabolic process via the multivesicular body sorting pathway	1	1	1	MCYG_08202
CC	GO:0043224	nuclear SCF ubiquitin ligase complex	1	1	1	MCYG_08202
BP	GO:0043327	chemotaxis to cAMP	1	1	1	MCYG_08211
CC	GO:0043332	mating projection tip	1	3	1	MCYG_07872
MF	GO:0043565	sequence-specific DNA binding	2	5	1	MCYG_06340;MCYG_06643
CC	GO:0043614	multi-eIF complex	1	3	1	MCYG_08056
BP	GO:0043618	regulation of transcription from RNA polymerase II promoter in response to stress	1	2	1	MCYG_07281
MF	GO:0043621	protein self-association	1	1	1	MCYG_08495
BP	GO:0043708	cell adhesion involved in biofilm formation	1	1	1	MCYG_06487
MF	GO:0043754	dihydrolipoyllysine-residue (2-methylpropanoyl)transferase activity	1	1	1	MCYG_06288
MF	GO:0043813	phosphatidylinositol-3,5-bisphosphate 5-phosphatase activity	1	1	1	MCYG_07304
MF	GO:0043864	indoleacetamide hydrolase activity	1	2	1	MCYG_07812
MF	GO:0043892	methylglyoxal reductase (NADPH-dependent) activity	1	1	1	MCYG_08157
BP	GO:0044011	single-species biofilm formation on inanimate substrate	1	3	1	MCYG_07872
BP	GO:0044042	glucan metabolic process	1	3	1	MCYG_06601
BP	GO:0044182	filamentous growth of a population of unicellular organisms	1	4	1	MCYG_07528
BP	GO:0044237	cellular metabolic process	1	3	1	MCYG_08157
BP	GO:0044242	cellular lipid catabolic process	1	1	1	MCYG_07895
BP	GO:0044416	induction by symbiont of host defense response	1	1	1	MCYG_07281
BP	GO:0044550	secondary metabolite biosynthetic process	2	20	1	MCYG_07259;MCYG_08574
CC	GO:0045121	membrane raft	2	6	1	MCYG_07319;MCYG_07449
MF	GO:0045145	single-stranded DNA 5'-3' exodeoxyribonuclease activity	2	2	1	MCYG_08349;MCYG_08207
MF	GO:0045290	D-arabinose 1-dehydrogenase [NAD(P)+] activity	1	1	1	MCYG_07522
BP	GO:0045292	mRNA cis splicing, via spliceosome	2	7	1	MCYG_08412;MCYG_06243
BP	GO:0045332	phospholipid translocation	1	5	1	MCYG_07449
BP	GO:0045454	cell redox homeostasis	1	4	1	MCYG_07454
BP	GO:0045835	negative regulation of meiosis	1	1	1	MCYG_06651
BP	GO:0045842	positive regulation of mitotic metaphase/anaphase transition	2	5	1	MCYG_07266;MCYG_08202
BP	GO:0045899	positive regulation of RNA polymerase II transcriptional preinitiation complex assembly	1	3	1	MCYG_07206
BP	GO:0045944	positive regulation of transcription from RNA polymerase II promoter	4	14	1	MCYG_07930;MCYG_07943;MCYG_08674;MCYG_07281
BP	GO:0046177	D-gluconate catabolic process	1	2	1	MCYG_06285
MF	GO:0046316	gluconokinase activity	1	1	1	MCYG_06285
BP	GO:0046444	FMN metabolic process	1	1	1	MCYG_07869
BP	GO:0046475	glycerophospholipid catabolic process	1	1	1	MCYG_06556
BP	GO:0046488	phosphatidylinositol metabolic process	1	1	1	MCYG_08211
BP	GO:0046505	sulfolipid metabolic process	1	1	1	MCYG_07257
BP	GO:0046519	sphingoid metabolic process	1	3	1	MCYG_07319
CC	GO:0046540	U4/U6 x U5 tri-snRNP complex	2	10	1	MCYG_07314;MCYG_06243
BP	GO:0046578	regulation of Ras protein signal transduction	1	1	1	MCYG_08211
BP	GO:0046618	drug export	1	2	1	MCYG_07449
BP	GO:0046686	response to cadmium ion	2	10	1	MCYG_06187;MCYG_06340
BP	GO:0046854	phosphatidylinositol phosphorylation	1	2	1	MCYG_08211
BP	GO:0046856	phosphatidylinositol dephosphorylation	1	1	1	MCYG_07304
MF	GO:0046872	metal ion binding	8	61	1	MCYG_06483;MCYG_08380;MCYG_07895;MCYG_08349;MCYG_07212;MCYG_08235;MCYG_07257;MCYG_07759
MF	GO:0046873	metal ion transmembrane transporter activity	1	5	1	MCYG_07311
MF	GO:0046914	transition metal ion binding	1	1	1	MCYG_08283
BP	GO:0046938	phytochelatin biosynthetic process	1	1	1	MCYG_06611
MF	GO:0046943	carboxylic acid transmembrane transporter activity	1	2	1	MCYG_07348
BP	GO:0046949	fatty-acyl-CoA biosynthetic process	1	1	1	MCYG_06288
MF	GO:0046983	protein dimerization activity	1	3	1	MCYG_06568
MF	GO:0047130	saccharopine dehydrogenase (NADP+, L-lysine-forming) activity	1	1	1	MCYG_06365
MF	GO:0047131	saccharopine dehydrogenase (NAD+, L-glutamate-forming) activity	1	1	1	MCYG_06365
MF	GO:0047389	glycerophosphocholine phosphodiesterase activity	1	1	1	MCYG_06556
MF	GO:0047429	nucleoside-triphosphate diphosphatase activity	1	3	1	MCYG_06568
MF	GO:0047536	2-aminoadipate transaminase activity	1	2	1	MCYG_06410
MF	GO:0047565	3-hydroxypropionate dehydrogenase (NAD+) activity	1	1	1	MCYG_08668
MF	GO:0047935	glucose 1-dehydrogenase (NADP+) activity	1	3	1	MCYG_07522
MF	GO:0047956	glycerol dehydrogenase [NADP+] activity	1	3	1	MCYG_07522
MF	GO:0048037	cofactor binding	1	3	1	MCYG_06288
MF	GO:0048038	quinone binding	1	1	1	MCYG_07837
CC	GO:0048188	Set1C/COMPASS complex	1	2	1	MCYG_07281
MF	GO:0048256	flap endonuclease activity	1	1	1	MCYG_08207
BP	GO:0048315	conidium formation	1	6	1	MCYG_06628
MF	GO:0050660	flavin adenine dinucleotide binding	2	19	1	MCYG_06483;MCYG_07592
MF	GO:0050661	NADP binding	1	4	1	MCYG_08668
MF	GO:0050662	coenzyme binding	2	3	1	MCYG_08668;MCYG_08157
MF	GO:0051082	unfolded protein binding	1	12	1	MCYG_06548
BP	GO:0051091	positive regulation of sequence-specific DNA binding transcription factor activity	1	1	1	MCYG_07930
BP	GO:0051123	RNA polymerase II transcriptional preinitiation complex assembly	1	3	1	MCYG_07930
MF	GO:0051219	phosphoprotein binding	1	1	1	MCYG_07288
BP	GO:0051260	protein homooligomerization	1	3	1	MCYG_08019
BP	GO:0051278	fungal-type cell wall polysaccharide biosynthetic process	1	1	1	MCYG_07205
CC	GO:0051285	cell cortex of cell tip	1	3	1	MCYG_07318
CC	GO:0051286	cell tip	3	12	1	MCYG_06340;MCYG_06605;MCYG_08567
MF	GO:0051287	NAD binding	3	7	1	MCYG_08621;MCYG_07274;MCYG_08650
BP	GO:0051301	cell division	2	3	1	MCYG_08000;MCYG_07943
BP	GO:0051568	histone H3-K4 methylation	1	2	1	MCYG_07281
BP	GO:0051594	detection of glucose	1	1	1	MCYG_06651
BP	GO:0051666	actin cortical patch localization	1	1	1	MCYG_07514
BP	GO:0051726	regulation of cell cycle	1	3	1	MCYG_07943
MF	GO:0051908	double-stranded DNA 5'-3' exodeoxyribonuclease activity	2	2	1	MCYG_08349;MCYG_08207
MF	GO:0052658	inositol-1,4,5-trisphosphate 5-phosphatase activity	1	1	1	MCYG_07304
MF	GO:0052659	inositol-1,3,4,5-tetrakisphosphate 5-phosphatase activity	1	1	1	MCYG_07304
MF	GO:0052811	1-phosphatidylinositol-3-phosphate 4-kinase activity	1	1	1	MCYG_08211
MF	GO:0052812	phosphatidylinositol-3,4-bisphosphate 5-kinase activity	1	1	1	MCYG_08211
BP	GO:0055085	transmembrane transport	15	79	1	MCYG_08029;MCYG_08696;MCYG_07311;MCYG_07230;MCYG_07841;MCYG_06651;MCYG_07259;MCYG_06574;MCYG_07348;MCYG_07442;MCYG_07750;MCYG_08574;MCYG_07449;MCYG_08669;MCYG_07621
BP	GO:0055114	oxidation-reduction process	15	86	1	MCYG_06483;MCYG_08668;MCYG_07592;MCYG_06644;MCYG_07522;MCYG_08621;MCYG_08157;MCYG_07454;MCYG_07871;MCYG_06154;MCYG_08283;MCYG_06365;MCYG_08186;MCYG_07837;MCYG_08650
BP	GO:0060049	regulation of protein glycosylation	1	1	1	MCYG_08202
BP	GO:0060075	regulation of resting membrane potential	1	1	1	MCYG_07442
BP	GO:0060963	positive regulation of ribosomal protein gene transcription from RNA polymerase II promoter	1	1	1	MCYG_06487
BP	GO:0060992	response to fungicide	1	1	1	MCYG_06628
BP	GO:0061077	chaperone-mediated protein folding	1	1	1	MCYG_06187
MF	GO:0061133	endopeptidase activator activity	1	2	1	MCYG_07199
MF	GO:0061459	L-arginine transmembrane transporter activity	1	2	1	MCYG_06142
MF	GO:0070006	metalloaminopeptidase activity	1	1	1	MCYG_06187
CC	GO:0070263	external side of fungal-type cell wall	1	1	1	MCYG_07837
BP	GO:0070588	calcium ion transmembrane transport	1	2	1	MCYG_07442
BP	GO:0070590	spore wall biogenesis	1	1	1	MCYG_06340
MF	GO:0070628	proteasome binding	1	2	1	MCYG_08202
BP	GO:0070682	proteasome regulatory particle assembly	1	2	1	MCYG_07206
BP	GO:0070787	conidiophore development	3	6	1	MCYG_06628;MCYG_08296;MCYG_06267
BP	GO:0070914	UV-damage excision repair	2	2	1	MCYG_06193;MCYG_06195
CC	GO:0071014	post-mRNA release spliceosomal complex	1	9	1	MCYG_08614
BP	GO:0071216	cellular response to biotic stimulus	3	17	1	MCYG_07872;MCYG_06651;MCYG_07205
BP	GO:0071241	cellular response to inorganic substance	1	1	1	MCYG_08296
BP	GO:0071260	cellular response to mechanical stimulus	1	1	1	MCYG_07205
BP	GO:0071383	cellular response to steroid hormone stimulus	1	2	1	MCYG_07449
BP	GO:0071456	cellular response to hypoxia	1	2	1	MCYG_06548
BP	GO:0071470	cellular response to osmotic stress	1	1	1	MCYG_08605
BP	GO:0071629	cytoplasm-associated proteasomal ubiquitin-dependent protein catabolic process	2	3	1	MCYG_08365;MCYG_08202
MF	GO:0071916	dipeptide transmembrane transporter activity	1	4	1	MCYG_07621
CC	GO:0072686	mitotic spindle	2	9	1	MCYG_06428;MCYG_08674
CC	GO:0080008	Cul4-RING ubiquitin ligase complex	1	5	1	MCYG_07182
BP	GO:0080167	response to karrikin	1	2	1	MCYG_06365
BP	GO:0090149	membrane fission involved in mitochondrial fission	1	2	1	MCYG_08019
CC	GO:0090406	pollen tube	1	1	1	MCYG_07442
CC	GO:0097038	perinuclear endoplasmic reticulum	1	3	1	MCYG_07442
CC	GO:0097042	extrinsic component of fungal-type vacuolar membrane	1	1	1	MCYG_06256
MF	GO:0097367	carbohydrate derivative binding	1	1	1	MCYG_07280
BP	GO:0097466	misfolded or incompletely synthesized glycoprotein catabolic process	1	1	1	MCYG_07205
BP	GO:1900071	regulation of sulfite transport	1	1	1	MCYG_08296
BP	GO:1900233	positive regulation of single-species biofilm formation on inanimate substrate	1	1	1	MCYG_07872
BP	GO:1900443	regulation of filamentous growth of a population of unicellular organisms in response to biotic stimulus	1	2	1	MCYG_08296
BP	GO:1901135	carbohydrate derivative metabolic process	1	1	1	MCYG_07280
BP	GO:1901426	response to furfural	1	2	1	MCYG_08157
BP	GO:1901522	positive regulation of transcription from RNA polymerase II promoter involved in cellular response to chemical stimulus	1	5	1	MCYG_06267
BP	GO:1901583	tetrapeptide transmembrane transport	1	1	1	MCYG_07437
MF	GO:1901584	tetrapeptide transmembrane transporter activity	1	1	1	MCYG_07437
BP	GO:1902635	1-phosphatidyl-1D-myo-inositol 4,5-bisphosphate biosynthetic process	1	1	1	MCYG_08211
CC	GO:1902716	cell cortex of growing cell tip	1	3	1	MCYG_07872
CC	GO:1990130	Iml1 complex	1	1	1	MCYG_06256
BP	GO:1990145	maintenance of translational fidelity	1	3	1	MCYG_08056
CC	GO:1990251	Mmi1 nuclear focus complex	1	1	1	MCYG_08495
MF	GO:1990269	RNA polymerase II C-terminal domain phosphoserine binding	2	2	1	MCYG_08516;MCYG_08282
BP	GO:2000082	regulation of L-ascorbic acid biosynthetic process	1	1	1	MCYG_06340
BP	GO:2000100	regulation of establishment or maintenance of bipolar cell polarity regulating cell shape	1	1	1	MCYG_07872
BP	GO:2000769	regulation of establishment or maintenance of cell polarity regulating cell shape	1	1	1	MCYG_08527
BP	GO:2000785	regulation of autophagic vacuole assembly	1	1	1	MCYG_06256

## Sheet: Zn800-vs-Zn200
Class	GO_ID	Term	DEGs_In_Term	All_Gene_In_Term	Correct_P-Value	DEGs_list
MF	GO:0016671	oxidoreductase activity, acting on a sulfur group of donors, disulfide as acceptor	1	1	0.486153	MCYG_07592
MF	GO:0016972	thiol oxidase activity	1	1	0.486153	MCYG_07592
MF	GO:0003756	protein disulfide isomerase activity	1	2	0.647838	MCYG_07592
CC	GO:0005783	endoplasmic reticulum	1	78	1	MCYG_07841
CC	GO:0005789	endoplasmic reticulum membrane	1	25	1	MCYG_07592
CC	GO:0005887	integral component of plasma membrane	1	25	1	MCYG_07841
MF	GO:0015035	protein disulfide oxidoreductase activity	1	5	1	MCYG_07592
CC	GO:0016021	integral component of membrane	1	170	1	MCYG_07841
MF	GO:0022857	transmembrane transporter activity	1	34	1	MCYG_07841
BP	GO:0034975	protein folding in endoplasmic reticulum	1	4	1	MCYG_07592
MF	GO:0050660	flavin adenine dinucleotide binding	1	19	1	MCYG_07592
BP	GO:0055085	transmembrane transport	1	79	1	MCYG_07841
BP	GO:0055114	oxidation-reduction process	1	86	1	MCYG_07592
