# Supplementary material for: RNA-Seq Analysis of the Effect of Zinc Deficiency on Microsporum canis, ZafA Gene Is Important for Growth and Pathogenicity
Source: Front Cell Infect Microbiol. 2021 Sep 16;11:727665. doi: 10.3389/fcimb.2021.727665 (PMC8481874; doi:10.3389/fcimb.2021.727665)
Supplement: Supplementary Material 1 — The concentration, purity and integrity of RNA. [file DataSheet_1.zip › Supplementary Material 9.xls]

## Sheet: NORM-vs-Zn200
Pathway Enrichment Analysis of NORM-vs-Zn200
	Pathway	DEGs in term(774)	All gene in term (5472)	RichFactor	Pvalue	Qvalue	Pathway ID	Level 1	Level 2
1	Amino sugar and nucleotide sugar metabolism	25 (3.23%)	111 (2.03%)	0.225225	0.010715	0.999852	ko00520	Metabolism	Carbohydrate metabolism
2	Alanine, aspartate and glutamate metabolism	16 (2.07%)	70 (1.28%)	0.228571	0.0323245	0.999852	ko00250	Metabolism	Amino acid metabolism
3	Phosphatidylinositol signaling system	8 (1.03%)	31 (0.57%)	0.258065	0.0615366	0.999852	ko04070	Environmental Information Processing	Signal transduction
4	Various types of N-glycan biosynthesis	10 (1.29%)	43 (0.79%)	0.232558	0.0729622	0.999852	ko00513	Metabolism	Glycan biosynthesis and metabolism
5	Propanoate metabolism	10 (1.29%)	45 (0.82%)	0.222222	0.0939174	0.999852	ko00640	Metabolism	Carbohydrate metabolism
6	Sphingolipid metabolism	7 (0.9%)	29 (0.53%)	0.241379	0.104715	0.999852	ko00600	Metabolism	Lipid metabolism
7	Phenylalanine metabolism	13 (1.68%)	67 (1.22%)	0.19403	0.14367	0.999852	ko00360	Metabolism	Amino acid metabolism
8	Glycerophospholipid metabolism	18 (2.33%)	98 (1.79%)	0.183673	0.144136	0.999852	ko00564	Metabolism	Lipid metabolism
9	Metabolic pathways(no map in kegg)	223 (28.81%)	1492 (27.27%)	0.149464	0.159049	0.999852	ko01100	Metabolism	Global and overview maps
10	Steroid biosynthesis	11 (1.42%)	56 (1.02%)	0.196429	0.159272	0.999852	ko00100	Metabolism	Lipid metabolism
11	Inositol phosphate metabolism	9 (1.16%)	44 (0.8%)	0.204545	0.160245	0.999852	ko00562	Metabolism	Carbohydrate metabolism
12	Insulin resistance	6 (0.78%)	27 (0.49%)	0.222222	0.17264	0.999852	ko04931	Human Diseases	Endocrine and metabolic diseases
13	Ubiquinone and other terpenoid-quinone biosynthesis	5 (0.65%)	22 (0.4%)	0.227273	0.190895	0.999852	ko00130	Metabolism	Metabolism of cofactors and vitamins
14	Butanoate metabolism	12 (1.55%)	66 (1.21%)	0.181818	0.215732	0.999852	ko00650	Metabolism	Carbohydrate metabolism
15	Vitamin B6 metabolism	3 (0.39%)	12 (0.22%)	0.25	0.235008	0.999852	ko00750	Metabolism	Metabolism of cofactors and vitamins
16	Glycine, serine and threonine metabolism	21 (2.71%)	126 (2.3%)	0.166667	0.239496	0.999852	ko00260	Metabolism	Amino acid metabolism
17	Valine, leucine and isoleucine degradation	11 (1.42%)	62 (1.13%)	0.177419	0.254706	0.999852	ko00280	Metabolism	Amino acid metabolism
18	RNA polymerase	7 (0.9%)	37 (0.68%)	0.189189	0.262643	0.999852	ko03020	Genetic Information Processing	Transcription
19	Linoleic acid metabolism	6 (0.78%)	31 (0.57%)	0.193548	0.268586	0.999852	ko00591	Metabolism	Lipid metabolism
20	MAPK signaling pathway - yeast	20 (2.58%)	122 (2.23%)	0.163934	0.2713	0.999852	ko04011	Environmental Information Processing	Signal transduction
21	Basal transcription factors	8 (1.03%)	44 (0.8%)	0.181818	0.277747	0.999852	ko03022	Genetic Information Processing	Transcription
22	Peroxisome	18 (2.33%)	110 (2.01%)	0.163636	0.288149	0.999852	ko04146	Cellular Processes	Transport and catabolism
23	RNA transport	25 (3.23%)	158 (2.89%)	0.158228	0.302301	0.999852	ko03013	Genetic Information Processing	Translation
24	Starch and sucrose metabolism	13 (1.68%)	78 (1.43%)	0.166667	0.305351	0.999852	ko00500	Metabolism	Carbohydrate metabolism
25	Tyrosine metabolism	13 (1.68%)	78 (1.43%)	0.166667	0.305351	0.999852	ko00350	Metabolism	Amino acid metabolism
26	Arginine biosynthesis	6 (0.78%)	34 (0.62%)	0.176471	0.347411	0.999852	ko00220	Metabolism	Amino acid metabolism
27	Pentose phosphate pathway	7 (0.9%)	41 (0.75%)	0.170732	0.358414	0.999852	ko00030	Metabolism	Carbohydrate metabolism
28	Monobactam biosynthesis	1 (0.13%)	3 (0.05%)	0.333333	0.367207	0.999852	ko00261	Metabolism	Biosynthesis of other secondary metabolites
29	beta-Lactam resistance	1 (0.13%)	3 (0.05%)	0.333333	0.367207	0.999852	ko01501	Human Diseases	Drug resistance
30	Biosynthesis of secondary metabolites(no map in kegg)	93 (12.02%)	635 (11.6%)	0.146457	0.368964	0.999852	ko01110	Metabolism	Global and overview maps
31	Penicillin and cephalosporin biosynthesis	2 (0.26%)	9 (0.16%)	0.222222	0.370772	0.999852	ko00311	Metabolism	Biosynthesis of other secondary metabolites
32	2-Oxocarboxylic acid metabolism	9 (1.16%)	55 (1.01%)	0.163636	0.373736	0.999852	ko01210	Metabolism	Global and overview maps
33	Mismatch repair	6 (0.78%)	35 (0.64%)	0.171429	0.374236	0.999852	ko03430	Genetic Information Processing	Replication and repair
34	ABC transporters	7 (0.9%)	42 (0.77%)	0.166667	0.382985	0.999852	ko02010	Environmental Information Processing	Membrane transport
35	Fructose and mannose metabolism	11 (1.42%)	69 (1.26%)	0.15942	0.383997	0.999852	ko00051	Metabolism	Carbohydrate metabolism
36	Pyrimidine metabolism	20 (2.58%)	131 (2.39%)	0.152672	0.392327	0.999852	ko00240	Metabolism	Nucleotide metabolism
37	Fatty acid elongation	3 (0.39%)	16 (0.29%)	0.1875	0.399308	0.999852	ko00062	Metabolism	Lipid metabolism
38	Purine metabolism	30 (3.88%)	201 (3.67%)	0.149254	0.404346	0.999852	ko00230	Metabolism	Nucleotide metabolism
39	Glycosaminoglycan degradation	1 (0.13%)	4 (0.07%)	0.25	0.456763	0.999852	ko00531	Metabolism	Glycan biosynthesis and metabolism
40	Lysine degradation	9 (1.16%)	59 (1.08%)	0.152542	0.459245	0.999852	ko00310	Metabolism	Amino acid metabolism
41	Synthesis and degradation of ketone bodies	2 (0.26%)	11 (0.2%)	0.181818	0.474747	0.999852	ko00072	Metabolism	Lipid metabolism
42	mRNA surveillance pathway	13 (1.68%)	88 (1.61%)	0.147727	0.479169	0.999852	ko03015	Genetic Information Processing	Translation
43	beta-Alanine metabolism	8 (1.03%)	53 (0.97%)	0.150943	0.480644	0.999852	ko00410	Metabolism	Metabolism of other amino acids
44	Nitrogen metabolism	5 (0.65%)	32 (0.58%)	0.15625	0.480655	0.999852	ko00910	Metabolism	Energy metabolism
45	Ether lipid metabolism	7 (0.9%)	46 (0.84%)	0.152174	0.480797	0.999852	ko00565	Metabolism	Lipid metabolism
46	Carbon metabolism	25 (3.23%)	173 (3.16%)	0.144509	0.487429	0.999852	ko01200	Metabolism	Global and overview maps
47	Glyoxylate and dicarboxylate metabolism	7 (0.9%)	47 (0.86%)	0.148936	0.504694	0.999852	ko00630	Metabolism	Carbohydrate metabolism
48	alpha-Linolenic acid metabolism	3 (0.39%)	19 (0.35%)	0.157895	0.516465	0.999852	ko00592	Metabolism	Lipid metabolism
49	Indole diterpene alkaloid biosynthesis	2 (0.26%)	12 (0.22%)	0.166667	0.522695	0.999852	ko00403	Metabolism	Biosynthesis of other secondary metabolites
50	Riboflavin metabolism	2 (0.26%)	12 (0.22%)	0.166667	0.522695	0.999852	ko00740	Metabolism	Metabolism of cofactors and vitamins
51	Aflatoxin biosynthesis	4 (0.52%)	27 (0.49%)	0.148148	0.543571	0.999852	ko00254	Metabolism	Biosynthesis of other secondary metabolites
52	SNARE interactions in vesicular transport	3 (0.39%)	20 (0.37%)	0.15	0.552743	0.999852	ko04130	Genetic Information Processing	Folding, sorting and degradation
53	Biosynthesis of antibiotics	60 (7.75%)	429 (7.84%)	0.13986	0.562062	0.999852	ko01130	Metabolism	Global and overview maps
54	Ascorbate and aldarate metabolism	2 (0.26%)	13 (0.24%)	0.153846	0.567606	0.999852	ko00053	Metabolism	Carbohydrate metabolism
55	Fatty acid biosynthesis	6 (0.78%)	43 (0.79%)	0.139535	0.581267	0.999852	ko00061	Metabolism	Lipid metabolism
56	N-Glycan biosynthesis	8 (1.03%)	58 (1.06%)	0.137931	0.588569	0.999852	ko00510	Metabolism	Glycan biosynthesis and metabolism
57	Protein export	5 (0.65%)	36 (0.66%)	0.138889	0.590559	0.999852	ko03060	Genetic Information Processing	Folding, sorting and degradation
58	Biosynthesis of unsaturated fatty acids	6 (0.78%)	44 (0.8%)	0.136364	0.604809	0.999852	ko01040	Metabolism	Lipid metabolism
59	Base excision repair	5 (0.65%)	37 (0.68%)	0.135135	0.615972	0.999852	ko03410	Genetic Information Processing	Replication and repair
60	Folate biosynthesis	5 (0.65%)	37 (0.68%)	0.135135	0.615972	0.999852	ko00790	Metabolism	Metabolism of cofactors and vitamins
61	Biotin metabolism	3 (0.39%)	22 (0.4%)	0.136364	0.620193	0.999852	ko00780	Metabolism	Metabolism of cofactors and vitamins
62	Sulfur metabolism	4 (0.52%)	30 (0.55%)	0.133333	0.630625	0.999852	ko00920	Metabolism	Energy metabolism
63	Pyruvate metabolism	10 (1.29%)	75 (1.37%)	0.133333	0.631209	0.999852	ko00620	Metabolism	Carbohydrate metabolism
64	Non-homologous end-joining	7 (0.9%)	53 (0.97%)	0.132075	0.638144	0.999852	ko03450	Genetic Information Processing	Replication and repair
65	Fatty acid metabolism	11 (1.42%)	85 (1.55%)	0.129412	0.673131	0.999852	ko01212	Metabolism	Global and overview maps
66	Galactose metabolism	3 (0.39%)	24 (0.44%)	0.125	0.68037	0.999852	ko00052	Metabolism	Carbohydrate metabolism
67	Tryptophan metabolism	10 (1.29%)	78 (1.43%)	0.128205	0.681515	0.999852	ko00380	Metabolism	Amino acid metabolism
68	Phenylalanine, tyrosine and tryptophan biosynthesis	4 (0.52%)	32 (0.58%)	0.125	0.682367	0.999852	ko00400	Metabolism	Amino acid metabolism
69	Fatty acid degradation	9 (1.16%)	72 (1.32%)	0.125	0.707283	0.999852	ko00071	Metabolism	Lipid metabolism
70	Citrate cycle (TCA cycle)	5 (0.65%)	41 (0.75%)	0.121951	0.707773	0.999852	ko00020	Metabolism	Carbohydrate metabolism
71	Ribosome biogenesis in eukaryotes	16 (2.07%)	126 (2.3%)	0.126984	0.71945	0.999852	ko03008	Genetic Information Processing	Translation
72	Protein processing in endoplasmic reticulum	17 (2.2%)	134 (2.45%)	0.126866	0.724972	0.999852	ko04141	Genetic Information Processing	Folding, sorting and degradation
73	Methane metabolism	5 (0.65%)	42 (0.77%)	0.119048	0.728143	0.999852	ko00680	Metabolism	Energy metabolism
74	Valine, leucine and isoleucine biosynthesis	2 (0.26%)	18 (0.33%)	0.111111	0.745741	0.999852	ko00290	Metabolism	Amino acid metabolism
75	Arachidonic acid metabolism	1 (0.13%)	9 (0.16%)	0.111111	0.746819	0.999852	ko00590	Metabolism	Lipid metabolism
76	Degradation of aromatic compounds	8 (1.03%)	68 (1.24%)	0.117647	0.7651	0.999852	ko01220	Metabolism	Global and overview maps
77	One carbon pool by folate	2 (0.26%)	19 (0.35%)	0.105263	0.772714	0.999852	ko00670	Metabolism	Metabolism of cofactors and vitamins
78	Lysine biosynthesis	3 (0.39%)	28 (0.51%)	0.107143	0.778836	0.999852	ko00300	Metabolism	Amino acid metabolism
79	Pentose and glucuronate interconversions	6 (0.78%)	53 (0.97%)	0.113208	0.780232	0.999852	ko00040	Metabolism	Carbohydrate metabolism
80	Regulation of autophagy	2 (0.26%)	20 (0.37%)	0.1	0.797155	0.999852	ko04140	Cellular Processes	Transport and catabolism
81	Meiosis - yeast	18 (2.33%)	149 (2.72%)	0.120805	0.800976	0.999852	ko04113	Cellular Processes	Cell growth and death
82	DNA replication	6 (0.78%)	55 (1.01%)	0.109091	0.809894	0.999852	ko03030	Genetic Information Processing	Replication and repair
83	Biosynthesis of amino acids	23 (2.97%)	189 (3.45%)	0.121693	0.814652	0.999852	ko01230	Metabolism	Global and overview maps
84	Glycolysis / Gluconeogenesis	8 (1.03%)	72 (1.32%)	0.111111	0.818119	0.999852	ko00010	Metabolism	Carbohydrate metabolism
85	Sulfur relay system	2 (0.26%)	21 (0.38%)	0.0952381	0.81924	0.999852	ko04122	Genetic Information Processing	Folding, sorting and degradation
86	Nicotinate and nicotinamide metabolism	3 (0.39%)	31 (0.57%)	0.0967742	0.83509	0.999852	ko00760	Metabolism	Metabolism of cofactors and vitamins
87	RNA degradation	12 (1.55%)	106 (1.94%)	0.113208	0.837316	0.999852	ko03018	Genetic Information Processing	Folding, sorting and degradation
88	Homologous recombination	7 (0.9%)	67 (1.22%)	0.104478	0.854867	0.999852	ko03440	Genetic Information Processing	Replication and repair
89	Spliceosome	17 (2.2%)	148 (2.7%)	0.114865	0.856614	0.999852	ko03040	Genetic Information Processing	Transcription
90	Nucleotide excision repair	7 (0.9%)	68 (1.24%)	0.102941	0.865168	0.999852	ko03420	Genetic Information Processing	Replication and repair
91	Porphyrin and chlorophyll metabolism	4 (0.52%)	43 (0.79%)	0.0930233	0.876423	0.999852	ko00860	Metabolism	Metabolism of cofactors and vitamins
92	Pantothenate and CoA biosynthesis	3 (0.39%)	34 (0.62%)	0.0882353	0.878567	0.999852	ko00770	Metabolism	Metabolism of cofactors and vitamins
93	Terpenoid backbone biosynthesis	3 (0.39%)	35 (0.64%)	0.0857143	0.890616	0.999852	ko00900	Metabolism	Metabolism of terpenoids and polyketides
94	Cysteine and methionine metabolism	6 (0.78%)	63 (1.15%)	0.0952381	0.898268	0.999852	ko00270	Metabolism	Amino acid metabolism
95	Ubiquitin mediated proteolysis	8 (1.03%)	82 (1.5%)	0.097561	0.910387	0.999852	ko04120	Genetic Information Processing	Folding, sorting and degradation
96	Selenocompound metabolism	1 (0.13%)	16 (0.29%)	0.0625	0.913164	0.999852	ko00450	Metabolism	Metabolism of other amino acids
97	Histidine metabolism	1 (0.13%)	16 (0.29%)	0.0625	0.913164	0.999852	ko00340	Metabolism	Amino acid metabolism
98	Cell cycle - yeast	21 (2.71%)	190 (3.47%)	0.110526	0.915253	0.999852	ko04111	Cellular Processes	Cell growth and death
99	Oxidative phosphorylation	8 (1.03%)	88 (1.61%)	0.0909091	0.943782	0.999852	ko00190	Metabolism	Energy metabolism
100	Taurine and hypotaurine metabolism	1 (0.13%)	19 (0.35%)	0.0526316	0.945131	0.999852	ko00430	Metabolism	Metabolism of other amino acids
101	Glutathione metabolism	4 (0.52%)	52 (0.95%)	0.0769231	0.948853	0.999852	ko00480	Metabolism	Metabolism of other amino acids
102	Aminoacyl-tRNA biosynthesis	10 (1.29%)	108 (1.97%)	0.0925926	0.953128	0.999852	ko00970	Genetic Information Processing	Translation
103	Phagosome	4 (0.52%)	53 (0.97%)	0.0754717	0.953848	0.999852	ko04145	Cellular Processes	Transport and catabolism
104	Proteasome	3 (0.39%)	45 (0.82%)	0.0666667	0.963636	0.999852	ko03050	Genetic Information Processing	Folding, sorting and degradation
105	Glycerolipid metabolism	3 (0.39%)	48 (0.88%)	0.0625	0.974297	0.999852	ko00561	Metabolism	Lipid metabolism
106	Arginine and proline metabolism	3 (0.39%)	51 (0.93%)	0.0588235	0.981947	0.999852	ko00330	Metabolism	Amino acid metabolism
107	Glycosylphosphatidylinositol(GPI)-anchor biosynthesis	1 (0.13%)	28 (0.51%)	0.0357143	0.98618	0.999852	ko00563	Metabolism	Glycan biosynthesis and metabolism
108	Endocytosis	10 (1.29%)	128 (2.34%)	0.078125	0.990844	0.999852	ko04144	Cellular Processes	Transport and catabolism
109	Cyanoamino acid metabolism	1 (0.13%)	36 (0.66%)	0.0277778	0.995951	0.999852	ko00460	Metabolism	Metabolism of other amino acids
110	Ribosome	9 (1.16%)	160 (2.92%)	0.05625	0.999852	0.999852	ko03010	Genetic Information Processing	Translation

## Sheet: NORM-vs-Zn800
Pathway Enrichment Analysis of NORM-vs-Zn800
#	Pathway	DEGs in term(822)	All gene in term (5472)	RichFactor	Pvalue	Qvalue	Pathway ID	Level 1	Level 2
1	Proteasome	14 (1.7%)	45 (0.82%)	0.311111	0.00474211	0.531116	ko03050	Genetic Information Processing	Folding, sorting and degradation
2	Inositol phosphate metabolism	12 (1.46%)	44 (0.8%)	0.272727	0.0252683	0.931171	ko00562	Metabolism	Carbohydrate metabolism
3	Meiosis - yeast	31 (3.77%)	149 (2.72%)	0.208054	0.0334716	0.931171	ko04113	Cellular Processes	Cell growth and death
4	Phosphatidylinositol signaling system	9 (1.09%)	31 (0.57%)	0.290323	0.0339473	0.931171	ko04070	Environmental Information Processing	Signal transduction
5	ABC transporters	11 (1.34%)	42 (0.77%)	0.261905	0.0415701	0.931171	ko02010	Environmental Information Processing	Membrane transport
6	Amino sugar and nucleotide sugar metabolism	23 (2.8%)	111 (2.03%)	0.207207	0.0632818	0.999997	ko00520	Metabolism	Carbohydrate metabolism
7	Cell cycle - yeast	36 (4.38%)	190 (3.47%)	0.189474	0.0781722	0.999997	ko04111	Cellular Processes	Cell growth and death
8	Riboflavin metabolism	4 (0.49%)	12 (0.22%)	0.333333	0.0923811	0.999997	ko00740	Metabolism	Metabolism of cofactors and vitamins
9	Ubiquinone and other terpenoid-quinone biosynthesis	6 (0.73%)	22 (0.4%)	0.272727	0.100072	0.999997	ko00130	Metabolism	Metabolism of cofactors and vitamins
10	Propanoate metabolism	10 (1.22%)	45 (0.82%)	0.222222	0.127427	0.999997	ko00640	Metabolism	Carbohydrate metabolism
11	Valine, leucine and isoleucine degradation	13 (1.58%)	62 (1.13%)	0.209677	0.128986	0.999997	ko00280	Metabolism	Amino acid metabolism
12	Sphingolipid metabolism	7 (0.85%)	29 (0.53%)	0.241379	0.133452	0.999997	ko00600	Metabolism	Lipid metabolism
13	MAPK signaling pathway - yeast	23 (2.8%)	122 (2.23%)	0.188525	0.142979	0.999997	ko04011	Environmental Information Processing	Signal transduction
14	Alanine, aspartate and glutamate metabolism	14 (1.7%)	70 (1.28%)	0.2	0.157033	0.999997	ko00250	Metabolism	Amino acid metabolism
15	Linoleic acid metabolism	7 (0.85%)	31 (0.57%)	0.225806	0.173456	0.999997	ko00591	Metabolism	Lipid metabolism
16	RNA polymerase	8 (0.97%)	37 (0.68%)	0.216216	0.181566	0.999997	ko03020	Genetic Information Processing	Transcription
17	Butanoate metabolism	13 (1.58%)	66 (1.21%)	0.19697	0.18266	0.999997	ko00650	Metabolism	Carbohydrate metabolism
18	Various types of N-glycan biosynthesis	9 (1.09%)	43 (0.79%)	0.209302	0.18732	0.999997	ko00513	Metabolism	Glycan biosynthesis and metabolism
19	Synthesis and degradation of ketone bodies	3 (0.36%)	11 (0.2%)	0.272727	0.221715	0.999997	ko00072	Metabolism	Lipid metabolism
20	Fructose and mannose metabolism	13 (1.58%)	69 (1.26%)	0.188406	0.228892	0.999997	ko00051	Metabolism	Carbohydrate metabolism
21	Methane metabolism	8 (0.97%)	42 (0.77%)	0.190476	0.290322	0.999997	ko00680	Metabolism	Energy metabolism
22	Basal transcription factors	8 (0.97%)	44 (0.8%)	0.181818	0.33777	0.999997	ko03022	Genetic Information Processing	Transcription
23	Ubiquitin mediated proteolysis	14 (1.7%)	82 (1.5%)	0.170732	0.34521	0.999997	ko04120	Genetic Information Processing	Folding, sorting and degradation
24	Insulin resistance	5 (0.61%)	27 (0.49%)	0.185185	0.382538	0.999997	ko04931	Human Diseases	Endocrine and metabolic diseases
25	Ether lipid metabolism	8 (0.97%)	46 (0.84%)	0.173913	0.386258	0.999997	ko00565	Metabolism	Lipid metabolism
26	beta-Lactam resistance	1 (0.12%)	3 (0.05%)	0.333333	0.38641	0.999997	ko01501	Human Diseases	Drug resistance
27	Monobactam biosynthesis	1 (0.12%)	3 (0.05%)	0.333333	0.38641	0.999997	ko00261	Metabolism	Biosynthesis of other secondary metabolites
28	Glycerophospholipid metabolism	16 (1.95%)	98 (1.79%)	0.163265	0.40033	0.999997	ko00564	Metabolism	Lipid metabolism
29	Non-homologous end-joining	9 (1.09%)	53 (0.97%)	0.169811	0.401192	0.999997	ko03450	Genetic Information Processing	Replication and repair
30	Arachidonic acid metabolism	2 (0.24%)	9 (0.16%)	0.222222	0.401344	0.999997	ko00590	Metabolism	Lipid metabolism
31	Phenylalanine metabolism	11 (1.34%)	67 (1.22%)	0.164179	0.425392	0.999997	ko00360	Metabolism	Amino acid metabolism
32	Biotin metabolism	4 (0.49%)	22 (0.4%)	0.181818	0.426056	0.999997	ko00780	Metabolism	Metabolism of cofactors and vitamins
33	Degradation of aromatic compounds	11 (1.34%)	68 (1.24%)	0.161765	0.445885	0.999997	ko01220	Metabolism	Global and overview maps
34	2-Oxocarboxylic acid metabolism	9 (1.09%)	55 (1.01%)	0.163636	0.446856	0.999997	ko01210	Metabolism	Global and overview maps
35	Fatty acid biosynthesis	7 (0.85%)	43 (0.79%)	0.162791	0.473104	0.999997	ko00061	Metabolism	Lipid metabolism
36	C5-Branched dibasic acid metabolism	1 (0.12%)	4 (0.07%)	0.25	0.478633	0.999997	ko00660	Metabolism	Carbohydrate metabolism
37	Glycosaminoglycan degradation	1 (0.12%)	4 (0.07%)	0.25	0.478633	0.999997	ko00531	Metabolism	Glycan biosynthesis and metabolism
38	Nicotinate and nicotinamide metabolism	5 (0.61%)	31 (0.57%)	0.16129	0.507622	0.999997	ko00760	Metabolism	Metabolism of cofactors and vitamins
39	RNA transport	24 (2.92%)	158 (2.89%)	0.151899	0.511192	0.999997	ko03013	Genetic Information Processing	Translation
40	Tryptophan metabolism	12 (1.46%)	78 (1.43%)	0.153846	0.513052	0.999997	ko00380	Metabolism	Amino acid metabolism
41	Valine, leucine and isoleucine biosynthesis	3 (0.36%)	18 (0.33%)	0.166667	0.521636	0.999997	ko00290	Metabolism	Amino acid metabolism
42	RNA degradation	16 (1.95%)	106 (1.94%)	0.150943	0.534014	0.999997	ko03018	Genetic Information Processing	Folding, sorting and degradation
43	Lysine degradation	9 (1.09%)	59 (1.08%)	0.152542	0.536184	0.999997	ko00310	Metabolism	Amino acid metabolism
44	Phenylalanine, tyrosine and tryptophan biosynthesis	5 (0.61%)	32 (0.58%)	0.15625	0.537411	0.999997	ko00400	Metabolism	Amino acid metabolism
45	Purine metabolism	30 (3.65%)	201 (3.67%)	0.149254	0.546997	0.999997	ko00230	Metabolism	Nucleotide metabolism
46	Protein processing in endoplasmic reticulum	20 (2.43%)	134 (2.45%)	0.149254	0.550599	0.999997	ko04141	Genetic Information Processing	Folding, sorting and degradation
47	beta-Alanine metabolism	8 (0.97%)	53 (0.97%)	0.150943	0.553361	0.999997	ko00410	Metabolism	Metabolism of other amino acids
48	Vitamin B6 metabolism	2 (0.24%)	12 (0.22%)	0.166667	0.557627	0.999997	ko00750	Metabolism	Metabolism of cofactors and vitamins
49	One carbon pool by folate	3 (0.36%)	19 (0.35%)	0.157895	0.560056	0.999997	ko00670	Metabolism	Metabolism of cofactors and vitamins
50	alpha-Linolenic acid metabolism	3 (0.36%)	19 (0.35%)	0.157895	0.560056	0.999997	ko00592	Metabolism	Lipid metabolism
51	mRNA surveillance pathway	13 (1.58%)	88 (1.61%)	0.147727	0.572679	0.999997	ko03015	Genetic Information Processing	Translation
52	Pantothenate and CoA biosynthesis	5 (0.61%)	34 (0.62%)	0.147059	0.594318	0.999997	ko00770	Metabolism	Metabolism of cofactors and vitamins
53	Arginine biosynthesis	5 (0.61%)	34 (0.62%)	0.147059	0.594318	0.999997	ko00220	Metabolism	Amino acid metabolism
54	Regulation of autophagy	3 (0.36%)	20 (0.37%)	0.15	0.596547	0.999997	ko04140	Cellular Processes	Transport and catabolism
55	Pyrimidine metabolism	19 (2.31%)	131 (2.39%)	0.145038	0.604901	0.999997	ko00240	Metabolism	Nucleotide metabolism
56	Mismatch repair	5 (0.61%)	35 (0.64%)	0.142857	0.621261	0.999997	ko03430	Genetic Information Processing	Replication and repair
57	Glycosylphosphatidylinositol(GPI)-anchor biosynthesis	4 (0.49%)	28 (0.51%)	0.142857	0.624542	0.999997	ko00563	Metabolism	Glycan biosynthesis and metabolism
58	Starch and sucrose metabolism	11 (1.34%)	78 (1.43%)	0.141026	0.639306	0.999997	ko00500	Metabolism	Carbohydrate metabolism
59	Base excision repair	5 (0.61%)	37 (0.68%)	0.135135	0.671818	0.999997	ko03410	Genetic Information Processing	Replication and repair
60	Glutathione metabolism	7 (0.85%)	52 (0.95%)	0.134615	0.683143	0.999997	ko00480	Metabolism	Metabolism of other amino acids
61	Pentose and glucuronate interconversions	7 (0.85%)	53 (0.97%)	0.132075	0.702892	0.999997	ko00040	Metabolism	Carbohydrate metabolism
62	Phagosome	7 (0.85%)	53 (0.97%)	0.132075	0.702892	0.999997	ko04145	Cellular Processes	Transport and catabolism
63	Selenocompound metabolism	2 (0.24%)	16 (0.29%)	0.125	0.717333	0.999997	ko00450	Metabolism	Metabolism of other amino acids
64	Fatty acid elongation	2 (0.24%)	16 (0.29%)	0.125	0.717333	0.999997	ko00062	Metabolism	Lipid metabolism
65	Ribosome biogenesis in eukaryotes	17 (2.07%)	126 (2.3%)	0.134921	0.723854	0.999997	ko03008	Genetic Information Processing	Translation
66	Nitrogen metabolism	4 (0.49%)	32 (0.58%)	0.125	0.729812	0.999997	ko00910	Metabolism	Energy metabolism
67	DNA replication	7 (0.85%)	55 (1.01%)	0.127273	0.739898	0.999997	ko03030	Genetic Information Processing	Replication and repair
68	Endocytosis	17 (2.07%)	128 (2.34%)	0.132812	0.747833	0.999997	ko04144	Cellular Processes	Transport and catabolism
69	Cysteine and methionine metabolism	8 (0.97%)	63 (1.15%)	0.126984	0.750076	0.999997	ko00270	Metabolism	Amino acid metabolism
70	Tyrosine metabolism	10 (1.22%)	78 (1.43%)	0.128205	0.754578	0.999997	ko00350	Metabolism	Amino acid metabolism
71	Penicillin and cephalosporin biosynthesis	1 (0.12%)	9 (0.16%)	0.111111	0.769189	0.999997	ko00311	Metabolism	Biosynthesis of other secondary metabolites
72	Fatty acid degradation	9 (1.09%)	72 (1.32%)	0.125	0.774314	0.999997	ko00071	Metabolism	Lipid metabolism
73	Metabolic pathways(no map in kegg)	215 (26.16%)	1492 (27.27%)	0.144102	0.792879	0.999997	ko01100	Metabolism	Global and overview maps
74	Terpenoid backbone biosynthesis	4 (0.49%)	35 (0.64%)	0.114286	0.793067	0.999997	ko00900	Metabolism	Metabolism of terpenoids and polyketides
75	Aflatoxin biosynthesis	3 (0.36%)	27 (0.49%)	0.111111	0.794121	0.999997	ko00254	Metabolism	Biosynthesis of other secondary metabolites
76	Porphyrin and chlorophyll metabolism	5 (0.61%)	43 (0.79%)	0.116279	0.795316	0.999997	ko00860	Metabolism	Metabolism of cofactors and vitamins
77	Arginine and proline metabolism	6 (0.73%)	51 (0.93%)	0.117647	0.799186	0.999997	ko00330	Metabolism	Amino acid metabolism
78	Taurine and hypotaurine metabolism	2 (0.24%)	19 (0.35%)	0.105263	0.80272	0.999997	ko00430	Metabolism	Metabolism of other amino acids
79	Glycine, serine and threonine metabolism	16 (1.95%)	126 (2.3%)	0.126984	0.804514	0.999997	ko00260	Metabolism	Amino acid metabolism
80	Homologous recombination	8 (0.97%)	67 (1.22%)	0.119403	0.809013	0.999997	ko03440	Genetic Information Processing	Replication and repair
81	Biosynthesis of unsaturated fatty acids	5 (0.61%)	44 (0.8%)	0.113636	0.811856	0.999997	ko01040	Metabolism	Lipid metabolism
82	Lysine biosynthesis	3 (0.36%)	28 (0.51%)	0.107143	0.81447	0.999997	ko00300	Metabolism	Amino acid metabolism
83	SNARE interactions in vesicular transport	2 (0.24%)	20 (0.37%)	0.1	0.825629	0.999997	ko04130	Genetic Information Processing	Folding, sorting and degradation
84	Folate biosynthesis	4 (0.49%)	37 (0.68%)	0.108108	0.82822	0.999997	ko00790	Metabolism	Metabolism of cofactors and vitamins
85	Biosynthesis of antibiotics	58 (7.06%)	429 (7.84%)	0.135198	0.835735	0.999997	ko01130	Metabolism	Global and overview maps
86	Fatty acid metabolism	10 (1.22%)	85 (1.55%)	0.117647	0.84177	0.999997	ko01212	Metabolism	Global and overview maps
87	Biosynthesis of amino acids	24 (2.92%)	189 (3.45%)	0.126984	0.844923	0.999997	ko01230	Metabolism	Global and overview maps
88	Sulfur metabolism	3 (0.36%)	30 (0.55%)	0.1	0.850076	0.999997	ko00920	Metabolism	Energy metabolism
89	Indole diterpene alkaloid biosynthesis	1 (0.12%)	12 (0.22%)	0.0833333	0.8585	0.999997	ko00403	Metabolism	Biosynthesis of other secondary metabolites
90	Steroid biosynthesis	6 (0.73%)	56 (1.02%)	0.107143	0.866045	0.999997	ko00100	Metabolism	Lipid metabolism
91	Spliceosome	18 (2.19%)	148 (2.7%)	0.121622	0.866741	0.999997	ko03040	Genetic Information Processing	Transcription
92	Glycolysis / Gluconeogenesis	8 (0.97%)	72 (1.32%)	0.111111	0.867054	0.999997	ko00010	Metabolism	Carbohydrate metabolism
93	Biosynthesis of secondary metabolites(no map in kegg)	86 (10.46%)	635 (11.6%)	0.135433	0.879507	0.999997	ko01110	Metabolism	Global and overview maps
94	Ascorbate and aldarate metabolism	1 (0.12%)	13 (0.24%)	0.0769231	0.879803	0.999997	ko00053	Metabolism	Carbohydrate metabolism
95	N-Glycan biosynthesis	6 (0.73%)	58 (1.06%)	0.103448	0.887057	0.999997	ko00510	Metabolism	Glycan biosynthesis and metabolism
96	Pyruvate metabolism	8 (0.97%)	75 (1.37%)	0.106667	0.894393	0.999997	ko00620	Metabolism	Carbohydrate metabolism
97	Nucleotide excision repair	7 (0.85%)	68 (1.24%)	0.102941	0.90326	0.999997	ko03420	Genetic Information Processing	Replication and repair
98	Histidine metabolism	1 (0.12%)	16 (0.29%)	0.0625	0.926342	0.999997	ko00340	Metabolism	Amino acid metabolism
99	Glyoxylate and dicarboxylate metabolism	4 (0.49%)	47 (0.86%)	0.0851064	0.937669	0.999997	ko00630	Metabolism	Carbohydrate metabolism
100	Glycerolipid metabolism	4 (0.49%)	48 (0.88%)	0.0833333	0.944041	0.999997	ko00561	Metabolism	Lipid metabolism
101	Thiamine metabolism	1 (0.12%)	18 (0.33%)	0.0555556	0.946866	0.999997	ko00730	Metabolism	Metabolism of cofactors and vitamins
102	Peroxisome	11 (1.34%)	110 (2.01%)	0.1	0.954128	0.999997	ko04146	Cellular Processes	Transport and catabolism
103	Citrate cycle (TCA cycle)	3 (0.36%)	41 (0.75%)	0.0731707	0.957746	0.999997	ko00020	Metabolism	Carbohydrate metabolism
104	Pentose phosphate pathway	3 (0.36%)	41 (0.75%)	0.0731707	0.957746	0.999997	ko00030	Metabolism	Carbohydrate metabolism
105	Sulfur relay system	1 (0.12%)	21 (0.38%)	0.047619	0.967455	0.999997	ko04122	Genetic Information Processing	Folding, sorting and degradation
106	Aminoacyl-tRNA biosynthesis	10 (1.22%)	108 (1.97%)	0.0925926	0.972642	0.999997	ko00970	Genetic Information Processing	Translation
107	Galactose metabolism	1 (0.12%)	24 (0.44%)	0.0416667	0.980071	0.999997	ko00052	Metabolism	Carbohydrate metabolism
108	Carbon metabolism	17 (2.07%)	173 (3.16%)	0.0982659	0.984041	0.999997	ko01200	Metabolism	Global and overview maps
109	Oxidative phosphorylation	7 (0.85%)	88 (1.61%)	0.0795455	0.984793	0.999997	ko00190	Metabolism	Energy metabolism
110	Protein export	1 (0.12%)	36 (0.66%)	0.0277778	0.997206	0.999997	ko03060	Genetic Information Processing	Folding, sorting and degradation
111	Cyanoamino acid metabolism	1 (0.12%)	36 (0.66%)	0.0277778	0.997206	0.999997	ko00460	Metabolism	Metabolism of other amino acids
112	Ribosome	7 (0.85%)	160 (2.92%)	0.04375	0.999997	0.999997	ko03010	Genetic Information Processing	Translation

## Sheet:  Zn800-vs-Zn200
Pathway Enrichment Analysis of Zn800-vs-Zn200
	Pathway	DEGs in term(2)	All gene in term (5472)	RichFactor	Pvalue	Qvalue	Pathway ID	Level 1	Level 2
1	Non-homologous end-joining	1 (50%)	53 (0.97%)	0.0188679	0.0192793	0.0730218	ko03450	Genetic Information Processing	Replication and repair
2	Homologous recombination	1 (50%)	67 (1.22%)	0.0149254	0.0243406	0.0730218	ko03440	Genetic Information Processing	Replication and repair
3	Purine metabolism	1 (50%)	201 (3.67%)	0.00497512	0.0721221	0.144244	ko00230	Metabolism	Nucleotide metabolism
4	Biosynthesis of antibiotics	1 (50%)	429 (7.84%)	0.002331	0.150665	0.225997	ko01130	Metabolism	Global and overview maps
5	Biosynthesis of secondary metabolites(no map in kegg)	1 (50%)	635 (11.6%)	0.0015748	0.218643	0.262371	ko01110	Metabolism	Global and overview maps
6	Metabolic pathways(no map in kegg)	1 (50%)	1492 (27.27%)	0.000670241	0.471014	0.471014	ko01100	Metabolism	Global and overview maps
