# Supplementary material for: RNA-Seq Analysis of the Effect of Zinc Deficiency on Microsporum canis, ZafA Gene Is Important for Growth and Pathogenicity
Source: Front Cell Infect Microbiol. 2021 Sep 16;11:727665. doi: 10.3389/fcimb.2021.727665 (PMC8481874; doi:10.3389/fcimb.2021.727665)
Supplement: Supplementary Material 1 — The concentration, purity and integrity of RNA. [file DataSheet_1.zip › Supplementary Material 10.xls]

## Sheet: NORM-vs-Zn200.Pathenrich_top
Pathway	Up	Down	p-value
Amino sugar and nucleotide sugar metabolism	15	10	0
Alanine, aspartate and glutamate metabolism	9	7	0
Phosphatidylinositol signaling system	6	2	0
Various types of N-glycan biosynthesis	8	2	0
Propanoate metabolism	4	6	0
Sphingolipid metabolism	5	2	0
Phenylalanine metabolism	4	9	0
Glycerophospholipid metabolism	5	13	0
Metabolic pathways	123	100	0
Steroid biosynthesis	8	3	0
Inositol phosphate metabolism	8	1	0
Insulin resistance	5	1	0
Ubiquinone and other terpenoid-quinone biosynthesis	1	4	0
Butanoate metabolism	7	5	0
Vitamin B6 metabolism	1	2	0
Glycine, serine and threonine metabolism	9	12	0
Valine, leucine and isoleucine degradation	6	5	0
RNA polymerase	4	3	0
Linoleic acid metabolism	3	3	0
MAPK signaling pathway - yeast	17	3	0
Basal transcription factors	4	4	0
Peroxisome	5	13	0
RNA transport	17	8	0
Starch and sucrose metabolism	8	5	0
Tyrosine metabolism	7	6	0
Arginine biosynthesis	4	2	0
Pentose phosphate pathway	4	3	0
Monobactam biosynthesis	1	0	0
beta-Lactam resistance	0	1	0
Biosynthesis of secondary metabolites	50	43	0

## Sheet: NORM-vs-Zn800.Pathenrich_top
Pathway	Up	Down	p-value
Proteasome	2	12	0
Inositol phosphate metabolism	11	1	0
Meiosis - yeast	19	12	0
Phosphatidylinositol signaling system	8	1	0
ABC transporters	10	1	0
Amino sugar and nucleotide sugar metabolism	14	9	0
Cell cycle - yeast	22	14	0
Riboflavin metabolism	4	0	0
Ubiquinone and other terpenoid-quinone biosynthesis	3	3	0
Propanoate metabolism	4	6	0
Valine, leucine and isoleucine degradation	5	8	0
Sphingolipid metabolism	4	3	0
MAPK signaling pathway - yeast	18	5	0
Alanine, aspartate and glutamate metabolism	9	5	0
Linoleic acid metabolism	3	4	0
RNA polymerase	4	4	0
Butanoate metabolism	7	6	0
Various types of N-glycan biosynthesis	7	2	0
Synthesis and degradation of ketone bodies	2	1	0
Fructose and mannose metabolism	6	7	0
Methane metabolism	3	5	0
Basal transcription factors	5	3	0
Ubiquitin mediated proteolysis	8	6	0
Insulin resistance	4	1	0
Ether lipid metabolism	3	5	0
beta-Lactam resistance	0	1	0
Monobactam biosynthesis	1	0	0
Glycerophospholipid metabolism	8	8	0
Non-homologous end-joining	6	3	0
Arachidonic acid metabolism	2	0	0

## Sheet: Zn800-vs-Zn200.Pathenrich_top
Pathway	Up	Down	p-value
Non-homologous end-joining	1	0	0
Homologous recombination	1	0	0
Purine metabolism	1	0	0
Biosynthesis of antibiotics	1	0	0
Biosynthesis of secondary metabolites	1	0	0
Metabolic pathways	1	0	0
